# Supplementary material for: How to quantify animal activity from radio‐frequency identification (RFID) recordings
Source: Ecol Evol. 2018 Oct 2;8(20):10166–74. doi: 10.1002/ece3.4491 (PMC6206221; doi:10.1002/ece3.4491)
Supplement: Supplementary file 1 [file ECE3-8-10166-s001.zip]

Archive with 4 entries (4 files):
- PIT tag code example Supplementary Information.Rmd
- ece34491-sup-0001-Supinfo1.CSV
- ece34491-sup-0002-Supinfo2.CSV
- ece34491-sup-0003-Supinfo3.xlsm
