# Supplementary material for: How to quantify animal activity from radio‐frequency identification (RFID) recordings
Source: Ecol Evol. 2018 Oct 2;8(20):10166–74. doi: 10.1002/ece3.4491 (PMC6206221; doi:10.1002/ece3.4491)
Supplement: Supplementary file 1 [file ECE3-8-10166-s001.zip › PIT tag code example Supplementary Information.Rmd]

---
title: "PIT tag data extraction, example R code"
output: html_document
---

```{r setup, include=FALSE}
knitr::opts_chunk$set(echo = TRUE)
```


## Code for PIT tag data extraction and analysis.  

<br>
Last update: `r format(Sys.Date(),format="%d %b %Y")`.  


<br>

Supplementary information to Iserbyt et al.   
This is a Markdown document that shows all code and output.  


<br>


------------------------------------------------------------

<br>

### Data import and extraction:  

<br>


```{r}

# import csv file with correct options (no header and no row names)
d0=read.csv("Example raw CSV File - 0037NR16.CSV",header = F,row.names = NULL,as.is=T)
# example of "problem" file with empty lines and double cells:
#d0=read.csv("Example raw CSV File - 0049NR36.CSV",header = F,row.names = NULL,as.is=T)

head(d0,3)

# extract the filename
filename=d0[1,1]

print(paste("Filename =",filename))

# remove the first row, which only contains the filename
d0=d0[-1,]


# for problem files with empty lines and double cells:
if(any(d0[,2]=="")){
          for(i in which(d0[,2]=="")){
                    d0[i,2]=d0[i,1]
                    d0[i,1]=paste(unlist(strsplit(d0[i-1,2],""))[13:22],collapse="")
                    d0[i-1,2]=paste(unlist(strsplit(d0[i-1,2],""))[1:12],collapse="")
          }
}


head(d0,3)


# set the year (should become option in function)  
record.year=2017

# extract date and time
d0[,1]=paste(record.year,d0[,1],sep="")
d0[,1]=as.data.frame(strptime(d0[,1],format="%Y%m%d%H%M%S"))


# extract antenna and tagID, and create two columns
d0=cbind(d0[,1,drop=F],t(sapply(d0[,2], function(x) substring(x, first=c(1,3),last=c(2,12)))))

# set column names
colnames(d0)=c("time","antenna","tagid")


# sort dataframe by date and time
d0=d0[order(d0$time),]


# add year, month, day, hour, minute, second columns
d0$year=format(d0$time,"%Y")
d0$month=format(d0$time,"%m")
d0$day=format(d0$time,"%d")
d0$hour=format(d0$time,"%H")
d0$min=format(d0$time,"%m")
d0$sec=format(d0$time,"%S")


# set correct classes
d0[,2:3]=lapply(d0[,2:3], as.character)
d0[,4:9]=lapply(d0[,4:9], as.numeric)


head(d0,3)
str(d0)


table(d0$tagid)
test.tags=c("030002B634","0700EE1F2B")
uid=unique(d0$tagid[which(!d0$tagid %in% test.tags)])
# Get return time (minutes) after human disturbance, for each tagid


# filter consecutive test tags, keep only last of series
tagdists=which(d0$tagid %in% test.tags)[2:length(which(d0$tagid %in% test.tags))]-which(d0$tagid %in% test.tags)[1:(length(which(d0$tagid %in% test.tags))-1)]
d0=d0[-which(d0$tagid %in% test.tags)[1:(length(which(d0$tagid %in% test.tags))-1)][which(tagdists==1)],]

#calculate return rates
return.rates=data.frame(tagid=NULL,disturbance.time=NULL,return.time=NULL,t.to.return=NULL)
test.idx=which(d0$tagid %in% test.tags)
for(i in 1:length(test.idx)){
          
          
          if(test.idx[i]!=nrow(d0) & any(test.tags %in% d0$tagid[test.idx[i]:nrow(d0)])){
                    for(j in 1:length(uid)){
                              if(uid[j] %in% d0$tagid[test.idx[i]:test.idx[i+1]]){
                                        
                                        return.rates=rbind(return.rates,data.frame(tagid=uid[j],disturbance.time=d0$time[test.idx[i]],return.time=d0$time[test.idx[i]:test.idx[i+1]][which(d0$tagid[test.idx[i]:test.idx[i+1]]==uid[j])][1],t.to.return=round(difftime(d0$time[test.idx[i]:test.idx[i+1]][which(d0$tagid[test.idx[i]:test.idx[i+1]]==uid[j])][1],d0$time[test.idx[i]],units="mins"),2)))
                              }
                    }
          } else {
                    for(j in 1:length(uid)){
                              if(uid[j] %in% d0$tagid[test.idx[i]:nrow(d0)]){
                                        return.rates=rbind(return.rates,data.frame(tagid=uid[j],disturbance.time=d0$time[test.idx[i]],return.time=d0$time[test.idx[i]:nrow(d0)][which(d0$tagid[test.idx[i]:nrow(d0)]==uid[j])][1],t.to.return=round(difftime(d0$time[test.idx[i]:nrow(d0)][which(d0$tagid[test.idx[i]:nrow(d0)]==uid[j])][1],d0$time[test.idx[i]],units="mins"),2)))
                              }
                    }   
          }
}


```

<br>

### Return rates:  

```{r}

return.rates

```


<br>


```{r}
# Filter out the two test tags:
d0=d0[-which(d0$tagid %in% test.tags),]


# add vector of time differences regardless of ID, in seconds, row x - row x-1
d0$diffread.all=c(NA,d0[2:nrow(d0),"time"]-d0[1:(nrow(d0)-1),"time"])

# for the first recording of each day, set diffread.all = NA
d0[1+which(d0[2:nrow(d0),"day"]!=d0[1:(nrow(d0)-1),"day"]),"diffread.all"]=NA

head(d0,3)

# add vector of indications where current pit tag differs from last pit tag recording
d0$synchrony=c(TRUE,d0[2:nrow(d0),"tagid"]!=d0[1:(nrow(d0)-1),"tagid"])

row.names(d0)=1:nrow(d0)

# add vector of time differences within each ID, in seconds, row x[j] - row x[j]-1
d0$diffread.per.id=NA


for(j in 1:length(uid)){
          id.idx=which(d0$tagid==uid[j])
          
          s0=d0[id.idx,]
          diffs=c(NA,s0[2:nrow(s0),"time"]-s0[1:(nrow(s0)-1),"time"])
          diffs[1+which(s0[2:nrow(s0),"day"]!=s0[1:(nrow(s0)-1),"day"])]=NA
          
          d0$diffread.per.id[id.idx]=diffs
}


head(d0)


```


<br>
<br>
<br>
<br>

------------------------------------------------------------

<br>

# Extract statistics  

------------------------------------------------------------

<br>

### Number of visits per hour  

<br>


```{r}

# residence vs return threshold, in seconds. condition now:  >= threshold.
thr=23   

# set daily observation time periods. these will also be used for contact and alternation rates
observation.times=paste0(5:23,":00")
observation.times=c("5:00","7:30","9:00","10:30","12:00","13:30","15:00","16:30","18:00","19:30","21:00","23:00")
# for each day for each time period, calculate visitation rate, taking into account the threshold

# create data frame for results
# for every recording day, count visits in every time period

utime.start.combinations=expand.grid(observation.times[1:(length(observation.times)-1)],unique(paste(d0$year,d0$month,d0$day,sep="-")))
utime.start=sprintf('%s-%s',utime.start.combinations[,2],utime.start.combinations[,1])
visit.rates=data.frame(matrix(data=unlist(strsplit(utime.start, "[-]")),byrow = T,nrow=length(utime.start),ncol=4))
colnames(visit.rates)=c("year","month","day","start.time")
visit.rates$stop.time=rep(observation.times[2:length(observation.times)],length(unique(paste(d0$year,d0$month,d0$day))))
visit.rates[,paste0("visits.",uid)]=NA
visit.rates$visits.total=NA
visit.rates$start.time.full=strptime(do.call(paste, c(visit.rates[,1:4], sep="-")),format="%Y-%m-%d-%H:%M")
visit.rates=visit.rates[order(visit.rates$start.time.full),]
visit.rates$start.time.full=format(visit.rates$start.time.full,"%Y-%m-%d-%H:%M")
visit.rates$stop.time.full=strptime(do.call(paste, c(visit.rates[,c(1,2,3,5)], sep="-")),format="%Y-%m-%d-%H:%M")
visit.rates$stop.time.full=format(visit.rates$stop.time.full,"%Y-%m-%d-%H:%M")

for(i in 1:nrow(visit.rates)){
          for(ii in seq(uid)){
                    visit.rates[i,(5+ii)]=sum(d0$diffread.per.id[which(format(d0$time,"%Y-%m-%d-%H:%M") >= visit.rates$start.time.full[i] & format(d0$time,"%Y-%m-%d-%H:%M") < visit.rates$stop.time.full[i] & d0$tagid==uid[ii])]>=thr,na.rm=T)
          }
}
visit.rates$visits.total=apply(visit.rates[,(5+seq(length(uid)))],1,sum,na.rm=T)
visit.rates[which(visit.rates$day==11),]
sum(visit.rates$visits.total[which(visit.rates$day==11)])

d0[which(d0$day==11 & d0$hour==11 & d0$tagid=="0700EDAE3F"),]
```


<br>
<br>
<br>
<br>

### Number of simultaneous visits / contacts per hour  

<br>


```{r}

# contact time frames, in seconds. condition now:  <= threshold.
contact.times=c(10,20,30)  


# calculate simultaneous visitation rate per time period

# create data frame for results

contact.rates=data.frame(matrix(data=unlist(strsplit(utime.start, "[-]")),byrow = T,nrow=length(utime.start),ncol=4))

colnames(contact.rates)=c("year","month","day","start.time")

contact.rates$stop.time=rep(observation.times[2:length(observation.times)],length(unique(paste(d0$year,d0$month,d0$day))))
contact.rates[,paste0("contacts",contact.times)]=NA

contact.rates$start.time.full=strptime(do.call(paste, c(contact.rates[,1:4], sep="-")),format="%Y-%m-%d-%H:%M")
contact.rates=contact.rates[order(contact.rates$start.time.full),]
contact.rates$start.time.full=format(contact.rates$start.time.full,"%Y-%m-%d-%H:%M")
contact.rates$stop.time.full=strptime(do.call(paste, c(contact.rates[,c(1,2,3,5)], sep="-")),format="%Y-%m-%d-%H:%M")
contact.rates$stop.time.full=format(contact.rates$stop.time.full,"%Y-%m-%d-%H:%M")


for(i in 1:nrow(contact.rates)){
          for(ii in 1:length(contact.times)){
                    contact.rates[i,paste0("contacts",contact.times[ii])]=sum(format(d0$time,"%Y-%m-%d-%H:%M") >=contact.rates$start.time.full[i] & format(d0$time,"%Y-%m-%d-%H:%M") < contact.rates$stop.time.full[i]& d0$synchrony==T & d0$diffread.all<=contact.times[ii],na.rm=T)
          }
}

contact.rates[which(contact.rates$day==11),]
sum(contact.rates$contacts10[which(contact.rates$day==11)])

d0[which(d0$day==11 & d0$hour==11),]

```


<br>
<br>
<br>
<br>


### Alternation:  

<br>

```{r}

# for each time period, calculate visitation rate, taking into account the threshold

# create data frame for results

alternation.rates=data.frame(matrix(data=unlist(strsplit(utime.start, "[-]")),byrow = T,nrow=length(utime.start),ncol=4))
colnames(alternation.rates)=c("year","month","day","start.time")

alternation.rates$stop.time=rep(observation.times[2:length(observation.times)],length(unique(paste(d0$year,d0$month,d0$day))))
alternation.rates[,paste0("alternations.",uid)]=NA
alternation.rates$alternations.total=NA

alternation.rates$start.time.full=strptime(do.call(paste, c(alternation.rates[,1:4], sep="-")),format="%Y-%m-%d-%H:%M")
alternation.rates=alternation.rates[order(alternation.rates$start.time.full),]
alternation.rates$start.time.full=format(alternation.rates$start.time.full,"%Y-%m-%d-%H:%M")
alternation.rates$stop.time.full=strptime(do.call(paste, c(alternation.rates[,c(1,2,3,5)], sep="-")),format="%Y-%m-%d-%H:%M")
alternation.rates$stop.time.full=format(alternation.rates$stop.time.full,"%Y-%m-%d-%H:%M")


d0$newvisit=NA
d0$alternation=NA

for(i in 1:length(uid)){
          
          uid.idx=which(d0$tagid==uid[i])
          s0=d0[uid.idx,]
          d0$newvisit[uid.idx[1]]=T
          for(j in 2:nrow(s0)){
                    if(difftime(s0$time[j],s0$time[j-1],units = "secs")>=thr){
                              d0$newvisit[uid.idx[j]]=T
                    } else {d0$newvisit[uid.idx[j]]=F}
          }
}

for(i in 2:nrow(d0)){
if(d0$tagid[i]!=d0$tagid[i-1] & d0$newvisit[i]==T) {
          d0$alternation[i]=T
} else {d0$alternation[i]=F}
}

for(i in 1:nrow(alternation.rates)){
          for(ii in seq(length(uid))){
          alternation.rates[i,(5+ii)]=sum(d0$alternation[which(format(d0$time,"%Y-%m-%d-%H:%M") >= alternation.rates$start.time.full[i] & format(d0$time,"%Y-%m-%d-%H:%M") < alternation.rates$stop.time.full[i] & d0$tagid==uid[ii])],na.rm=T)
          }
}

alternation.rates$alternations.total=apply(alternation.rates[,(5+seq(length(uid)))],1,sum,na.rm=T)


alternation.rates[which(alternation.rates$day==11),]
sum(alternation.rates$alternations.0700EDBF63[which(alternation.rates$day==11)])

d0[which(d0$day==11 & d0$hour==11),]


```


<br>

### Bootstrap for contact and alternation rates:  

```{r}

# number of bootstrap iterations
iterations=100 

# run bootstrap? if this script is run several times, but the bootstrap doesn't need to be run each time, the bootstrap results can also be saved and loaded, instead of running it each time. This is especially useful when the iterations take a long time to run. In that case, set run.bootstrap to T whenever it needs to be run, set save.bootstrap.results to T so that the results are saved. Then, when only loading the existing bootstrap result, set both to F, while setting load.saved.bootstrap.data to T. Don't forget to change the filename of the boostrap data to be loaded.
run.bootstrap=T
# save results?
save.bootstrap.results=T
# load saved bootstrap data?
load.saved.bootstrap.data=T

if(run.bootstrap==T){
          
          bootstrapped.results.alternations=data.frame(year=numeric(),month=numeric(),day =numeric(),start.time=numeric(), stop.time=numeric() ,alternations.0700EDBF63=numeric(), alternations.0700EDAE3F=numeric(), alternations.total=numeric(),  start.time.full=numeric(),stop.time.full=numeric() ,iteration=numeric())
          
          time.0=Sys.time()
          for(it in seq(iterations)){
                    
                    
                    # shuffle visitation intervals for each individual, for each time period
                    
                    boot.d0=d0[0,1:3]
                    for(ii in seq(nrow(alternation.rates))){
                              s0=d0[format(d0$time,"%Y-%m-%d-%H:%M") >= alternation.rates$start.time.full[ii] & format(d0$time,"%Y-%m-%d-%H:%M") < alternation.rates$stop.time.full[ii],]
                              
                              # nog rekening houden met subset van nrow = 0
                              
                              s0=s0[s0$newvisit==T,]
                              
                              for(i in seq(length(uid))){
                                        s1=s0[s0$tagid==uid[i],]
                                        if(nrow(s1)>2){
                                                  id.intervals=difftime(s1$time[2:nrow(s1)],s1$time[1:(nrow(s1)-1)],units = "secs")
                                                  id.intervals.shuffled=as.numeric(sample(id.intervals))
                                                  new.times=c(s1$time[1],s1$time[1]+cumsum(id.intervals.shuffled))
                                                  s1$time=new.times
                                                  boot.d0=rbind(boot.d0,s1[,1:3])
                                        }
                                        if(nrow(s1) %in% c(1,2)){
                                                  boot.d0=rbind(boot.d0,s1[,1:3])
                                        }
                              }
                    }
                    boot.d0=boot.d0[order(boot.d0$time),]
                    
                    
                  
                   # re-calculate alternation rates
                    
                    
                    
                    t.alternation.rates=alternation.rates
                    
                    t.alternation.rates[,paste0("alternations.",uid)]=NA
                    t.alternation.rates$alternations.total=NA
                    
                    
                    boot.d0$newvisit=NA
                    boot.d0$alternation=NA
                    
                    for(i in 1:length(uid)){
                              
                              uid.idx=which(boot.d0$tagid==uid[i])
                              s0=boot.d0[uid.idx,]
                              boot.d0$newvisit[uid.idx[1]]=T
                              for(j in 2:nrow(s0)){
                                        if(difftime(s0$time[j],s0$time[j-1],units = "secs")>=thr){
                                                  boot.d0$newvisit[uid.idx[j]]=T
                                        } else {boot.d0$newvisit[uid.idx[j]]=F}
                              }
                    }
                    
                    for(i in 2:nrow(boot.d0)){
                              if(boot.d0$tagid[i]!=boot.d0$tagid[i-1] & boot.d0$newvisit[i]==T) {
                                        boot.d0$alternation[i]=T
                              } else {boot.d0$alternation[i]=F}
                    }
                    
                    for(i in 1:nrow(t.alternation.rates)){
                              for(ii in seq(length(uid))){
                                        t.alternation.rates[i,(5+ii)]=sum(boot.d0$alternation[which(format(boot.d0$time,"%Y-%m-%d-%H:%M") >= t.alternation.rates$start.time.full[i] & format(boot.d0$time,"%Y-%m-%d-%H:%M") < t.alternation.rates$stop.time.full[i] & boot.d0$tagid==uid[ii])],na.rm=T)
                              }
                    }
                    
                    t.alternation.rates$alternations.total=apply(t.alternation.rates[,(5+seq(length(uid)))],1,sum,na.rm=T)
                    
                    # t.alternation.rates[which(t.alternation.rates$day==11),]
                    # alternation.rates[which(alternation.rates$day==11),]
                    
                    
                    
                    
                    
                    # store data
       
                    t.alternation.rates$iteration=it
                    
                    bootstrapped.results.alternations=rbind(bootstrapped.results.alternations,t.alternation.rates)
                    
                    print(paste0("Bootstrapping, iteration = ",it))
          }
          # bootstrap runtime:
          difftime(Sys.time(),time.0,units = "mins")
}
# save bootstrap results
if(save.bootstrap.results==T){
          save(bootstrapped.results.alternations,file=paste0("Bootstrap.results.",format(Sys.time(),format="%Y%m%d%H%M"),".RData"))
}


# load data instead of using the new bootstrap data.
# change the date and time to the boostrap datafile that was saved
if(load.saved.bootstrap.data==T){
          load("Bootstrap.results.201801161641.RData")
}


# calculate P values and median for each time period

          nvars=ncol(alternation.rates)-7
          colname.combinations=expand.grid(c("P.smaller","P.larger","Boot.median"),colnames(alternation.rates)[6:(5+nvars)])
          new.cols=sprintf('%s.%s',colname.combinations[,1],colname.combinations[,2])
          alternation.rates[,new.cols]=NA
          
          
          
for(i in seq(nrow(alternation.rates))){

          for(ii in seq(nvars)){
                    boot.dat=bootstrapped.results.alternations[bootstrapped.results.alternations$start.time.full==alternation.rates$start.time.full[i],(5+ii)]
                    alternation.rates[i,paste0("P.smaller.",colnames(alternation.rates)[5+ii])]=round(1-sum(boot.dat <=alternation.rates[i,(5+ii)])/length(boot.dat),6)
                    alternation.rates[i,paste0("P.larger.",colnames(alternation.rates)[5+ii])]=round(1-sum(boot.dat >=alternation.rates[i,(5+ii)])/length(boot.dat),6)
                    alternation.rates[i,paste0("Boot.median.",colnames(alternation.rates)[5+ii])]=median(boot.dat)
          }
}

          
          
          


```


<br>
<br>
<br>
<br>

### Combined results:  

<br>

```{r}

head(alternation.rates)
head(contact.rates)
head(visit.rates)

colnames(contact.rates)=gsub(pattern = "contacts",replacement = "synchronization",colnames(contact.rates))

alternation.rates=alternation.rates[,-which(colnames(alternation.rates) %in% c("start.time.full","stop.time.full") )]
alternation.rates=alternation.rates[,-grep("P.",colnames(alternation.rates))]

combined.results=cbind(contact.rates[,-which(colnames(contact.rates) %in% c("start.time.full","stop.time.full"))],alternation.rates[,6:ncol(alternation.rates)],visit.rates[,5+c(seq(length(uid)),length(uid)+1)])

head(combined.results,10)

# export results

write.csv(return.rates,paste0("Results ",filename," return rates.csv"),row.names = F)
write.csv(combined.results,paste0("Results ",filename," combined alternation_visit_synchronization rates.csv"),row.names = F)


```
