# Supplementary material for: How to quantify animal activity from radio‐frequency identification (RFID) recordings
Source: Ecol Evol. 2018 Oct 2;8(20):10166–74. doi: 10.1002/ece3.4491 (PMC6206221; doi:10.1002/ece3.4491)
Supplement: Supplementary file 1 [file ECE3-8-10166-s001.zip › ece34491-sup-0003-Supinfo3.xlsm]

## Sheet: Manual
How to use this macro in 6 easy steps
Step 1	Open the Macro4PIT_Iserbyt2018.xlsm file
Step 2	Open the .CSV data file of interest
Step 3	Press Ctrl+Shift+T and wait a few seconds
Step 4	In the tab 'Visit Rate': fill in or correct all Yellow boxes.
	You can also define two time slots. Default is morning (between 8h00 and 12h59) and afternoon (between 13h00 and 17h59))
Step 5	Go the the green Summary tab and copy rows 5-10 into another .xlsx file
Step 6	Save formatted .CSV file as .XLSX file

## Sheet: 0037nr16
0037nr16
0511095111,01030002B634
0511095112,01030002B634
0511095113,02030002B634
0511095355,010700EDBF63
0511095356,010700EDBF63
0511095356,010700EDBF63
0511095357,010700EDBF63
0511095358,010700EDBF63
0511095358,010700EDBF63
0511095359,010700EDBF63
0511095400,010700EDBF63
0511095401,010700EDBF63
0511095403,010700EDBF63
0511095403,010700EDBF63
0511095404,020700EDBF63
0511095405,020700EDBF63
0511095406,020700EDBF63
0511095525,010700EDBF63
0511095525,020700EDBF63
0511095942,010700EDAE3F
0511095942,010700EDAE3F
0511095943,010700EDAE3F
0511095944,020700EDAE3F
0511100006,010700EDBF63
0511100006,020700EDBF63
0511100006,010700EDBF63
0511100145,020700EDBF63
0511100203,020700EDAE3F
0511100654,020700EDAE3F
0511100850,010700EDBF63
0511100850,020700EDBF63
0511100948,010700EDBF63
0511100948,020700EDBF63
0511101202,020700EDBF63
0511101249,020700EDBF63
0511101341,020700EDBF63
0511101409,010700EDBF63
0511101410,020700EDBF63
0511101544,010700EDBF63
0511101544,020700EDBF63
0511101705,020700EDAE3F
0511101742,020700EDBF63
0511101840,020700EDBF63
0511101951,010700EDBF63
0511101952,020700EDBF63
0511102117,020700EDAE3F
0511102230,020700EDAE3F
0511102452,020700EDAE3F
0511102527,010700EDBF63
0511102527,020700EDBF63
0511102528,020700EDBF63
0511102815,020700EDAE3F
0511102905,010700EDBF63
0511102905,020700EDBF63
0511103029,010700EDAE3F
0511103029,020700EDAE3F
0511103130,010700EDBF63
0511103131,020700EDBF63
0511103322,010700EDAE3F
0511103323,020700EDAE3F
0511103440,020700EDBF63
0511103528,020700EDAE3F
0511103704,020700EDAE3F
0511103801,020700EDBF63
0511103807,020700EDAE3F
0511104019,010700EDBF63
0511104020,020700EDBF63
0511104218,020700EDBF63
0511104231,020700EDAE3F
0511104410,010700EDBF63
0511104411,020700EDBF63
0511104514,010700EDAE3F
0511104514,020700EDAE3F
0511104943,020700EDAE3F
0511105251,010700EDBF63
0511105252,020700EDBF63
0511105438,020700EDAE3F
0511105743,010700EDBF63
0511105744,020700EDBF63
0511105807,020700EDAE3F
0511105939,020700EDBF63
0511110019,020700EDAE3F
0511110103,020700EDBF63
0511110221,010700EDBF63
0511110221,020700EDBF63
0511110335,020700EDBF63
0511110421,020700EDBF63
0511110558,010700EDAE3F
0511110559,020700EDAE3F
0511110836,010700EDBF63
0511110836,020700EDBF63
0511111012,020700EDBF63
0511111316,020700EDAE3F
0511111514,020700EDAE3F
0511111614,010700EDBF63
0511111615,020700EDBF63
0511111725,010700EDBF63
0511111725,020700EDBF63
0511111733,010700EDAE3F
0511111733,020700EDAE3F
0511111816,020700EDAE3F
0511111936,020700EDAE3F
0511112045,010700EDBF63
0511112045,020700EDBF63
0511112212,020700EDBF63
0511112320,020700EDAE3F
0511112437,020700EDBF63
0511112605,010700EDBF63
0511112606,020700EDBF63
0511112744,010700EDBF63
0511112745,010700EDBF63
0511112746,020700EDBF63
0511112757,010700EDAE3F
0511112757,020700EDAE3F
0511113000,020700EDAE3F
0511113029,010700EDBF63
0511113029,020700EDBF63
0511113111,020700EDAE3F
0511113301,010700EDBF63
0511113301,020700EDBF63
0511113628,020700EDAE3F
0511113830,010700EDBF63
0511113830,020700EDBF63
0511114108,010700EDAE3F
0511114108,020700EDAE3F
0511114347,010700EDBF63
0511114347,020700EDBF63
0511114502,020700EDBF63
0511114655,020700EDBF63
0511114717,020700EDAE3F
0511114846,020700EDBF63
0511114936,020700EDAE3F
0511115022,020700EDBF63
0511115233,020700EDAE3F
0511115314,010700EDBF63
0511115315,020700EDBF63
0511115607,020700EDBF63
0511120025,010700EDAE3F
0511120025,020700EDAE3F
0511120420,020700EDAE3F
0511120552,020700EDAE3F
0511120915,020700EDBF63
0511121206,020700EDBF63
0511121310,020700EDAE3F
0511121348,010700EDBF63
0511121349,020700EDBF63
0511121521,010700EDBF63
0511121522,020700EDBF63
0511121734,010700EDBF63
0511121808,020700EDAE3F
0511121809,020700EDAE3F
0511121900,010700EDBF63
0511121901,020700EDBF63
0511121927,020700EDAE3F
0511121946,010700EDAE3F
0511121946,020700EDAE3F
0511121953,020700EDAE3F
0511122102,010700EDAE3F
0511122102,020700EDAE3F
0511122204,010700EDBF63
0511122351,020700EDBF63
0511122621,020700EDAE3F
0511122749,020700EDAE3F
0511122749,020700EDAE3F
0511122750,010700EDAE3F
0511122750,020700EDAE3F
0511122750,010700EDAE3F
0511122751,020700EDAE3F
0511122751,010700EDAE3F
0511122751,020700EDAE3F
0511122752,010700EDAE3F
0511122752,020700EDAE3F
0511122752,010700EDAE3F
0511122753,020700EDAE3F
0511122753,010700EDAE3F
0511122754,020700EDAE3F
0511122754,010700EDAE3F
0511122754,020700EDAE3F
0511122755,010700EDAE3F
0511122755,020700EDAE3F
0511122755,010700EDAE3F
0511122756,020700EDAE3F
0511122756,010700EDAE3F
0511122756,020700EDAE3F
0511122757,010700EDAE3F
0511122757,020700EDAE3F
0511122758,010700EDAE3F
0511122758,020700EDAE3F
0511122758,010700EDAE3F
0511122759,020700EDAE3F
0511122759,010700EDAE3F
0511122759,020700EDAE3F
0511122800,010700EDAE3F
0511122800,020700EDAE3F
0511122801,010700EDAE3F
0511122801,020700EDAE3F
0511122801,010700EDAE3F
0511122802,020700EDAE3F
0511122802,010700EDAE3F
0511122802,020700EDAE3F
0511122803,010700EDAE3F
0511122803,020700EDAE3F
0511122803,010700EDAE3F
0511122804,020700EDAE3F
0511122804,010700EDAE3F
0511122805,020700EDAE3F
0511122805,010700EDAE3F
0511122805,020700EDAE3F
0511122806,010700EDAE3F
0511122806,020700EDAE3F
0511122806,010700EDAE3F
0511122845,020700EDBF63
0511123012,020700EDBF63
0511123126,010700EDBF63
0511123126,010700EDBF63
0511123127,020700EDBF63
0511123857,010700EDAE3F
0511123858,020700EDAE3F
0511123926,020700EDBF63
0511124032,020700EDAE3F
0511124033,010700EDAE3F
0511124033,020700EDAE3F
0511124034,010700EDAE3F
0511124034,020700EDAE3F
0511124034,010700EDAE3F
0511124035,020700EDAE3F
0511124035,010700EDAE3F
0511124035,020700EDAE3F
0511124036,010700EDAE3F
0511124036,020700EDAE3F
0511124036,010700EDAE3F
0511124358,010700EDBF63
0511124358,020700EDBF63
0511124541,020700EDBF63
0511124610,020700EDAE3F
0511124658,020700EDBF63
0511124825,020700EDAE3F
0511125044,020700EDBF63
0511125107,020700EDAE3F
0511125345,020700EDAE3F
0511125522,010700EDBF63
0511125522,020700EDBF63
0511125534,020700EDAE3F
0511125803,020700EDBF63
0511125814,010700EDAE3F
0511130135,010700EDBF63
0511130136,010700EDBF63
0511130306,020700EDAE3F
0511130329,020700EDAE3F
0511130554,020700EDBF63
0511130807,020700EDAE3F
0511130826,020700EDBF63
0511131041,020700EDBF63
0511131331,010700EDAE3F
0511131331,020700EDAE3F
0511131427,020700EDBF63
0511131529,010700EDAE3F
0511131530,020700EDAE3F
0511131558,020700EDBF63
0511131632,020700EDAE3F
0511131701,020700EDAE3F
0511132008,020700EDBF63
0511132244,010700EDAE3F
0511132244,020700EDAE3F
0511132615,020700EDBF63
0511133022,010700EDAE3F
0511133023,020700EDAE3F
0511133300,010700EDBF63
0511133300,020700EDBF63
0511133335,020700EDBF63
0511133416,020700EDBF63
0511133448,020700EDAE3F
0511133609,010700EDAE3F
0511133609,020700EDAE3F
0511133725,020700EDBF63
0511134054,020700EDAE3F
0511134136,020700EDBF63
0511134219,020700EDAE3F
0511134800,020700EDAE3F
0511135112,020700EDAE3F
0511135251,020700EDBF63
0511135336,010700EDAE3F
0511135337,020700EDAE3F
0511135355,010700EDBF63
0511135356,020700EDBF63
0511135447,020700EDAE3F
0511135501,020700EDAE3F
0511135538,020700EDAE3F
0511135550,010700EDBF63
0511135550,010700EDBF63
0511135551,010700EDBF63
0511135552,010700EDBF63
0511135552,010700EDBF63
0511135553,020700EDBF63
0511135831,020700EDBF63
0511135914,010700EDAE3F
0511135914,020700EDAE3F
0511140141,010700EDAE3F
0511140142,020700EDAE3F
0511140342,020700EDAE3F
0511140415,010700EDBF63
0511140416,020700EDBF63
0511140533,020700EDBF63
0511140534,010700EDBF63
0511140909,020700EDBF63
0511141015,020700EDAE3F
0511141405,020700EDAE3F
0511141625,020700EDBF63
0511141648,020700EDAE3F
0511141758,020700EDBF63
0511141903,020700EDAE3F
0511141913,020700EDAE3F
0511141957,020700EDBF63
0511142042,020700EDAE3F
0511142203,020700EDAE3F
0511142251,020700EDAE3F
0511142401,020700EDBF63
0511142509,020700EDAE3F
0511142935,020700EDBF63
0511143131,020700EDBF63
0511143255,020700EDAE3F
0511143316,020700EDBF63
0511143612,020700EDBF63
0511143725,010700EDBF63
0511143726,020700EDBF63
0511143737,020700EDAE3F
0511143931,020700EDBF63
0511144102,020700EDAE3F
0511144223,020700EDBF63
0511144525,010700EDBF63
0511144622,020700EDAE3F
0511144831,020700EDAE3F
0511144917,020700EDAE3F
0511144944,020700EDBF63
0511145017,010700EDBF63
0511145018,020700EDBF63
0511145152,020700EDBF63
0511145201,020700EDAE3F
0511145400,020700EDAE3F
0511145522,020700EDBF63
0511145720,010700EDAE3F
0511145720,020700EDAE3F
0511150246,020700EDAE3F
0511150341,010700EDAE3F
0511150341,020700EDAE3F
0511150405,010700EDBF63
0511150405,020700EDBF63
0511150441,020700EDBF63
0511150628,020700EDAE3F
0511150726,010700EDAE3F
0511150726,020700EDAE3F
0511150827,020700EDBF63
0511150830,020700EDAE3F
0511150938,020700EDAE3F
0511151050,020700EDBF63
0511151408,020700EDAE3F
0511151512,010700EDBF63
0511151513,020700EDBF63
0511151546,010700EDBF63
0511151547,020700EDBF63
0511151937,010700EDBF63
0511152206,020700EDBF63
0511152257,020700EDBF63
0511152543,020700EDBF63
0511152642,020700EDAE3F
0511152754,010700EDBF63
0511152755,020700EDBF63
0511152900,020700EDAE3F
0511153232,020700EDAE3F
0511153257,020700EDBF63
0511153440,020700EDAE3F
0511153441,010700EDAE3F
0511153441,020700EDAE3F
0511153441,010700EDAE3F
0511153442,020700EDAE3F
0511153442,010700EDAE3F
0511153442,020700EDAE3F
0511153443,010700EDAE3F
0511153443,020700EDAE3F
0511153444,010700EDAE3F
0511153444,020700EDAE3F
0511153444,010700EDAE3F
0511153445,020700EDAE3F
0511153445,010700EDAE3F
0511154032,010700EDAE3F
0511154033,020700EDAE3F
0511154354,010700EDAE3F
0511154354,010700EDAE3F
0511154355,020700EDAE3F
0511154627,020700EDAE3F
0511154858,020700EDAE3F
0511155513,010700EDAE3F
0511155514,020700EDAE3F
0511155705,010700EDBF63
0511155705,020700EDBF63
0511155832,020700EDBF63
0511155910,020700EDAE3F
0511160142,020700EDBF63
0511160307,010700EDAE3F
0511160307,020700EDAE3F
0511160611,010700EDAE3F
0511160612,020700EDAE3F
0511160631,020700EDBF63
0511160749,020700EDBF63
0511161215,020700EDAE3F
0511161335,020700EDAE3F
0511161335,020700EDAE3F
0511161336,020700EDAE3F
0511161337,010700EDAE3F
0511161337,020700EDAE3F
0511161337,010700EDAE3F
0511161338,020700EDAE3F
0511161338,010700EDAE3F
0511161338,020700EDAE3F
0511161339,010700EDAE3F
0511161339,020700EDAE3F
0511161340,010700EDAE3F
0511161340,020700EDAE3F
0511161340,010700EDAE3F
0511161341,020700EDAE3F
0511161341,020700EDAE3F
0511161342,020700EDAE3F
0511161343,020700EDAE3F
0511161343,010700EDAE3F
0511161344,020700EDAE3F
0511161344,010700EDAE3F
0511161344,020700EDAE3F
0511161345,010700EDAE3F
0511161345,020700EDAE3F
0511161345,010700EDAE3F
0511161346,020700EDAE3F
0511161347,020700EDAE3F
0511161347,020700EDAE3F
0511161348,020700EDAE3F
0511161349,020700EDAE3F
0511161349,010700EDAE3F
0511161349,020700EDAE3F
0511161350,010700EDAE3F
0511161350,020700EDAE3F
0511161351,020700EDAE3F
0511161352,020700EDAE3F
0511161352,020700EDAE3F
0511161353,010700EDAE3F
0511161353,020700EDAE3F
0511161353,010700EDAE3F
0511161354,020700EDAE3F
0511161354,020700EDAE3F
0511161355,020700EDAE3F
0511161356,010700EDAE3F
0511161356,020700EDAE3F
0511161357,020700EDAE3F
0511161357,020700EDAE3F
0511161358,020700EDAE3F
0511161358,010700EDAE3F
0511161359,020700EDAE3F
0511161359,010700EDAE3F
0511161400,020700EDAE3F
0511161400,010700EDAE3F
0511161400,020700EDAE3F
0511161401,020700EDAE3F
0511161402,020700EDAE3F
0511161403,020700EDAE3F
0511161404,020700EDAE3F
0511161405,020700EDAE3F
0511161405,020700EDAE3F
0511161406,020700EDAE3F
0511161407,020700EDAE3F
0511161407,020700EDAE3F
0511161408,020700EDAE3F
0511161409,020700EDAE3F
0511161409,020700EDAE3F
0511161410,020700EDAE3F
0511161411,020700EDAE3F
0511161411,020700EDAE3F
0511161412,020700EDAE3F
0511161412,010700EDAE3F
0511161413,020700EDAE3F
0511161413,020700EDAE3F
0511161414,020700EDAE3F
0511161415,020700EDAE3F
0511161611,020700EDBF63
0511161631,010700EDAE3F
0511161631,020700EDAE3F
0511162113,020700EDAE3F
0511162113,010700EDAE3F
0511162114,020700EDAE3F
0511162114,010700EDAE3F
0511162115,020700EDAE3F
0511162115,010700EDAE3F
0511162115,020700EDAE3F
0511162116,020700EDAE3F
0511162117,020700EDAE3F
0511162117,020700EDAE3F
0511162118,020700EDAE3F
0511162118,010700EDAE3F
0511162119,020700EDAE3F
0511162119,010700EDAE3F
0511162119,020700EDAE3F
0511162120,010700EDAE3F
0511162120,020700EDAE3F
0511162121,020700EDAE3F
0511162121,020700EDAE3F
0511162122,010700EDAE3F
0511162123,010700EDAE3F
0511162124,010700EDAE3F
0511162127,010700EDAE3F
0511162219,020700EDAE3F
0511162220,010700EDAE3F
0511162220,020700EDAE3F
0511162221,010700EDAE3F
0511162221,020700EDAE3F
0511162221,010700EDAE3F
0511162222,020700EDAE3F
0511162222,010700EDAE3F
0511162223,020700EDAE3F
0511162223,010700EDAE3F
0511162223,020700EDAE3F
0511162224,010700EDAE3F
0511162224,020700EDAE3F
0511162224,010700EDAE3F
0511162225,020700EDAE3F
0511162225,010700EDAE3F
0511162225,020700EDAE3F
0511162226,010700EDAE3F
0511162226,020700EDAE3F
0511162227,010700EDAE3F
0511162227,020700EDAE3F
0511162227,010700EDAE3F
0511162228,020700EDAE3F
0511162228,010700EDAE3F
0511162228,020700EDAE3F
0511162229,010700EDAE3F
0511162229,020700EDAE3F
0511162229,010700EDAE3F
0511162230,020700EDAE3F
0511162230,010700EDAE3F
0511162231,020700EDAE3F
0511162231,010700EDAE3F
0511162231,020700EDAE3F
0511162232,010700EDAE3F
0511162232,020700EDAE3F
0511162233,020700EDAE3F
0511162233,020700EDAE3F
0511162234,010700EDAE3F
0511162234,020700EDAE3F
0511162330,020700EDBF63
0511162442,010700EDAE3F
0511162442,020700EDAE3F
0511162624,020700EDBF63
0511162639,020700EDAE3F
0511162806,020700EDAE3F
0511162851,010700EDAE3F
0511162852,020700EDAE3F
0511163828,010700EDAE3F
0511163828,020700EDAE3F
0511163845,020700EDAE3F
0511163908,010700EDBF63
0511163909,020700EDBF63
0511164913,010700EDAE3F
0511164913,020700EDAE3F
0511165050,020700EDBF63
0511165126,020700EDBF63
0511165140,020700EDAE3F
0511165552,020700EDBF63
0511165917,010700EDBF63
0511165918,020700EDBF63
0511165955,020700EDAE3F
0511170432,020700EDBF63
0511170700,020700EDBF63
0511170807,010700EDAE3F
0511170808,020700EDAE3F
0511170921,010700EDBF63
0511171016,020700EDBF63
0511171312,020700EDAE3F
0511171509,010700EDBF63
0511171510,020700EDBF63
0511171638,020700EDAE3F
0511171715,020700EDBF63
0511171913,010700EDBF63
0511171914,020700EDBF63
0511172050,010700EDAE3F
0511172050,020700EDAE3F
0511172154,020700EDBF63
0511172215,020700EDAE3F
0511172429,020700EDAE3F
0511172436,010700EDBF63
0511172436,020700EDBF63
0511172615,010700EDBF63
0511172615,020700EDBF63
0511172720,020700EDAE3F
0511173013,010700EDBF63
0511173014,020700EDBF63
0511173036,020700EDAE3F
0511173116,010700EDBF63
0511173117,020700EDBF63
0511173439,010700EDAE3F
0511173440,010700EDAE3F
0511173441,020700EDAE3F
0511173513,010700EDBF63
0511173513,020700EDBF63
0511174050,020700EDBF63
0511174105,020700EDAE3F
0511174358,020700EDBF63
0511174440,020700EDAE3F
0511174849,010700EDBF63
0511174849,010700EDBF63
0511174850,020700EDBF63
0511174851,020700EDAE3F
0511174852,020700EDAE3F
0511174859,020700EDAE3F
0511174940,020700EDAE3F
0511175125,020700EDAE3F
0511175202,010700EDBF63
0511175203,020700EDBF63
0511175225,020700EDAE3F
0511175328,010700EDAE3F
0511175329,020700EDAE3F
0511175412,020700EDAE3F
0511175441,010700EDBF63
0511175442,020700EDBF63
0511175712,020700EDAE3F
0511175858,020700EDBF63
0511180331,010700EDBF63
0511180331,020700EDBF63
0511180744,020700EDBF63
0511180907,020700EDAE3F
0511180929,020700EDBF63
0511182202,020700EDBF63
0511182307,020700EDAE3F
0511182323,010700EDBF63
0511182323,020700EDBF63
0511182448,020700EDBF63
0511182537,010700EDBF63
0511182537,020700EDBF63
0511182619,020700EDBF63
0511182834,010700EDBF63
0511182835,020700EDBF63
0511182841,020700EDAE3F
0511182933,020700EDBF63
0511183001,020700EDAE3F
0511183053,020700EDAE3F
0511183134,010700EDBF63
0511183134,020700EDBF63
0511183138,020700EDAE3F
0511183901,010700EDBF63
0511183902,010700EDBF63
0511183903,020700EDBF63
0511184048,020700EDAE3F
0511184107,020700EDBF63
0511184258,020700EDAE3F
0511184358,020700EDBF63
0511184533,020700EDAE3F
0511184647,010700EDBF63
0511184647,020700EDBF63
0511184801,010700EDBF63
0511184802,020700EDBF63
0511184917,010700EDAE3F
0511184918,020700EDAE3F
0511185025,020700EDBF63
0511185135,020700EDBF63
0511185244,010700EDBF63
0511185244,020700EDBF63
0511185245,020700EDBF63
0511185319,010700EDAE3F
0511185319,020700EDAE3F
0511185450,020700EDAE3F
0511185544,020700EDBF63
0511185652,020700EDBF63
0511185911,010700EDAE3F
0511185911,020700EDAE3F
0511190025,020700EDBF63
0511190026,020700EDBF63
0511190130,020700EDAE3F
0511190431,010700EDBF63
0511190431,020700EDBF63
0511190828,020700EDAE3F
0511191028,010700EDBF63
0511191029,010700EDBF63
0511191030,010700EDBF63
0511191031,020700EDBF63
0511191031,010700EDBF63
0511191032,010700EDBF63
0511191032,010700EDBF63
0511191033,020700EDBF63
0511191158,020700EDBF63
0511191359,010700EDAE3F
0511191359,020700EDAE3F
0511191543,020700EDBF63
0511191749,020700EDAE3F
0511191839,010700EDBF63
0511191840,020700EDBF63
0511192058,020700EDBF63
0511192501,020700EDBF63
0511192632,020700EDAE3F
0511192707,020700EDAE3F
0511193018,010700EDAE3F
0511193018,020700EDAE3F
0511193101,020700EDBF63
0511193614,020700EDBF63
0511194234,020700EDAE3F
0511194346,010700EDBF63
0511194347,020700EDBF63
0511194347,020700EDBF63
0511194420,020700EDAE3F
0511194516,010700EDAE3F
0511194516,020700EDAE3F
0511194922,020700EDBF63
0511195125,020700EDBF63
0511195135,020700EDBF63
0511195332,010700EDBF63
0511195332,020700EDBF63
0511195341,020700EDBF63
0511195547,010700EDAE3F
0511195548,020700EDAE3F
0511200047,010700EDBF63
0511200048,020700EDBF63
0511200651,010700EDAE3F
0511200652,010700EDAE3F
0511200652,020700EDAE3F
0511200653,020700EDAE3F
0511200801,020700EDAE3F
0511200821,010700EDBF63
0511200822,020700EDBF63
0511200906,020700EDBF63
0511202031,020700EDAE3F
0511202033,010700EDAE3F
0511204149,010700EDAE3F
0511204150,020700EDAE3F
0512060355,010700EDBF63
0512060356,010700EDBF63
0512060359,010700EDBF63
0512060402,010700EDBF63
0512060402,020700EDBF63
0512060403,010700EDBF63
0512060412,010700EDBF63
0512060413,010700EDBF63
0512060414,020700EDBF63
0512060414,020700EDBF63
0512060453,010700EDBF63
0512060454,010700EDBF63
0512060455,010700EDBF63
0512060456,010700EDBF63
0512060456,010700EDBF63
0512060457,010700EDBF63
0512060458,010700EDBF63
0512060458,020700EDBF63
0512060459,020700EDBF63
0512060642,020700EDAE3F
0512060854,010700EDBF63
0512060854,010700EDBF63
0512060855,020700EDBF63
0512060917,010700EDAE3F
0512060917,020700EDAE3F
0512060918,010700EDAE3F
0512061302,010700EDBF63
0512061302,010700EDBF63
0512061303,020700EDBF63
0512061303,020700EDBF63
0512061327,010700EDAE3F
0512061327,020700EDAE3F
0512061438,010700EDBF63
0512061438,010700EDBF63
0512061439,020700EDBF63
0512061641,010700EDBF63
0512061642,020700EDBF63
0512061642,020700EDBF63
0512061903,010700EDAE3F
0512061904,010700EDAE3F
0512061904,020700EDAE3F
0512061906,020700EDBF63
0512061907,020700EDBF63
0512062038,020700EDBF63
0512062157,010700EDBF63
0512062158,020700EDBF63
0512062241,010700EDAE3F
0512062242,020700EDAE3F
0512062256,020700EDBF63
0512062303,020700EDBF63
0512062459,020700EDBF63
0512062604,010700EDAE3F
0512062605,010700EDAE3F
0512062605,020700EDAE3F
0512062629,020700EDBF63
0512062721,010700EDAE3F
0512062721,020700EDAE3F
0512062722,020700EDAE3F
0512062745,020700EDBF63
0512062959,010700EDBF63
0512063000,010700EDBF63
0512063000,020700EDBF63
0512063001,020700EDBF63
0512063007,010700EDAE3F
0512063008,020700EDAE3F
0512063055,010700EDBF63
0512063055,020700EDBF63
0512063226,020700EDAE3F
0512063258,010700EDBF63
0512063259,020700EDBF63
0512063413,010700EDBF63
0512063414,020700EDBF63
0512063427,010700EDAE3F
0512063427,020700EDAE3F
0512063559,020700EDBF63
0512063638,010700EDBF63
0512063639,010700EDBF63
0512063639,020700EDBF63
0512063640,020700EDBF63
0512063730,020700EDAE3F
0512064005,010700EDAE3F
0512064006,020700EDAE3F
0512064055,020700EDBF63
0512064056,020700EDBF63
0512064556,020700EDBF63
0512064557,020700EDBF63
0512064632,010700EDBF63
0512064633,020700EDBF63
0512064723,010700EDAE3F
0512064724,020700EDAE3F
0512064724,020700EDAE3F
0512064931,010700EDAE3F
0512065106,010700EDAE3F
0512065106,020700EDAE3F
0512065220,020700EDBF63
0512065349,020700EDBF63
0512065427,010700EDAE3F
0512065454,010700EDBF63
0512065454,020700EDBF63
0512065607,010700EDBF63
0512065608,020700EDBF63
0512065624,020700EDAE3F
0512065702,010700EDBF63
0512065703,020700EDBF63
0512065736,010700EDAE3F
0512065736,020700EDAE3F
0512065743,020700EDAE3F
0512065847,010700EDBF63
0512065848,020700EDBF63
0512065856,020700EDAE3F
0512065949,020700EDBF63
0512070040,010700EDAE3F
0512070106,010700EDBF63
0512070106,020700EDBF63
0512070406,020700EDBF63
0512070552,010700EDAE3F
0512070552,020700EDAE3F
0512070843,020700EDBF63
0512070941,010700EDBF63
0512070942,020700EDBF63
0512071044,020700EDBF63
0512071058,010700EDAE3F
0512071058,020700EDAE3F
0512071121,020700EDBF63
0512071230,010700EDBF63
0512071231,020700EDBF63
0512071231,020700EDBF63
0512071403,010700EDAE3F
0512071403,020700EDAE3F
0512071432,020700EDBF63
0512071435,020700EDAE3F
0512071513,010700EDBF63
0512071513,020700EDBF63
0512071514,020700EDBF63
0512071639,010700EDBF63
0512071639,020700EDBF63
0512071829,010700EDAE3F
0512071830,020700EDAE3F
0512071843,020700EDAE3F
0512071920,010700EDAE3F
0512071921,020700EDAE3F
0512072001,020700EDBF63
0512072030,010700EDAE3F
0512072031,020700EDAE3F
0512072518,020700EDBF63
0512072529,010700EDAE3F
0512072529,020700EDAE3F
0512072530,020700EDAE3F
0512072555,020700EDAE3F
0512072606,020700EDBF63
0512072607,020700EDBF63
0512072739,020700EDAE3F
0512072810,020700EDBF63
0512073025,010700EDBF63
0512073025,020700EDBF63
0512073147,010700EDAE3F
0512073147,020700EDAE3F
0512073432,020700EDBF63
0512073522,020700EDBF63
0512073523,020700EDBF63
0512073653,020700EDBF63
0512073734,020700EDAE3F
0512073856,010700EDAE3F
0512073857,020700EDAE3F
0512074106,010700EDBF63
0512074107,020700EDBF63
0512074120,020700EDAE3F
0512074350,010700EDBF63
0512074350,020700EDBF63
0512074351,020700EDBF63
0512074506,020700EDBF63
0512074554,010700EDBF63
0512074555,020700EDBF63
0512074816,010700EDBF63
0512074816,020700EDBF63
0512075205,010700EDAE3F
0512075205,020700EDAE3F
0512075224,020700EDAE3F
0512075225,020700EDAE3F
0512075226,020700EDAE3F
0512075228,020700EDAE3F
0512075228,020700EDAE3F
0512075355,010700EDBF63
0512075356,020700EDBF63
0512075900,010700EDAE3F
0512075900,020700EDAE3F
0512080103,010700EDAE3F
0512080104,020700EDAE3F
0512080208,010700EDBF63
0512080209,010700EDBF63
0512080432,010700EDBF63
0512080433,020700EDBF63
0512080911,020700EDBF63
0512080919,010700EDAE3F
0512080919,020700EDAE3F
0512081019,020700EDAE3F
0512081231,010700EDBF63
0512081232,020700EDBF63
0512081339,020700EDBF63
0512081451,010700EDBF63
0512082213,010700EDBF63
0512082214,020700EDBF63
0512082456,010700EDBF63
0512082456,020700EDBF63
0512082653,020700EDBF63
0512082905,020700EDBF63
0512082921,010700EDAE3F
0512082923,020700EDAE3F
0512083730,020700EDBF63
0512084217,020700EDBF63
0512084614,020700EDAE3F
0512085226,010700EDAE3F
0512085227,020700EDAE3F
0512085230,020700EDBF63
0512085407,020700EDAE3F
0512085424,020700EDAE3F
0512085501,020700EDAE3F
0512085715,010700EDBF63
0512085716,020700EDBF63
0512085723,010700EDAE3F
0512085726,010700EDAE3F
0512085726,020700EDAE3F
0512085810,020700EDBF63
0512085921,020700EDBF63
0512090053,010700EDAE3F
0512090053,020700EDAE3F
0512090124,010700EDBF63
0512090125,020700EDBF63
0512090126,020700EDBF63
0512090153,010700EDAE3F
0512090153,020700EDAE3F
0512090234,010700EDAE3F
0512090403,010700EDBF63
0512090552,020700EDAE3F
0512090604,020700EDAE3F
0512090701,020700EDBF63
0512090737,020700EDAE3F
0512090831,020700EDBF63
0512090902,010700EDBF63
0512090903,020700EDBF63
0512090932,010700EDBF63
0512090932,020700EDBF63
0512091011,020700EDAE3F
0512091027,010700EDBF63
0512091228,020700EDAE3F
0512091351,020700EDBF63
0512091423,020700EDAE3F
0512091529,020700EDAE3F
0512091636,020700EDAE3F
0512091730,010700EDBF63
0512091730,020700EDBF63
0512091731,020700EDBF63
0512091853,020700EDAE3F
0512092113,020700EDAE3F
0512092329,020700EDBF63
0512092749,010700EDAE3F
0512092749,020700EDAE3F
0512092943,010700EDBF63
0512093247,020700EDBF63
0512093524,010700EDBF63
0512093525,020700EDBF63
0512093533,010700EDAE3F
0512093534,020700EDAE3F
0512093644,020700EDAE3F
0512093813,020700EDBF63
0512093928,020700EDBF63
0512093936,020700EDAE3F
0512094109,020700EDAE3F
0512094112,020700EDAE3F
0512094247,010700EDAE3F
0512094248,020700EDAE3F
0512094253,020700EDAE3F
0512094406,020700EDAE3F
0512094457,020700EDBF63
0512094513,010700EDAE3F
0512094513,020700EDAE3F
0512094558,020700EDAE3F
0512094615,010700EDBF63
0512094826,010700EDAE3F
0512094826,020700EDAE3F
0512094955,020700EDAE3F
0512095219,020700EDAE3F
0512095803,020700EDBF63
0512095917,020700EDBF63
0512100110,010700EDAE3F
0512100111,020700EDAE3F
0512100149,010700EDBF63
0512100149,020700EDBF63
0512100253,020700EDBF63
0512100412,020700EDAE3F
0512100926,020700EDAE3F
0512101351,020700EDAE3F
0512101520,020700EDAE3F
0512101942,020700EDAE3F
0512102429,020700EDAE3F
0512102759,020700EDAE3F
0512102840,020700EDAE3F
0512102900,020700EDBF63
0512102939,020700EDAE3F
0512103034,020700EDAE3F
0512103113,010700EDAE3F
0512103114,020700EDAE3F
0512103129,020700EDBF63
0512103355,010700EDAE3F
0512103356,020700EDAE3F
0512103413,020700EDBF63
0512103459,020700EDAE3F
0512103500,010700EDAE3F
0512103500,020700EDAE3F
0512103501,020700EDAE3F
0512103617,010700EDBF63
0512103617,020700EDBF63
0512103629,020700EDAE3F
0512103817,020700EDBF63
0512103843,020700EDAE3F
0512104000,020700EDAE3F
0512104146,020700EDBF63
0512104207,010700EDAE3F
0512104208,020700EDAE3F
0512104814,020700EDBF63
0512105044,010700EDAE3F
0512105045,020700EDAE3F
0512105159,020700EDAE3F
0512105317,010700EDAE3F
0512105318,020700EDAE3F
0512105606,020700EDAE3F
0512105625,010700EDBF63
0512105626,020700EDBF63
0512105715,020700EDAE3F
0512105800,020700EDBF63
0512105954,020700EDBF63
0512105954,020700EDBF63
0512110124,010700EDBF63
0512110124,020700EDBF63
0512110209,010700EDBF63
0512110209,020700EDBF63
0512110525,020700EDBF63
0512110548,010700EDAE3F
0512110549,020700EDAE3F
0512110645,020700EDAE3F
0512110703,020700EDBF63
0512110747,010700EDBF63
0512110748,020700EDBF63
0512110916,010700EDBF63
0512110916,020700EDBF63
0512110944,020700EDAE3F
0512111010,010700EDBF63
0512111010,020700EDBF63
0512111204,020700EDAE3F
0512111344,010700EDAE3F
0512111344,010700EDAE3F
0512111354,020700EDAE3F
0512111437,020700EDBF63
0512111444,020700EDAE3F
0512111637,010700EDAE3F
0512111637,020700EDAE3F
0512111652,010700EDBF63
0512111652,020700EDBF63
0512111756,010700EDBF63
0512111757,020700EDBF63
0512112032,010700EDBF63
0512112046,010700EDBF63
0512112114,010700EDBF63
0512112114,010700EDBF63
0512112115,010700EDBF63
0512112121,010700EDBF63
0512112153,010700EDBF63
0512112155,020700EDBF63
0512112222,010700EDAE3F
0512112223,020700EDAE3F
0512112343,020700EDBF63
0512112635,020700EDAE3F
0512112712,020700EDBF63
0512112848,020700EDBF63
0512112934,020700EDAE3F
0512113041,020700EDBF63
0512113202,010700EDAE3F
0512113202,020700EDAE3F
0512113210,020700EDBF63
0512113312,020700EDAE3F
0512113328,010700EDBF63
0512113329,020700EDBF63
0512113417,010700EDAE3F
0512113417,020700EDAE3F
0512113452,020700EDBF63
0512113500,020700EDAE3F
0512113637,010700EDBF63
0512113638,020700EDBF63
0512113652,020700EDAE3F
0512113812,020700EDAE3F
0512113835,010700EDBF63
0512113835,010700EDBF63
0512113945,020700EDAE3F
0512114000,020700EDBF63
0512114052,020700EDBF63
0512114052,020700EDBF63
0512114158,010700EDBF63
0512114159,020700EDBF63
0512114331,010700EDBF63
0512114406,010700EDAE3F
0512114406,020700EDAE3F
0512114444,020700EDBF63
0512114546,010700EDBF63
0512114546,020700EDBF63
0512114632,010700EDBF63
0512114633,020700EDBF63
0512114636,020700EDAE3F
0512114734,010700EDBF63
0512114734,020700EDBF63
0512114743,020700EDAE3F
0512114854,020700EDAE3F
0512114906,010700EDBF63
0512114907,010700EDBF63
0512114907,020700EDBF63
0512115031,010700EDBF63
0512115101,020700EDAE3F
0512115121,020700EDBF63
0512115249,020700EDAE3F
0512115328,020700EDBF63
0512115430,020700EDAE3F
0512115556,010700EDBF63
0512115557,010700EDBF63
0512115557,020700EDBF63
0512115624,020700EDAE3F
0512115756,020700EDAE3F
0512115806,010700EDBF63
0512115806,020700EDBF63
0512115849,020700EDAE3F
0512120040,010700EDBF63
0512120133,020700EDAE3F
0512120309,010700EDAE3F
0512120309,020700EDAE3F
0512120522,010700EDBF63
0512120522,020700EDBF63
0512120638,020700EDBF63
0512120649,020700EDAE3F
0512120735,020700EDAE3F
0512120826,010700EDAE3F
0512120827,020700EDAE3F
0512121050,020700EDAE3F
0512121507,020700EDAE3F
0512121658,020700EDAE3F
0512122306,010700EDAE3F
0512122307,020700EDAE3F
0512122353,020700EDAE3F
0512122530,010700EDAE3F
0512122531,020700EDAE3F
0512122532,010700EDAE3F
0512122533,010700EDAE3F
0512123000,020700EDAE3F
0512123001,010700EDAE3F
0512123002,020700EDAE3F
0512123104,020700EDAE3F
0512123104,010700EDAE3F
0512123104,020700EDAE3F
0512123105,010700EDAE3F
0512123105,020700EDAE3F
0512123106,010700EDAE3F
0512123106,020700EDAE3F
0512123106,010700EDAE3F
0512123107,020700EDAE3F
0512123107,010700EDAE3F
0512123107,020700EDAE3F
0512123108,010700EDAE3F
0512123108,020700EDAE3F
0512123108,010700EDAE3F
0512123109,020700EDAE3F
0512123109,010700EDAE3F
0512123110,020700EDAE3F
0512123110,010700EDAE3F
0512123110,020700EDAE3F
0512123111,010700EDAE3F
0512124014,010700EDAE3F
0512124014,020700EDAE3F
0512124142,020700EDAE3F
0512124614,010700EDAE3F
0512124629,020700EDBF63
0512124751,010700EDBF63
0512124834,020700EDAE3F
0512124957,010700EDAE3F
0512124958,020700EDAE3F
0512125032,020700EDBF63
0512125257,020700EDBF63
0512125457,010700EDBF63
0512125458,020700EDBF63
0512125715,010700EDBF63
0512125715,020700EDBF63
0512125849,010700EDBF63
0512125851,020700EDBF63
0512125949,010700EDAE3F
0512125949,020700EDAE3F
0512130235,010700EDAE3F
0512130235,020700EDAE3F
0512130321,020700EDBF63
0512130341,020700EDAE3F
0512130456,010700EDBF63
0512130457,020700EDBF63
0512130504,020700EDAE3F
0512130739,020700EDAE3F
0512131259,020700EDAE3F
0512131324,020700EDBF63
0512131526,010700EDBF63
0512131527,020700EDBF63
0512131620,01030002B634
0512131621,01030002B634
0512131621,02030002B634
0512131622,01030002B634
0512132646,020700EDAE3F
0512132917,020700EDAE3F
0512133557,020700EDAE3F
0512133702,020700EDAE3F
0512133916,010700EDAE3F
0512133916,020700EDAE3F
0512134116,010700EDAE3F
0512134116,020700EDAE3F
0512134315,020700EDAE3F
0512134451,020700EDAE3F
0512134714,020700EDAE3F
0512134808,020700EDAE3F
0512135032,020700EDAE3F
0512135245,020700EDAE3F
0512135358,010700EDAE3F
0512135359,020700EDAE3F
0512135403,020700EDAE3F
0512135441,010700EDAE3F
0512135442,020700EDAE3F
0512135640,010700EDAE3F
0512135641,020700EDAE3F
0512140002,020700EDAE3F
0512140043,020700EDAE3F
0512140418,010700EDAE3F
0512140653,010700EDAE3F
0512140653,020700EDAE3F
0512140719,020700EDAE3F
0512140843,020700EDAE3F
0512141002,010700EDAE3F
0512141003,010700EDAE3F
0512141003,020700EDAE3F
0512141301,010700EDAE3F
0512141302,020700EDAE3F
0512141431,010700EDAE3F
0512141431,020700EDAE3F
0512141457,010700EDAE3F
0512141457,020700EDAE3F
0512141521,010700EDAE3F
0512141521,020700EDAE3F
0512141709,020700EDAE3F
0512141928,020700EDAE3F
0512142007,010700EDAE3F
0512142007,020700EDAE3F
0512142111,020700EDAE3F
0512142308,010700EDAE3F
0512142902,010700EDAE3F
0512142902,020700EDAE3F
0512143208,010700EDAE3F
0512143208,020700EDAE3F
0512143350,020700EDAE3F
0512143605,020700EDAE3F
0512143939,020700EDAE3F
0512144114,010700EDAE3F
0512144830,020700EDAE3F
0512145046,020700EDAE3F
0512145149,020700EDAE3F
0512145306,020700EDAE3F
0512145730,010700EDAE3F
0512145731,020700EDAE3F
0512145905,020700EDAE3F
0512150144,020700EDAE3F
0512150449,020700EDAE3F
0512150620,020700EDAE3F
0512150731,020700EDAE3F
0512151006,020700EDAE3F
0512151154,010700EDAE3F
0512151154,020700EDAE3F
0512151314,020700EDAE3F
0512151408,010700EDBF63
0512151408,010700EDBF63
0512151409,010700EDBF63
0512151409,010700EDBF63
0512151410,010700EDBF63
0512151411,010700EDBF63
0512151411,010700EDBF63
0512151412,010700EDBF63
0512151413,010700EDBF63
0512151414,010700EDBF63
0512151415,010700EDBF63
0512151415,010700EDBF63
0512151717,010700EDBF63
0512151717,010700EDBF63
0512151718,010700EDBF63
0512151719,010700EDBF63
0512151719,010700EDBF63
0512151720,010700EDBF63
0512151721,010700EDBF63
0512151721,010700EDBF63
0512151723,010700EDBF63
0512151758,010700EDBF63
0512151759,010700EDBF63
0512151801,010700EDBF63
0512151802,010700EDBF63
0512151804,010700EDBF63
0512151811,010700EDBF63
0512151827,010700EDBF63
0512151833,010700EDBF63
0512151833,010700EDBF63
0512151835,010700EDBF63
0512151838,010700EDBF63
0512151840,010700EDBF63
0512151841,010700EDBF63
0512151842,010700EDBF63
0512151843,010700EDBF63
0512151843,010700EDBF63
0512151844,010700EDBF63
0512151850,020700EDAE3F
0512151901,010700EDBF63
0512151902,010700EDBF63
0512151904,010700EDBF63
0512151905,010700EDBF63
0512151906,010700EDBF63
0512151906,010700EDBF63
0512151908,010700EDBF63
0512151908,010700EDBF63
0512151909,010700EDBF63
0512151910,010700EDBF63
0512151910,010700EDBF63
0512151911,010700EDBF63
0512151911,020700EDBF63
0512151912,020700EDBF63
0512152004,010700EDBF63
0512152004,010700EDBF63
0512152005,010700EDBF63
0512152006,010700EDBF63
0512152006,020700EDBF63
0512152104,010700EDBF63
0512152105,010700EDBF63
0512152105,020700EDBF63
0512152106,010700EDBF63
0512152107,010700EDBF63
0512152109,010700EDBF63
0512152110,020700EDBF63
0512152238,010700EDBF63
0512152239,020700EDBF63
0512152347,010700EDBF63
0512152348,010700EDBF63
0512152348,020700EDBF63
0512152404,010700EDAE3F
0512152405,020700EDAE3F
0512152431,010700EDBF63
0512152432,010700EDBF63
0512152432,010700EDBF63
0512152751,010700EDBF63
0512152752,010700EDBF63
0512152752,010700EDBF63
0512152753,020700EDBF63
0512153055,010700EDAE3F
0512153055,020700EDAE3F
0512153236,010700EDBF63
0512153237,010700EDBF63
0512153237,010700EDBF63
0512153241,010700EDBF63
0512153242,010700EDBF63
0512153242,010700EDBF63
0512153243,010700EDBF63
0512153244,010700EDBF63
0512153245,020700EDBF63
0512153245,020700EDBF63
0512153420,010700EDBF63
0512153423,010700EDBF63
0512153423,010700EDBF63
0512153426,020700EDBF63
0512153430,020700EDAE3F
0512153627,020700EDAE3F
0512153749,010700EDBF63
0512153750,010700EDBF63
0512153751,010700EDBF63
0512153751,010700EDBF63
0512153752,010700EDBF63
0512153752,020700EDBF63
0512154009,010700EDBF63
0512154009,010700EDBF63
0512154051,020700EDAE3F
0512154211,020700EDAE3F
0512154337,010700EDAE3F
0512154337,020700EDAE3F
0512154346,010700EDBF63
0512154347,010700EDBF63
0512154353,010700EDBF63
0512154359,010700EDBF63
0512154446,010700EDAE3F
0512154446,020700EDAE3F
0512154456,020700EDAE3F
0512154456,010700EDBF63
0512154457,010700EDBF63
0512154500,020700EDAE3F
0512154502,010700EDBF63
0512154502,010700EDBF63
0512154504,010700EDBF63
0512154504,010700EDBF63
0512154506,010700EDBF63
0512154507,010700EDBF63
0512154507,010700EDBF63
0512154508,010700EDBF63
0512154509,010700EDBF63
0512154509,020700EDBF63
0512154510,020700EDBF63
0512154510,020700EDBF63
0512154511,010700EDBF63
0512154511,010700EDBF63
0512154513,010700EDBF63
0512154517,010700EDBF63
0512154519,010700EDBF63
0512154521,010700EDBF63
0512154531,020700EDAE3F
0512154621,020700EDAE3F
0512154626,010700EDBF63
0512154626,010700EDBF63
0512154628,010700EDBF63
0512154628,010700EDBF63
0512154629,010700EDBF63
0512154635,010700EDBF63
0512154636,010700EDBF63
0512154638,020700EDBF63
0512154639,020700EDBF63
0512154736,010700EDBF63
0512154737,020700EDBF63
0512154834,010700EDBF63
0512154835,020700EDBF63
0512154837,010700EDBF63
0512154838,020700EDBF63
0512155017,010700EDAE3F
0512155017,020700EDAE3F
0512155037,010700EDBF63
0512155038,010700EDBF63
0512155039,010700EDBF63
0512155039,010700EDBF63
0512155040,010700EDBF63
0512155041,010700EDBF63
0512155042,020700EDBF63
0512155143,010700EDBF63
0512155143,010700EDBF63
0512155144,010700EDBF63
0512155144,020700EDBF63
0512155220,020700EDAE3F
0512155328,010700EDAE3F
0512155328,020700EDAE3F
0512155544,010700EDBF63
0512155545,010700EDBF63
0512155545,020700EDBF63
0512155626,020700EDAE3F
0512160010,010700EDBF63
0512160011,010700EDBF63
0512160011,010700EDBF63
0512160013,010700EDBF63
0512160013,010700EDBF63
0512160014,020700EDBF63
0512160135,020700EDBF63
0512160202,020700EDAE3F
0512160339,020700EDAE3F
0512160400,020700EDAE3F
0512160429,020700EDBF63
0512160553,010700EDBF63
0512160554,020700EDBF63
0512160619,010700EDAE3F
0512160619,020700EDAE3F
0512160711,020700EDAE3F
0512160742,010700EDBF63
0512160844,020700EDBF63
0512160914,010700EDAE3F
0512160914,020700EDAE3F
0512160947,020700EDBF63
0512161102,010700EDBF63
0512161103,020700EDBF63
0512161216,010700EDBF63
0512161334,010700EDBF63
0512161335,020700EDBF63
0512161457,020700EDBF63
0512161752,020700EDBF63
0512161842,020700EDAE3F
0512162000,020700EDAE3F
0512162212,020700EDAE3F
0512162254,010700EDBF63
0512162255,010700EDBF63
0512162256,010700EDBF63
0512162256,010700EDBF63
0512162257,010700EDBF63
0512162258,010700EDBF63
0512162258,010700EDBF63
0512162300,010700EDBF63
0512162412,010700EDBF63
0512162413,010700EDBF63
0512162414,010700EDBF63
0512162415,010700EDBF63
0512162451,010700EDBF63
0512162452,010700EDBF63
0512162453,010700EDBF63
0512162453,010700EDBF63
0512162503,010700EDBF63
0512162523,010700EDBF63
0512162524,010700EDBF63
0512162530,010700EDBF63
0512162531,010700EDBF63
0512162532,010700EDBF63
0512162532,010700EDBF63
0512162535,010700EDBF63
0512162535,010700EDBF63
0512162538,010700EDBF63
0512162538,010700EDBF63
0512162541,010700EDBF63
0512162541,010700EDBF63
0512162543,010700EDBF63
0512162543,010700EDBF63
0512162544,010700EDBF63
0512162548,010700EDBF63
0512162549,010700EDBF63
0512162551,010700EDBF63
0512162552,010700EDBF63
0512162553,020700EDBF63
0512163127,010700EDBF63
0512163128,010700EDBF63
0512163129,010700EDBF63
0512163129,010700EDBF63
0512163131,010700EDBF63
0512163134,010700EDBF63
0512163135,010700EDBF63
0512163136,010700EDBF63
0512163136,010700EDBF63
0512163137,010700EDBF63
0512163137,010700EDBF63
0512163138,010700EDBF63
0512163142,010700EDBF63
0512163158,010700EDBF63
0512163158,010700EDBF63
0512163159,010700EDBF63
0512163159,010700EDBF63
0512163200,020700EDBF63
0512163201,010700EDBF63
0512163202,010700EDBF63
0512163203,010700EDBF63
0512163204,020700EDBF63
0512163204,020700EDBF63
0512163207,020700EDAE3F
0512163443,010700EDBF63
0512163456,010700EDBF63
0512163458,010700EDBF63
0512163458,010700EDBF63
0512163459,010700EDBF63
0512163500,010700EDBF63
0512163500,010700EDBF63
0512163501,010700EDBF63
0512163501,020700EDBF63
0512163848,010700EDBF63
0512163849,010700EDBF63
0512163850,010700EDBF63
0512163851,010700EDBF63
0512163852,010700EDBF63
0512163852,010700EDBF63
0512163853,020700EDBF63
0512163853,010700EDBF63
0512163854,010700EDBF63
0512163854,010700EDBF63
0512163855,020700EDBF63
0512164152,010700EDAE3F
0512165328,020700EDAE3F
0512165418,020700EDAE3F
0512165653,010700EDBF63
0512165654,010700EDBF63
0512165655,010700EDBF63
0512165655,010700EDBF63
0512165703,010700EDBF63
0512165704,010700EDBF63
0512165705,010700EDBF63
0512165705,010700EDBF63
0512165718,010700EDBF63
0512165719,010700EDBF63
0512165720,020700EDBF63
0512165723,010700EDBF63
0512165727,010700EDBF63
0512165730,010700EDBF63
0512165731,010700EDBF63
0512165734,010700EDBF63
0512165735,020700EDBF63
0512165740,020700EDBF63
0512165740,010700EDBF63
0512165741,010700EDBF63
0512165741,010700EDBF63
0512165742,020700EDBF63
0512165748,020700EDAE3F
0512170035,010700EDBF63
0512170036,010700EDBF63
0512170037,020700EDBF63
0512170044,010700EDAE3F
0512170044,020700EDAE3F
0512170045,020700EDAE3F
0512170342,020700EDBF63
0512170631,020700EDAE3F
0512170646,010700EDBF63
0512170647,020700EDBF63
0512170647,010700EDBF63
0512170847,010700EDBF63
0512170848,010700EDBF63
0512170849,010700EDBF63
0512170850,010700EDBF63
0512170850,020700EDBF63
0512171045,010700EDAE3F
0512171045,020700EDAE3F
0512171103,020700EDBF63
0512171139,010700EDAE3F
0512171225,010700EDBF63
0512171227,020700EDBF63
0512171333,010700EDAE3F
0512171334,020700EDAE3F
0512171529,010700EDBF63
0512171746,010700EDBF63
0512171747,010700EDBF63
0512171747,020700EDBF63
0512171749,020700EDBF63
0512171758,020700EDAE3F
0512171910,020700EDAE3F
0512171915,010700EDBF63
0512171916,010700EDBF63
0512172050,010700EDAE3F
0512172050,020700EDAE3F
0512172051,010700EDAE3F
0512172051,020700EDAE3F
0512172051,010700EDAE3F
0512172052,020700EDAE3F
0512172052,010700EDAE3F
0512172053,020700EDAE3F
0512172053,010700EDAE3F
0512172157,020700EDAE3F
0512172305,010700EDBF63
0512172306,010700EDBF63
0512172307,010700EDBF63
0512172307,020700EDBF63
0512172511,020700EDAE3F
0512172616,010700EDBF63
0512172617,010700EDBF63
0512172617,020700EDBF63
0512172717,020700EDAE3F
0512172813,010700EDBF63
0512172813,020700EDBF63
0512172930,010700EDBF63
0512172931,010700EDBF63
0512172931,010700EDBF63
0512172932,020700EDBF63
0512173104,010700EDBF63
0512173104,020700EDBF63
0512173149,020700EDAE3F
0512173150,010700EDAE3F
0512173242,010700EDBF63
0512173249,010700EDAE3F
0512173250,020700EDAE3F
0512173428,020700EDBF63
0512173441,010700EDAE3F
0512173441,020700EDAE3F
0512173442,020700EDAE3F
0512173540,010700EDBF63
0512173754,010700EDAE3F
0512173755,020700EDAE3F
0512173905,010700EDBF63
0512174040,010700EDBF63
0512174041,010700EDBF63
0512174042,010700EDBF63
0512174042,010700EDBF63
0512174043,010700EDBF63
0512174044,010700EDBF63
0512174044,010700EDBF63
0512174104,010700EDBF63
0512174107,010700EDBF63
0512174109,010700EDBF63
0512174109,020700EDBF63
0512174117,010700EDAE3F
0512174118,020700EDAE3F
0512174221,010700EDBF63
0512174318,010700EDBF63
0512174319,010700EDBF63
0512174425,010700EDBF63
0512174433,020700EDBF63
0512174437,020700EDAE3F
0512174600,020700EDAE3F
0512174619,010700EDBF63
0512174619,010700EDBF63
0512174658,010700EDAE3F
0512174659,020700EDAE3F
0512174715,020700EDAE3F
0512174834,010700EDBF63
0512175111,010700EDBF63
0512175112,020700EDBF63
0512175332,010700EDBF63
0512175333,010700EDBF63
0512175334,010700EDBF63
0512175334,010700EDBF63
0512175335,010700EDBF63
0512175336,010700EDBF63
0512175336,010700EDBF63
0512175337,010700EDBF63
0512175347,010700EDBF63
0512175348,010700EDBF63
0512175348,010700EDBF63
0512175349,010700EDBF63
0512175350,010700EDBF63
0512175352,010700EDBF63
0512175353,010700EDBF63
0512175353,010700EDBF63
0512175354,010700EDBF63
0512175359,010700EDBF63
0512175401,010700EDBF63
0512175405,010700EDBF63
0512175406,010700EDBF63
0512175407,020700EDBF63
0512175414,010700EDAE3F
0512175415,020700EDAE3F
0512175510,020700EDAE3F
0512175644,010700EDBF63
0512175645,010700EDBF63
0512175646,020700EDBF63
0512175726,020700EDAE3F
0512175823,020700EDAE3F
0512175832,020700EDAE3F
0512175837,010700EDBF63
0512175943,020700EDAE3F
0512180003,020700EDAE3F
0512180146,020700EDAE3F
0512180336,010700EDBF63
0512180401,010700EDBF63
0512180422,010700EDBF63
0512180423,010700EDBF63
0512180425,010700EDBF63
0512180426,020700EDBF63
0512180508,020700EDAE3F
0512180841,020700EDBF63
0512181852,020700EDAE3F
0512181908,020700EDAE3F
0512182011,010700EDAE3F
0512182011,020700EDAE3F
0512182125,020700EDAE3F
0512182446,010700EDBF63
0512182447,010700EDBF63
0512182447,010700EDBF63
0512182449,020700EDBF63
0512182800,020700EDAE3F
0512183044,020700EDAE3F
0512183044,010700EDAE3F
0512183045,020700EDAE3F
0512183045,010700EDAE3F
0512183046,020700EDAE3F
0512183046,010700EDAE3F
0512183046,020700EDAE3F
0512183047,010700EDAE3F
0512183047,020700EDAE3F
0512183047,010700EDAE3F
0512183048,020700EDAE3F
0512183048,010700EDAE3F
0512183048,020700EDAE3F
0512183049,010700EDAE3F
0512183049,020700EDAE3F
0512183050,010700EDAE3F
0512183050,020700EDAE3F
0512183050,010700EDAE3F
0512183051,020700EDAE3F
0512183051,010700EDAE3F
0512183051,020700EDAE3F
0512183052,010700EDAE3F
0512183052,020700EDAE3F
0512183052,010700EDAE3F
0512183053,020700EDAE3F
0512183053,010700EDAE3F
0512183054,020700EDAE3F
0512183054,010700EDAE3F
0512183054,020700EDAE3F
0512183055,010700EDAE3F
0512183056,010700EDAE3F
0512183339,010700EDBF63
0512183341,020700EDBF63
0512183435,010700EDBF63
0512183436,010700EDBF63
0512183436,020700EDBF63
0512183512,020700EDBF63
0512183549,020700EDAE3F
0512183649,010700EDBF63
0512183650,020700EDBF63
0512183734,020700EDAE3F
0512183823,020700EDBF63
0512184028,010700EDAE3F
0512184029,020700EDAE3F
0512184507,020700EDAE3F
0512184823,010700EDBF63
0512184824,010700EDBF63
0512184833,020700EDAE3F
0512185148,010700EDBF63
0512185149,020700EDBF63
0512185157,020700EDAE3F
0512185318,020700EDAE3F
0512185343,010700EDBF63
0512185510,010700EDAE3F
0512185510,020700EDAE3F
0512185725,010700EDBF63
0512185908,010700EDAE3F
0512190007,010700EDBF63
0512190008,010700EDBF63
0512190008,010700EDBF63
0512190009,020700EDBF63
0512190332,010700EDBF63
0512190333,020700EDBF63
0512190744,010700EDBF63
0512190745,020700EDBF63
0512191314,020700EDAE3F
0512191314,010700EDAE3F
0512191314,020700EDAE3F
0512191315,010700EDAE3F
0512191315,020700EDAE3F
0512191316,010700EDAE3F
0512191316,020700EDAE3F
0512191316,010700EDAE3F
0512191317,020700EDAE3F
0512191317,010700EDAE3F
0512191317,020700EDAE3F
0512191318,010700EDAE3F
0512191318,020700EDAE3F
0512191318,010700EDAE3F
0512191319,020700EDAE3F
0512191319,010700EDAE3F
0512191320,020700EDAE3F
0512191320,010700EDAE3F
0512191320,020700EDAE3F
0512191321,010700EDAE3F
0512191321,020700EDAE3F
0512191321,010700EDAE3F
0512191322,020700EDAE3F
0512191322,010700EDAE3F
0512191322,020700EDAE3F
0512191323,010700EDAE3F
0512191323,020700EDAE3F
0512191324,010700EDAE3F
0512191324,020700EDAE3F
0512191324,010700EDAE3F
0512191325,020700EDAE3F
0512191325,010700EDAE3F
0512191325,020700EDAE3F
0512191326,010700EDAE3F
0512191326,020700EDAE3F
0512191327,010700EDAE3F
0512191327,020700EDAE3F
0512191327,010700EDAE3F
0512191642,020700EDAE3F
0512191807,020700EDAE3F
0512191807,020700EDAE3F
0512191808,010700EDAE3F
0512191808,020700EDAE3F
0512191808,010700EDAE3F
0512191809,020700EDAE3F
0512191809,010700EDAE3F
0512191809,020700EDAE3F
0512191810,010700EDAE3F
0512191810,020700EDAE3F
0512191811,010700EDAE3F
0512191811,020700EDAE3F
0512191811,010700EDAE3F
0512191812,020700EDAE3F
0512191812,010700EDAE3F
0512191812,020700EDAE3F
0512191813,010700EDAE3F
0512191813,020700EDAE3F
0512191813,010700EDAE3F
0512191814,020700EDAE3F
0512191814,010700EDAE3F
0512191815,020700EDAE3F
0512191815,010700EDAE3F
0512191815,020700EDAE3F
0512191816,010700EDAE3F
0512192001,010700EDBF63
0512192001,010700EDBF63
0512192002,010700EDBF63
0512192003,010700EDBF63
0512192132,010700EDAE3F
0512192132,020700EDAE3F
0512192253,010700EDAE3F
0512192254,020700EDAE3F
0512192348,010700EDAE3F
0512192528,010700EDBF63
0512192529,010700EDBF63
0512192529,010700EDBF63
0512192533,010700EDBF63
0512192533,010700EDBF63
0512192534,020700EDBF63
0512192549,010700EDBF63
0512192554,010700EDBF63
0512192555,010700EDBF63
0512192555,010700EDBF63
0512192557,010700EDBF63
0512192558,010700EDBF63
0512192600,010700EDBF63
0512192820,010700EDAE3F
0512192821,010700EDAE3F
0512192822,010700EDAE3F
0512192822,010700EDAE3F
0512192823,020700EDAE3F
0512194448,020700EDAE3F
0512194449,010700EDAE3F
0512194449,020700EDAE3F
0512194450,010700EDAE3F
0512194617,010700EDAE3F
0512194617,020700EDAE3F
0512194944,010700EDAE3F
0512194945,020700EDAE3F
0512194946,020700EDAE3F
0512200832,010700EDBF63
0512200832,010700EDBF63
0512200833,010700EDBF63
0512200834,010700EDBF63
0512200835,010700EDBF63
0512200835,010700EDBF63
0512200843,010700EDBF63
0512200843,010700EDBF63
0512200844,020700EDBF63
0512200918,010700EDAE3F
0512200918,010700EDAE3F
0512200919,020700EDAE3F
0512201055,010700EDBF63
0512201056,010700EDBF63
0512201056,010700EDBF63
0512201059,020700EDBF63
0512201807,010700EDBF63
0512201808,010700EDBF63
0512201808,020700EDBF63
0512201809,020700EDBF63
0512202018,010700EDAE3F
0512202018,020700EDAE3F
0512202019,020700EDAE3F
0512203959,010700EDBF63
0512204002,010700EDBF63
0512204002,010700EDBF63
0512204003,010700EDBF63
0512204004,010700EDBF63
0512204004,010700EDBF63
0512204005,010700EDBF63
0512204009,020700EDBF63
0512204155,010700EDBF63
0512204156,010700EDBF63
0512204156,020700EDBF63
0512204310,010700EDBF63
0512204312,010700EDBF63
0512204312,020700EDBF63
0512204401,010700EDBF63
0512204402,010700EDBF63
0512204403,020700EDBF63
0512204518,020700EDAE3F
0512204541,020700EDAE3F
0512204544,010700EDBF63
0512204545,020700EDBF63
0512204655,010700EDBF63
0512204655,010700EDBF63
0512204656,020700EDBF63
0512204747,010700EDBF63
0512204748,010700EDBF63
0512204748,020700EDBF63
0512204855,010700EDAE3F
0512204856,020700EDAE3F
0512204909,020700EDAE3F
0512204951,010700EDBF63
0512204952,010700EDBF63
0512204952,020700EDBF63
0512204953,020700EDBF63
0512205140,010700EDAE3F
0512205140,020700EDAE3F
0512205141,020700EDAE3F
0512205205,020700EDBF63
0512205305,010700EDBF63
0512205306,010700EDBF63
0512205306,020700EDBF63
0512205411,010700EDAE3F
[truncated: 2,521 more rows]

## Sheet: Sort and Sync
0037nr16	RawTime	AntTag	Copy1	Copy2	Copy3	Antenne	TagID	Month	Day	Hour	Min	Sec	SecDay	DiffRead	Synchrony
0511095111,01030002B634	511095111	01030002B634	11095111	5110951	51109	01	030002B634	5	11	9	51	11	35471	#VALUE!	Meet		Day	11
0511095112,01030002B634	511095112	01030002B634	11095112	5110951	51109	01	030002B634	5	11	9	51	12	35472	1	No
0511095113,02030002B634	511095113	02030002B634	11095113	5110951	51109	02	030002B634	5	11	9	51	13	35473	1	No		10	seconds (max) differences between passage of both parents
0511095355,010700EDBF63	511095355	010700EDBF63	11095355	5110953	51109	01	0700EDBF63	5	11	9	53	55	35635	162	Meet
0511095356,010700EDBF63	511095356	010700EDBF63	11095356	5110953	51109	01	0700EDBF63	5	11	9	53	56	35636	1	No		TIME	Slot1	Slot2	5	6	7	8	9	10	11	12	13	14	15	16	17	18	19	20	21	22
0511095356,010700EDBF63	511095356	010700EDBF63	11095356	5110953	51109	01	0700EDBF63	5	11	9	53	56	35636	0	No			8	8	8	8	8	8	8	8	8	8	8	8	8	8	8	8	8	8	8	8
0511095357,010700EDBF63	511095357	010700EDBF63	11095357	5110953	51109	01	0700EDBF63	5	11	9	53	57	35637	1	No			0	2	0	0	0	0	0	0	1	2	2	2	3	4	4	6	8	8	8	8
0511095358,010700EDBF63	511095358	010700EDBF63	11095358	5110953	51109	01	0700EDBF63	5	11	9	53	58	35638	1	No			6	2	8	8	8	8	8	7	6	6	6	5	4	4	2	0	0	0	0	0
0511095358,010700EDBF63	511095358	010700EDBF63	11095358	5110953	51109	01	0700EDBF63	5	11	9	53	58	35638	0	No		No./h	2	4	0	0	0	0	0	1	1	0	0	1	1	0	2	2	0	0	0	0
0511095359,010700EDBF63	511095359	010700EDBF63	11095359	5110953	51109	01	0700EDBF63	5	11	9	53	59	35639	1	No
0511095400,010700EDBF63	511095400	010700EDBF63	11095400	5110954	51109	01	0700EDBF63	5	11	9	54	0	35640	1	No		20	seconds (max) differences between passage of both parents
0511095401,010700EDBF63	511095401	010700EDBF63	11095401	5110954	51109	01	0700EDBF63	5	11	9	54	1	35641	1	No
0511095403,010700EDBF63	511095403	010700EDBF63	11095403	5110954	51109	01	0700EDBF63	5	11	9	54	3	35643	2	No		TIME	Slot1	Slot2	5	6	7	8	9	10	11	12	13	14	15	16	17	18	19	20	21	22
0511095403,010700EDBF63	511095403	010700EDBF63	11095403	5110954	51109	01	0700EDBF63	5	11	9	54	3	35643	0	No			25	25	25	25	25	25	25	25	25	25	25	25	25	25	25	25	25	25	25	25
0511095404,020700EDBF63	511095404	020700EDBF63	11095404	5110954	51109	02	0700EDBF63	5	11	9	54	4	35644	1	No			0	7	0	0	0	0	0	0	3	5	7	10	12	13	17	20	24	24	25	25
0511095405,020700EDBF63	511095405	020700EDBF63	11095405	5110954	51109	02	0700EDBF63	5	11	9	54	5	35645	1	No			18	5	25	25	25	25	25	22	20	18	15	13	12	8	5	1	1	0	0	0
0511095406,020700EDBF63	511095406	020700EDBF63	11095406	5110954	51109	02	0700EDBF63	5	11	9	54	6	35646	1	No		No./h	7	13	0	0	0	0	0	3	2	2	3	2	1	4	3	4	0	1	0	0
0511095525,010700EDBF63	511095525	010700EDBF63	11095525	5110955	51109	01	0700EDBF63	5	11	9	55	25	35725	79	No
0511095525,020700EDBF63	511095525	020700EDBF63	11095525	5110955	51109	02	0700EDBF63	5	11	9	55	25	35725	0	No		30	seconds (max) differences between passage of both parents
0511095942,010700EDAE3F	511095942	010700EDAE3F	11095942	5110959	51109	01	0700EDAE3F	5	11	9	59	42	35982	257	Meet
0511095942,010700EDAE3F	511095942	010700EDAE3F	11095942	5110959	51109	01	0700EDAE3F	5	11	9	59	42	35982	0	No		TIME	Slot1	Slot2	5	6	7	8	9	10	11	12	13	14	15	16	17	18	19	20	21	22
0511095943,010700EDAE3F	511095943	010700EDAE3F	11095943	5110959	51109	01	0700EDAE3F	5	11	9	59	43	35983	1	No			46	46	46	46	46	46	46	46	46	46	46	46	46	46	46	46	46	46	46	46
0511095944,020700EDAE3F	511095944	020700EDAE3F	11095944	5110959	51109	02	0700EDAE3F	5	11	9	59	44	35984	1	No			0	15	0	0	0	0	0	0	5	9	15	19	24	27	32	39	45	45	46	46
0511100006,010700EDBF63	511100006	010700EDBF63	11100006	5111000	51110	01	0700EDBF63	5	11	10	0	6	36006	22	Meet			31	7	46	46	46	46	46	41	37	31	27	22	19	14	7	1	1	0	0	0
0511100006,010700EDBF63	511100006	010700EDBF63	11100006	5111000	51110	01	0700EDBF63	5	11	10	0	6	36006	0	No		No./h	15	24	0	0	0	0	0	5	4	6	4	5	3	5	7	6	0	1	0	0
0511100006,020700EDBF63	511100006	020700EDBF63	11100006	5111000	51110	02	0700EDBF63	5	11	10	0	6	36006	0	No
0511100145,020700EDBF63	511100145	020700EDBF63	11100145	5111001	51110	02	0700EDBF63	5	11	10	1	45	36105	99	No
0511100203,020700EDAE3F	511100203	020700EDAE3F	11100203	5111002	51110	02	0700EDAE3F	5	11	10	2	3	36123	18	Meet
0511100654,020700EDAE3F	511100654	020700EDAE3F	11100654	5111006	51110	02	0700EDAE3F	5	11	10	6	54	36414	291	No		Day	12
0511100850,010700EDBF63	511100850	010700EDBF63	11100850	5111008	51110	01	0700EDBF63	5	11	10	8	50	36530	116	Meet
0511100850,020700EDBF63	511100850	020700EDBF63	11100850	5111008	51110	02	0700EDBF63	5	11	10	8	50	36530	0	No		10	seconds (max) differences between passage of both parents
0511100948,010700EDBF63	511100948	010700EDBF63	11100948	5111009	51110	01	0700EDBF63	5	11	10	9	48	36588	58	No
0511100948,020700EDBF63	511100948	020700EDBF63	11100948	5111009	51110	02	0700EDBF63	5	11	10	9	48	36588	0	No		TIME	Slot1	Slot2	5	6	7	8	9	10	11	12	13	14	15	16	17	18	19	20	21	22
0511101202,020700EDBF63	511101202	020700EDBF63	11101202	5111012	51110	02	0700EDBF63	5	11	10	12	2	36722	134	No			40	40	40	40	40	40	40	40	40	40	40	40	40	40	40	40	40	40	40	40
0511101249,020700EDBF63	511101249	020700EDBF63	11101249	5111012	51110	02	0700EDBF63	5	11	10	12	49	36769	47	No			5	16	0	0	4	5	8	10	10	16	16	17	17	27	29	37	39	39	40	40
0511101341,020700EDBF63	511101341	020700EDBF63	11101341	5111013	51110	02	0700EDBF63	5	11	10	13	41	36821	52	No			24	3	40	36	35	32	30	30	24	24	23	23	13	11	3	1	1	0	0	0
0511101409,010700EDBF63	511101409	010700EDBF63	11101409	5111014	51110	01	0700EDBF63	5	11	10	14	9	36849	28	No		No./h	11	21	0	4	1	3	2	0	6	0	1	0	10	2	8	2	0	1	0	0
0511101410,020700EDBF63	511101410	020700EDBF63	11101410	5111014	51110	02	0700EDBF63	5	11	10	14	10	36850	1	No
0511101544,010700EDBF63	511101544	010700EDBF63	11101544	5111015	51110	01	0700EDBF63	5	11	10	15	44	36944	94	No		20	seconds (max) differences between passage of both parents
0511101544,020700EDBF63	511101544	020700EDBF63	11101544	5111015	51110	02	0700EDBF63	5	11	10	15	44	36944	0	No
0511101705,020700EDAE3F	511101705	020700EDAE3F	11101705	5111017	51110	02	0700EDAE3F	5	11	10	17	5	37025	81	Meet		TIME	Slot1	Slot2	5	6	7	8	9	10	11	12	13	14	15	16	17	18	19	20	21	22
0511101742,020700EDBF63	511101742	020700EDBF63	11101742	5111017	51110	02	0700EDBF63	5	11	10	17	42	37062	37	Meet			73	73	73	73	73	73	73	73	73	73	73	73	73	73	73	73	73	73	73	73
0511101840,020700EDBF63	511101840	020700EDBF63	11101840	5111018	51110	02	0700EDBF63	5	11	10	18	40	37120	58	No			12	41	0	0	7	12	16	21	26	39	41	43	43	56	58	70	72	72	73	73
0511101951,010700EDBF63	511101951	010700EDBF63	11101951	5111019	51110	01	0700EDBF63	5	11	10	19	51	37191	71	No			32	3	73	66	61	57	52	47	34	32	30	30	17	15	3	1	1	0	0	0
0511101952,020700EDBF63	511101952	020700EDBF63	11101952	5111019	51110	02	0700EDBF63	5	11	10	19	52	37192	1	No		No./h	29	29	0	7	5	4	5	5	13	2	2	0	13	2	12	2	0	1	0	0
0511102117,020700EDAE3F	511102117	020700EDAE3F	11102117	5111021	51110	02	0700EDAE3F	5	11	10	21	17	37277	85	Meet
0511102230,020700EDAE3F	511102230	020700EDAE3F	11102230	5111022	51110	02	0700EDAE3F	5	11	10	22	30	37350	73	No		30	seconds (max) differences between passage of both parents
0511102452,020700EDAE3F	511102452	020700EDAE3F	11102452	5111024	51110	02	0700EDAE3F	5	11	10	24	52	37492	142	No
0511102527,010700EDBF63	511102527	010700EDBF63	11102527	5111025	51110	01	0700EDBF63	5	11	10	25	27	37527	35	Meet		TIME	Slot1	Slot2	5	6	7	8	9	10	11	12	13	14	15	16	17	18	19	20	21	22
0511102527,020700EDBF63	511102527	020700EDBF63	11102527	5111025	51110	02	0700EDBF63	5	11	10	25	27	37527	0	No			100	100	100	100	100	100	100	100	100	100	100	100	100	100	100	100	100	100	100	100
0511102528,020700EDBF63	511102528	020700EDBF63	11102528	5111025	51110	02	0700EDBF63	5	11	10	25	28	37528	1	No			21	60	0	0	12	21	25	31	38	58	60	63	63	77	83	95	98	98	100	100
0511102815,020700EDAE3F	511102815	020700EDAE3F	11102815	5111028	51110	02	0700EDAE3F	5	11	10	28	15	37695	167	Meet			40	5	100	88	79	75	69	62	42	40	37	37	23	17	5	2	2	0	0	0
0511102905,010700EDBF63	511102905	010700EDBF63	11102905	5111029	51110	01	0700EDBF63	5	11	10	29	5	37745	50	Meet		No./h	39	35	0	12	9	4	6	7	20	2	3	0	14	6	12	3	0	2	0	0
0511102905,020700EDBF63	511102905	020700EDBF63	11102905	5111029	51110	02	0700EDBF63	5	11	10	29	5	37745	0	No
0511103029,010700EDAE3F	511103029	010700EDAE3F	11103029	5111030	51110	01	0700EDAE3F	5	11	10	30	29	37829	84	Meet
0511103029,020700EDAE3F	511103029	020700EDAE3F	11103029	5111030	51110	02	0700EDAE3F	5	11	10	30	29	37829	0	No
0511103130,010700EDBF63	511103130	010700EDBF63	11103130	5111031	51110	01	0700EDBF63	5	11	10	31	30	37890	61	Meet		Day	13
0511103131,020700EDBF63	511103131	020700EDBF63	11103131	5111031	51110	02	0700EDBF63	5	11	10	31	31	37891	1	No
0511103322,010700EDAE3F	511103322	010700EDAE3F	11103322	5111033	51110	01	0700EDAE3F	5	11	10	33	22	38002	111	Meet		10	seconds (max) differences between passage of both parents
0511103323,020700EDAE3F	511103323	020700EDAE3F	11103323	5111033	51110	02	0700EDAE3F	5	11	10	33	23	38003	1	No
0511103440,020700EDBF63	511103440	020700EDBF63	11103440	5111034	51110	02	0700EDBF63	5	11	10	34	40	38080	77	Meet		TIME	Slot1	Slot2	5	6	7	8	9	10	11	12	13	14	15	16	17	18	19	20	21	22
0511103528,020700EDAE3F	511103528	020700EDAE3F	11103528	5111035	51110	02	0700EDAE3F	5	11	10	35	28	38128	48	Meet			51	51	51	51	51	51	51	51	51	51	51	51	51	51	51	51	51	51	51	51
0511103704,020700EDAE3F	511103704	020700EDAE3F	11103704	5111037	51110	02	0700EDAE3F	5	11	10	37	4	38224	96	No			8	25	0	0	2	8	11	14	21	23	25	31	35	39	41	44	47	49	51	51
0511103801,020700EDBF63	511103801	020700EDBF63	11103801	5111038	51110	02	0700EDBF63	5	11	10	38	1	38281	57	Meet			26	7	51	49	43	40	37	30	28	26	20	16	12	10	7	4	2	0	0	0
0511103807,020700EDAE3F	511103807	020700EDAE3F	11103807	5111038	51110	02	0700EDAE3F	5	11	10	38	7	38287	6	Meet		No./h	17	19	0	2	6	3	3	7	2	2	6	4	4	2	3	3	2	2	0	0
0511104019,010700EDBF63	511104019	010700EDBF63	11104019	5111040	51110	01	0700EDBF63	5	11	10	40	19	38419	132	Meet
0511104020,020700EDBF63	511104020	020700EDBF63	11104020	5111040	51110	02	0700EDBF63	5	11	10	40	20	38420	1	No		20	seconds (max) differences between passage of both parents
0511104218,020700EDBF63	511104218	020700EDBF63	11104218	5111042	51110	02	0700EDBF63	5	11	10	42	18	38538	118	No
0511104231,020700EDAE3F	511104231	020700EDAE3F	11104231	5111042	51110	02	0700EDAE3F	5	11	10	42	31	38551	13	Meet		TIME	Slot1	Slot2	5	6	7	8	9	10	11	12	13	14	15	16	17	18	19	20	21	22
0511104410,010700EDBF63	511104410	010700EDBF63	11104410	5111044	51110	01	0700EDBF63	5	11	10	44	10	38650	99	Meet			84	84	84	84	84	84	84	84	84	84	84	84	84	84	84	84	84	84	84	84
0511104411,020700EDBF63	511104411	020700EDBF63	11104411	5111044	51110	02	0700EDBF63	5	11	10	44	11	38651	1	No			16	45	0	0	4	16	20	25	32	41	45	52	57	62	66	69	74	81	84	84
0511104514,010700EDAE3F	511104514	010700EDAE3F	11104514	5111045	51110	01	0700EDAE3F	5	11	10	45	14	38714	63	Meet			39	15	84	80	68	64	59	52	43	39	32	27	22	18	15	10	3	0	0	0
0511104514,020700EDAE3F	511104514	020700EDAE3F	11104514	5111045	51110	02	0700EDAE3F	5	11	10	45	14	38714	0	No		No./h	29	24	0	4	12	4	5	7	9	4	7	5	5	4	3	5	7	3	0	0
0511104943,020700EDAE3F	511104943	020700EDAE3F	11104943	5111049	51110	02	0700EDAE3F	5	11	10	49	43	38983	269	No
0511105251,010700EDBF63	511105251	010700EDBF63	11105251	5111052	51110	01	0700EDBF63	5	11	10	52	51	39171	188	Meet		30	seconds (max) differences between passage of both parents
0511105252,020700EDBF63	511105252	020700EDBF63	11105252	5111052	51110	02	0700EDBF63	5	11	10	52	52	39172	1	No
0511105438,020700EDAE3F	511105438	020700EDAE3F	11105438	5111054	51110	02	0700EDAE3F	5	11	10	54	38	39278	106	Meet		TIME	Slot1	Slot2	5	6	7	8	9	10	11	12	13	14	15	16	17	18	19	20	21	22
0511105743,010700EDBF63	511105743	010700EDBF63	11105743	5111057	51110	01	0700EDBF63	5	11	10	57	43	39463	185	Meet			119	119	119	119	119	119	119	119	119	119	119	119	119	119	119	119	119	119	119	119
0511105744,020700EDBF63	511105744	020700EDBF63	11105744	5111057	51110	02	0700EDBF63	5	11	10	57	44	39464	1	No			21	61	0	0	5	21	27	33	43	55	61	72	78	84	93	99	104	113	118	119
0511105807,020700EDAE3F	511105807	020700EDAE3F	11105807	5111058	51110	02	0700EDAE3F	5	11	10	58	7	39487	23	Meet			58	20	119	114	98	92	86	76	64	58	47	41	35	26	20	15	6	1	0	0
0511105939,020700EDBF63	511105939	020700EDBF63	11105939	5111059	51110	02	0700EDBF63	5	11	10	59	39	39579	92	Meet		No./h	40	38	0	5	16	6	6	10	12	6	11	6	6	9	6	5	9	5	1	0
0511110019,020700EDAE3F	511110019	020700EDAE3F	11110019	5111100	51111	02	0700EDAE3F	5	11	11	0	19	39619	40	Meet
0511110103,020700EDBF63	511110103	020700EDBF63	11110103	5111101	51111	02	0700EDBF63	5	11	11	1	3	39663	44	Meet
0511110221,010700EDBF63	511110221	010700EDBF63	11110221	5111102	51111	01	0700EDBF63	5	11	11	2	21	39741	78	No
0511110221,020700EDBF63	511110221	020700EDBF63	11110221	5111102	51111	02	0700EDBF63	5	11	11	2	21	39741	0	No
0511110335,020700EDBF63	511110335	020700EDBF63	11110335	5111103	51111	02	0700EDBF63	5	11	11	3	35	39815	74	No
0511110421,020700EDBF63	511110421	020700EDBF63	11110421	5111104	51111	02	0700EDBF63	5	11	11	4	21	39861	46	No
0511110558,010700EDAE3F	511110558	010700EDAE3F	11110558	5111105	51111	01	0700EDAE3F	5	11	11	5	58	39958	97	Meet
0511110559,020700EDAE3F	511110559	020700EDAE3F	11110559	5111105	51111	02	0700EDAE3F	5	11	11	5	59	39959	1	No
0511110836,010700EDBF63	511110836	010700EDBF63	11110836	5111108	51111	01	0700EDBF63	5	11	11	8	36	40116	157	Meet
0511110836,020700EDBF63	511110836	020700EDBF63	11110836	5111108	51111	02	0700EDBF63	5	11	11	8	36	40116	0	No
0511111012,020700EDBF63	511111012	020700EDBF63	11111012	5111110	51111	02	0700EDBF63	5	11	11	10	12	40212	96	No
0511111316,020700EDAE3F	511111316	020700EDAE3F	11111316	5111113	51111	02	0700EDAE3F	5	11	11	13	16	40396	184	Meet
0511111514,020700EDAE3F	511111514	020700EDAE3F	11111514	5111115	51111	02	0700EDAE3F	5	11	11	15	14	40514	118	No
0511111614,010700EDBF63	511111614	010700EDBF63	11111614	5111116	51111	01	0700EDBF63	5	11	11	16	14	40574	60	Meet
0511111615,020700EDBF63	511111615	020700EDBF63	11111615	5111116	51111	02	0700EDBF63	5	11	11	16	15	40575	1	No
0511111725,010700EDBF63	511111725	010700EDBF63	11111725	5111117	51111	01	0700EDBF63	5	11	11	17	25	40645	70	No
0511111725,020700EDBF63	511111725	020700EDBF63	11111725	5111117	51111	02	0700EDBF63	5	11	11	17	25	40645	0	No
0511111733,010700EDAE3F	511111733	010700EDAE3F	11111733	5111117	51111	01	0700EDAE3F	5	11	11	17	33	40653	8	Meet
0511111733,020700EDAE3F	511111733	020700EDAE3F	11111733	5111117	51111	02	0700EDAE3F	5	11	11	17	33	40653	0	No
0511111816,020700EDAE3F	511111816	020700EDAE3F	11111816	5111118	51111	02	0700EDAE3F	5	11	11	18	16	40696	43	No
0511111936,020700EDAE3F	511111936	020700EDAE3F	11111936	5111119	51111	02	0700EDAE3F	5	11	11	19	36	40776	80	No
0511112045,010700EDBF63	511112045	010700EDBF63	11112045	5111120	51111	01	0700EDBF63	5	11	11	20	45	40845	69	Meet
0511112045,020700EDBF63	511112045	020700EDBF63	11112045	5111120	51111	02	0700EDBF63	5	11	11	20	45	40845	0	No
0511112212,020700EDBF63	511112212	020700EDBF63	11112212	5111122	51111	02	0700EDBF63	5	11	11	22	12	40932	87	No
0511112320,020700EDAE3F	511112320	020700EDAE3F	11112320	5111123	51111	02	0700EDAE3F	5	11	11	23	20	41000	68	Meet
0511112437,020700EDBF63	511112437	020700EDBF63	11112437	5111124	51111	02	0700EDBF63	5	11	11	24	37	41077	77	Meet
0511112605,010700EDBF63	511112605	010700EDBF63	11112605	5111126	51111	01	0700EDBF63	5	11	11	26	5	41165	88	No
0511112606,020700EDBF63	511112606	020700EDBF63	11112606	5111126	51111	02	0700EDBF63	5	11	11	26	6	41166	1	No
0511112744,010700EDBF63	511112744	010700EDBF63	11112744	5111127	51111	01	0700EDBF63	5	11	11	27	44	41264	98	No
0511112745,010700EDBF63	511112745	010700EDBF63	11112745	5111127	51111	01	0700EDBF63	5	11	11	27	45	41265	1	No
0511112746,020700EDBF63	511112746	020700EDBF63	11112746	5111127	51111	02	0700EDBF63	5	11	11	27	46	41266	1	No
0511112757,010700EDAE3F	511112757	010700EDAE3F	11112757	5111127	51111	01	0700EDAE3F	5	11	11	27	57	41277	11	Meet
0511112757,020700EDAE3F	511112757	020700EDAE3F	11112757	5111127	51111	02	0700EDAE3F	5	11	11	27	57	41277	0	No
0511113000,020700EDAE3F	511113000	020700EDAE3F	11113000	5111130	51111	02	0700EDAE3F	5	11	11	30	0	41400	123	No
0511113029,010700EDBF63	511113029	010700EDBF63	11113029	5111130	51111	01	0700EDBF63	5	11	11	30	29	41429	29	Meet
0511113029,020700EDBF63	511113029	020700EDBF63	11113029	5111130	51111	02	0700EDBF63	5	11	11	30	29	41429	0	No
0511113111,020700EDAE3F	511113111	020700EDAE3F	11113111	5111131	51111	02	0700EDAE3F	5	11	11	31	11	41471	42	Meet
0511113301,010700EDBF63	511113301	010700EDBF63	11113301	5111133	51111	01	0700EDBF63	5	11	11	33	1	41581	110	Meet
0511113301,020700EDBF63	511113301	020700EDBF63	11113301	5111133	51111	02	0700EDBF63	5	11	11	33	1	41581	0	No
0511113628,020700EDAE3F	511113628	020700EDAE3F	11113628	5111136	51111	02	0700EDAE3F	5	11	11	36	28	41788	207	Meet
0511113830,010700EDBF63	511113830	010700EDBF63	11113830	5111138	51111	01	0700EDBF63	5	11	11	38	30	41910	122	Meet
0511113830,020700EDBF63	511113830	020700EDBF63	11113830	5111138	51111	02	0700EDBF63	5	11	11	38	30	41910	0	No
0511114108,010700EDAE3F	511114108	010700EDAE3F	11114108	5111141	51111	01	0700EDAE3F	5	11	11	41	8	42068	158	Meet
0511114108,020700EDAE3F	511114108	020700EDAE3F	11114108	5111141	51111	02	0700EDAE3F	5	11	11	41	8	42068	0	No
0511114347,010700EDBF63	511114347	010700EDBF63	11114347	5111143	51111	01	0700EDBF63	5	11	11	43	47	42227	159	Meet
0511114347,020700EDBF63	511114347	020700EDBF63	11114347	5111143	51111	02	0700EDBF63	5	11	11	43	47	42227	0	No
0511114502,020700EDBF63	511114502	020700EDBF63	11114502	5111145	51111	02	0700EDBF63	5	11	11	45	2	42302	75	No
0511114655,020700EDBF63	511114655	020700EDBF63	11114655	5111146	51111	02	0700EDBF63	5	11	11	46	55	42415	113	No
0511114717,020700EDAE3F	511114717	020700EDAE3F	11114717	5111147	51111	02	0700EDAE3F	5	11	11	47	17	42437	22	Meet
0511114846,020700EDBF63	511114846	020700EDBF63	11114846	5111148	51111	02	0700EDBF63	5	11	11	48	46	42526	89	Meet
0511114936,020700EDAE3F	511114936	020700EDAE3F	11114936	5111149	51111	02	0700EDAE3F	5	11	11	49	36	42576	50	Meet
0511115022,020700EDBF63	511115022	020700EDBF63	11115022	5111150	51111	02	0700EDBF63	5	11	11	50	22	42622	46	Meet
0511115233,020700EDAE3F	511115233	020700EDAE3F	11115233	5111152	51111	02	0700EDAE3F	5	11	11	52	33	42753	131	Meet
0511115314,010700EDBF63	511115314	010700EDBF63	11115314	5111153	51111	01	0700EDBF63	5	11	11	53	14	42794	41	Meet
0511115315,020700EDBF63	511115315	020700EDBF63	11115315	5111153	51111	02	0700EDBF63	5	11	11	53	15	42795	1	No
0511115607,020700EDBF63	511115607	020700EDBF63	11115607	5111156	51111	02	0700EDBF63	5	11	11	56	7	42967	172	No
0511120025,010700EDAE3F	511120025	010700EDAE3F	11120025	5111200	51112	01	0700EDAE3F	5	11	12	0	25	43225	258	Meet
0511120025,020700EDAE3F	511120025	020700EDAE3F	11120025	5111200	51112	02	0700EDAE3F	5	11	12	0	25	43225	0	No
0511120420,020700EDAE3F	511120420	020700EDAE3F	11120420	5111204	51112	02	0700EDAE3F	5	11	12	4	20	43460	235	No
0511120552,020700EDAE3F	511120552	020700EDAE3F	11120552	5111205	51112	02	0700EDAE3F	5	11	12	5	52	43552	92	No
0511120915,020700EDBF63	511120915	020700EDBF63	11120915	5111209	51112	02	0700EDBF63	5	11	12	9	15	43755	203	Meet
0511121206,020700EDBF63	511121206	020700EDBF63	11121206	5111212	51112	02	0700EDBF63	5	11	12	12	6	43926	171	No
0511121310,020700EDAE3F	511121310	020700EDAE3F	11121310	5111213	51112	02	0700EDAE3F	5	11	12	13	10	43990	64	Meet
0511121348,010700EDBF63	511121348	010700EDBF63	11121348	5111213	51112	01	0700EDBF63	5	11	12	13	48	44028	38	Meet
0511121349,020700EDBF63	511121349	020700EDBF63	11121349	5111213	51112	02	0700EDBF63	5	11	12	13	49	44029	1	No
0511121521,010700EDBF63	511121521	010700EDBF63	11121521	5111215	51112	01	0700EDBF63	5	11	12	15	21	44121	92	No
0511121522,020700EDBF63	511121522	020700EDBF63	11121522	5111215	51112	02	0700EDBF63	5	11	12	15	22	44122	1	No
0511121734,010700EDBF63	511121734	010700EDBF63	11121734	5111217	51112	01	0700EDBF63	5	11	12	17	34	44254	132	No
0511121808,020700EDAE3F	511121808	020700EDAE3F	11121808	5111218	51112	02	0700EDAE3F	5	11	12	18	8	44288	34	Meet
0511121809,020700EDAE3F	511121809	020700EDAE3F	11121809	5111218	51112	02	0700EDAE3F	5	11	12	18	9	44289	1	No
0511121900,010700EDBF63	511121900	010700EDBF63	11121900	5111219	51112	01	0700EDBF63	5	11	12	19	0	44340	51	Meet
0511121901,020700EDBF63	511121901	020700EDBF63	11121901	5111219	51112	02	0700EDBF63	5	11	12	19	1	44341	1	No
0511121927,020700EDAE3F	511121927	020700EDAE3F	11121927	5111219	51112	02	0700EDAE3F	5	11	12	19	27	44367	26	Meet
0511121946,010700EDAE3F	511121946	010700EDAE3F	11121946	5111219	51112	01	0700EDAE3F	5	11	12	19	46	44386	19	No
0511121946,020700EDAE3F	511121946	020700EDAE3F	11121946	5111219	51112	02	0700EDAE3F	5	11	12	19	46	44386	0	No
0511121953,020700EDAE3F	511121953	020700EDAE3F	11121953	5111219	51112	02	0700EDAE3F	5	11	12	19	53	44393	7	No
0511122102,010700EDAE3F	511122102	010700EDAE3F	11122102	5111221	51112	01	0700EDAE3F	5	11	12	21	2	44462	69	No
0511122102,020700EDAE3F	511122102	020700EDAE3F	11122102	5111221	51112	02	0700EDAE3F	5	11	12	21	2	44462	0	No
0511122204,010700EDBF63	511122204	010700EDBF63	11122204	5111222	51112	01	0700EDBF63	5	11	12	22	4	44524	62	Meet
0511122351,020700EDBF63	511122351	020700EDBF63	11122351	5111223	51112	02	0700EDBF63	5	11	12	23	51	44631	107	No
0511122621,020700EDAE3F	511122621	020700EDAE3F	11122621	5111226	51112	02	0700EDAE3F	5	11	12	26	21	44781	150	Meet
0511122749,020700EDAE3F	511122749	020700EDAE3F	11122749	5111227	51112	02	0700EDAE3F	5	11	12	27	49	44869	88	No
0511122749,020700EDAE3F	511122749	020700EDAE3F	11122749	5111227	51112	02	0700EDAE3F	5	11	12	27	49	44869	0	No
0511122750,010700EDAE3F	511122750	010700EDAE3F	11122750	5111227	51112	01	0700EDAE3F	5	11	12	27	50	44870	1	No
0511122750,010700EDAE3F	511122750	010700EDAE3F	11122750	5111227	51112	01	0700EDAE3F	5	11	12	27	50	44870	0	No
0511122750,020700EDAE3F	511122750	020700EDAE3F	11122750	5111227	51112	02	0700EDAE3F	5	11	12	27	50	44870	0	No
0511122751,010700EDAE3F	511122751	010700EDAE3F	11122751	5111227	51112	01	0700EDAE3F	5	11	12	27	51	44871	1	No
0511122751,020700EDAE3F	511122751	020700EDAE3F	11122751	5111227	51112	02	0700EDAE3F	5	11	12	27	51	44871	0	No
0511122751,020700EDAE3F	511122751	020700EDAE3F	11122751	5111227	51112	02	0700EDAE3F	5	11	12	27	51	44871	0	No
0511122752,010700EDAE3F	511122752	010700EDAE3F	11122752	5111227	51112	01	0700EDAE3F	5	11	12	27	52	44872	1	No
0511122752,010700EDAE3F	511122752	010700EDAE3F	11122752	5111227	51112	01	0700EDAE3F	5	11	12	27	52	44872	0	No
0511122752,020700EDAE3F	511122752	020700EDAE3F	11122752	5111227	51112	02	0700EDAE3F	5	11	12	27	52	44872	0	No
0511122753,010700EDAE3F	511122753	010700EDAE3F	11122753	5111227	51112	01	0700EDAE3F	5	11	12	27	53	44873	1	No
0511122753,020700EDAE3F	511122753	020700EDAE3F	11122753	5111227	51112	02	0700EDAE3F	5	11	12	27	53	44873	0	No
0511122754,010700EDAE3F	511122754	010700EDAE3F	11122754	5111227	51112	01	0700EDAE3F	5	11	12	27	54	44874	1	No
0511122754,020700EDAE3F	511122754	020700EDAE3F	11122754	5111227	51112	02	0700EDAE3F	5	11	12	27	54	44874	0	No
0511122754,020700EDAE3F	511122754	020700EDAE3F	11122754	5111227	51112	02	0700EDAE3F	5	11	12	27	54	44874	0	No
0511122755,010700EDAE3F	511122755	010700EDAE3F	11122755	5111227	51112	01	0700EDAE3F	5	11	12	27	55	44875	1	No
0511122755,010700EDAE3F	511122755	010700EDAE3F	11122755	5111227	51112	01	0700EDAE3F	5	11	12	27	55	44875	0	No
0511122755,020700EDAE3F	511122755	020700EDAE3F	11122755	5111227	51112	02	0700EDAE3F	5	11	12	27	55	44875	0	No
0511122756,010700EDAE3F	511122756	010700EDAE3F	11122756	5111227	51112	01	0700EDAE3F	5	11	12	27	56	44876	1	No
0511122756,020700EDAE3F	511122756	020700EDAE3F	11122756	5111227	51112	02	0700EDAE3F	5	11	12	27	56	44876	0	No
0511122756,020700EDAE3F	511122756	020700EDAE3F	11122756	5111227	51112	02	0700EDAE3F	5	11	12	27	56	44876	0	No
0511122757,010700EDAE3F	511122757	010700EDAE3F	11122757	5111227	51112	01	0700EDAE3F	5	11	12	27	57	44877	1	No
0511122757,020700EDAE3F	511122757	020700EDAE3F	11122757	5111227	51112	02	0700EDAE3F	5	11	12	27	57	44877	0	No
0511122758,010700EDAE3F	511122758	010700EDAE3F	11122758	5111227	51112	01	0700EDAE3F	5	11	12	27	58	44878	1	No
0511122758,010700EDAE3F	511122758	010700EDAE3F	11122758	5111227	51112	01	0700EDAE3F	5	11	12	27	58	44878	0	No
0511122758,020700EDAE3F	511122758	020700EDAE3F	11122758	5111227	51112	02	0700EDAE3F	5	11	12	27	58	44878	0	No
0511122759,010700EDAE3F	511122759	010700EDAE3F	11122759	5111227	51112	01	0700EDAE3F	5	11	12	27	59	44879	1	No
0511122759,020700EDAE3F	511122759	020700EDAE3F	11122759	5111227	51112	02	0700EDAE3F	5	11	12	27	59	44879	0	No
0511122759,020700EDAE3F	511122759	020700EDAE3F	11122759	5111227	51112	02	0700EDAE3F	5	11	12	27	59	44879	0	No
0511122800,010700EDAE3F	511122800	010700EDAE3F	11122800	5111228	51112	01	0700EDAE3F	5	11	12	28	0	44880	1	No
0511122800,020700EDAE3F	511122800	020700EDAE3F	11122800	5111228	51112	02	0700EDAE3F	5	11	12	28	0	44880	0	No
0511122801,010700EDAE3F	511122801	010700EDAE3F	11122801	5111228	51112	01	0700EDAE3F	5	11	12	28	1	44881	1	No
0511122801,010700EDAE3F	511122801	010700EDAE3F	11122801	5111228	51112	01	0700EDAE3F	5	11	12	28	1	44881	0	No
0511122801,020700EDAE3F	511122801	020700EDAE3F	11122801	5111228	51112	02	0700EDAE3F	5	11	12	28	1	44881	0	No
0511122802,010700EDAE3F	511122802	010700EDAE3F	11122802	5111228	51112	01	0700EDAE3F	5	11	12	28	2	44882	1	No
0511122802,020700EDAE3F	511122802	020700EDAE3F	11122802	5111228	51112	02	0700EDAE3F	5	11	12	28	2	44882	0	No
0511122802,020700EDAE3F	511122802	020700EDAE3F	11122802	5111228	51112	02	0700EDAE3F	5	11	12	28	2	44882	0	No
0511122803,010700EDAE3F	511122803	010700EDAE3F	11122803	5111228	51112	01	0700EDAE3F	5	11	12	28	3	44883	1	No
0511122803,010700EDAE3F	511122803	010700EDAE3F	11122803	5111228	51112	01	0700EDAE3F	5	11	12	28	3	44883	0	No
0511122803,020700EDAE3F	511122803	020700EDAE3F	11122803	5111228	51112	02	0700EDAE3F	5	11	12	28	3	44883	0	No
0511122804,010700EDAE3F	511122804	010700EDAE3F	11122804	5111228	51112	01	0700EDAE3F	5	11	12	28	4	44884	1	No
0511122804,020700EDAE3F	511122804	020700EDAE3F	11122804	5111228	51112	02	0700EDAE3F	5	11	12	28	4	44884	0	No
0511122805,010700EDAE3F	511122805	010700EDAE3F	11122805	5111228	51112	01	0700EDAE3F	5	11	12	28	5	44885	1	No
0511122805,020700EDAE3F	511122805	020700EDAE3F	11122805	5111228	51112	02	0700EDAE3F	5	11	12	28	5	44885	0	No
0511122805,020700EDAE3F	511122805	020700EDAE3F	11122805	5111228	51112	02	0700EDAE3F	5	11	12	28	5	44885	0	No
0511122806,010700EDAE3F	511122806	010700EDAE3F	11122806	5111228	51112	01	0700EDAE3F	5	11	12	28	6	44886	1	No
0511122806,010700EDAE3F	511122806	010700EDAE3F	11122806	5111228	51112	01	0700EDAE3F	5	11	12	28	6	44886	0	No
0511122806,020700EDAE3F	511122806	020700EDAE3F	11122806	5111228	51112	02	0700EDAE3F	5	11	12	28	6	44886	0	No
0511122845,020700EDBF63	511122845	020700EDBF63	11122845	5111228	51112	02	0700EDBF63	5	11	12	28	45	44925	39	Meet
0511123012,020700EDBF63	511123012	020700EDBF63	11123012	5111230	51112	02	0700EDBF63	5	11	12	30	12	45012	87	No
0511123126,010700EDBF63	511123126	010700EDBF63	11123126	5111231	51112	01	0700EDBF63	5	11	12	31	26	45086	74	No
0511123126,010700EDBF63	511123126	010700EDBF63	11123126	5111231	51112	01	0700EDBF63	5	11	12	31	26	45086	0	No
0511123127,020700EDBF63	511123127	020700EDBF63	11123127	5111231	51112	02	0700EDBF63	5	11	12	31	27	45087	1	No
0511123857,010700EDAE3F	511123857	010700EDAE3F	11123857	5111238	51112	01	0700EDAE3F	5	11	12	38	57	45537	450	Meet
0511123858,020700EDAE3F	511123858	020700EDAE3F	11123858	5111238	51112	02	0700EDAE3F	5	11	12	38	58	45538	1	No
0511123926,020700EDBF63	511123926	020700EDBF63	11123926	5111239	51112	02	0700EDBF63	5	11	12	39	26	45566	28	Meet
0511124032,020700EDAE3F	511124032	020700EDAE3F	11124032	5111240	51112	02	0700EDAE3F	5	11	12	40	32	45632	66	Meet
0511124033,010700EDAE3F	511124033	010700EDAE3F	11124033	5111240	51112	01	0700EDAE3F	5	11	12	40	33	45633	1	No
0511124033,020700EDAE3F	511124033	020700EDAE3F	11124033	5111240	51112	02	0700EDAE3F	5	11	12	40	33	45633	0	No
0511124034,010700EDAE3F	511124034	010700EDAE3F	11124034	5111240	51112	01	0700EDAE3F	5	11	12	40	34	45634	1	No
0511124034,010700EDAE3F	511124034	010700EDAE3F	11124034	5111240	51112	01	0700EDAE3F	5	11	12	40	34	45634	0	No
0511124034,020700EDAE3F	511124034	020700EDAE3F	11124034	5111240	51112	02	0700EDAE3F	5	11	12	40	34	45634	0	No
0511124035,010700EDAE3F	511124035	010700EDAE3F	11124035	5111240	51112	01	0700EDAE3F	5	11	12	40	35	45635	1	No
0511124035,020700EDAE3F	511124035	020700EDAE3F	11124035	5111240	51112	02	0700EDAE3F	5	11	12	40	35	45635	0	No
0511124035,020700EDAE3F	511124035	020700EDAE3F	11124035	5111240	51112	02	0700EDAE3F	5	11	12	40	35	45635	0	No
0511124036,010700EDAE3F	511124036	010700EDAE3F	11124036	5111240	51112	01	0700EDAE3F	5	11	12	40	36	45636	1	No
0511124036,010700EDAE3F	511124036	010700EDAE3F	11124036	5111240	51112	01	0700EDAE3F	5	11	12	40	36	45636	0	No
0511124036,020700EDAE3F	511124036	020700EDAE3F	11124036	5111240	51112	02	0700EDAE3F	5	11	12	40	36	45636	0	No
0511124358,010700EDBF63	511124358	010700EDBF63	11124358	5111243	51112	01	0700EDBF63	5	11	12	43	58	45838	202	Meet
0511124358,020700EDBF63	511124358	020700EDBF63	11124358	5111243	51112	02	0700EDBF63	5	11	12	43	58	45838	0	No
0511124541,020700EDBF63	511124541	020700EDBF63	11124541	5111245	51112	02	0700EDBF63	5	11	12	45	41	45941	103	No
0511124610,020700EDAE3F	511124610	020700EDAE3F	11124610	5111246	51112	02	0700EDAE3F	5	11	12	46	10	45970	29	Meet
0511124658,020700EDBF63	511124658	020700EDBF63	11124658	5111246	51112	02	0700EDBF63	5	11	12	46	58	46018	48	Meet
0511124825,020700EDAE3F	511124825	020700EDAE3F	11124825	5111248	51112	02	0700EDAE3F	5	11	12	48	25	46105	87	Meet
0511125044,020700EDBF63	511125044	020700EDBF63	11125044	5111250	51112	02	0700EDBF63	5	11	12	50	44	46244	139	Meet
0511125107,020700EDAE3F	511125107	020700EDAE3F	11125107	5111251	51112	02	0700EDAE3F	5	11	12	51	7	46267	23	Meet
0511125345,020700EDAE3F	511125345	020700EDAE3F	11125345	5111253	51112	02	0700EDAE3F	5	11	12	53	45	46425	158	No
0511125522,010700EDBF63	511125522	010700EDBF63	11125522	5111255	51112	01	0700EDBF63	5	11	12	55	22	46522	97	Meet
0511125522,020700EDBF63	511125522	020700EDBF63	11125522	5111255	51112	02	0700EDBF63	5	11	12	55	22	46522	0	No
0511125534,020700EDAE3F	511125534	020700EDAE3F	11125534	5111255	51112	02	0700EDAE3F	5	11	12	55	34	46534	12	Meet
0511125803,020700EDBF63	511125803	020700EDBF63	11125803	5111258	51112	02	0700EDBF63	5	11	12	58	3	46683	149	Meet
0511125814,010700EDAE3F	511125814	010700EDAE3F	11125814	5111258	51112	01	0700EDAE3F	5	11	12	58	14	46694	11	Meet
0511130135,010700EDBF63	511130135	010700EDBF63	11130135	5111301	51113	01	0700EDBF63	5	11	13	1	35	46895	201	Meet
0511130136,010700EDBF63	511130136	010700EDBF63	11130136	5111301	51113	01	0700EDBF63	5	11	13	1	36	46896	1	No
0511130306,020700EDAE3F	511130306	020700EDAE3F	11130306	5111303	51113	02	0700EDAE3F	5	11	13	3	6	46986	90	Meet
0511130329,020700EDAE3F	511130329	020700EDAE3F	11130329	5111303	51113	02	0700EDAE3F	5	11	13	3	29	47009	23	No
0511130554,020700EDBF63	511130554	020700EDBF63	11130554	5111305	51113	02	0700EDBF63	5	11	13	5	54	47154	145	Meet
0511130807,020700EDAE3F	511130807	020700EDAE3F	11130807	5111308	51113	02	0700EDAE3F	5	11	13	8	7	47287	133	Meet
0511130826,020700EDBF63	511130826	020700EDBF63	11130826	5111308	51113	02	0700EDBF63	5	11	13	8	26	47306	19	Meet
0511131041,020700EDBF63	511131041	020700EDBF63	11131041	5111310	51113	02	0700EDBF63	5	11	13	10	41	47441	135	No
0511131331,010700EDAE3F	511131331	010700EDAE3F	11131331	5111313	51113	01	0700EDAE3F	5	11	13	13	31	47611	170	Meet
0511131331,020700EDAE3F	511131331	020700EDAE3F	11131331	5111313	51113	02	0700EDAE3F	5	11	13	13	31	47611	0	No
0511131427,020700EDBF63	511131427	020700EDBF63	11131427	5111314	51113	02	0700EDBF63	5	11	13	14	27	47667	56	Meet
0511131529,010700EDAE3F	511131529	010700EDAE3F	11131529	5111315	51113	01	0700EDAE3F	5	11	13	15	29	47729	62	Meet
0511131530,020700EDAE3F	511131530	020700EDAE3F	11131530	5111315	51113	02	0700EDAE3F	5	11	13	15	30	47730	1	No
0511131558,020700EDBF63	511131558	020700EDBF63	11131558	5111315	51113	02	0700EDBF63	5	11	13	15	58	47758	28	Meet
0511131632,020700EDAE3F	511131632	020700EDAE3F	11131632	5111316	51113	02	0700EDAE3F	5	11	13	16	32	47792	34	Meet
0511131701,020700EDAE3F	511131701	020700EDAE3F	11131701	5111317	51113	02	0700EDAE3F	5	11	13	17	1	47821	29	No
0511132008,020700EDBF63	511132008	020700EDBF63	11132008	5111320	51113	02	0700EDBF63	5	11	13	20	8	48008	187	Meet
0511132244,010700EDAE3F	511132244	010700EDAE3F	11132244	5111322	51113	01	0700EDAE3F	5	11	13	22	44	48164	156	Meet
0511132244,020700EDAE3F	511132244	020700EDAE3F	11132244	5111322	51113	02	0700EDAE3F	5	11	13	22	44	48164	0	No
0511132615,020700EDBF63	511132615	020700EDBF63	11132615	5111326	51113	02	0700EDBF63	5	11	13	26	15	48375	211	Meet
0511133022,010700EDAE3F	511133022	010700EDAE3F	11133022	5111330	51113	01	0700EDAE3F	5	11	13	30	22	48622	247	Meet
0511133023,020700EDAE3F	511133023	020700EDAE3F	11133023	5111330	51113	02	0700EDAE3F	5	11	13	30	23	48623	1	No
0511133300,010700EDBF63	511133300	010700EDBF63	11133300	5111333	51113	01	0700EDBF63	5	11	13	33	0	48780	157	Meet
0511133300,020700EDBF63	511133300	020700EDBF63	11133300	5111333	51113	02	0700EDBF63	5	11	13	33	0	48780	0	No
0511133335,020700EDBF63	511133335	020700EDBF63	11133335	5111333	51113	02	0700EDBF63	5	11	13	33	35	48815	35	No
0511133416,020700EDBF63	511133416	020700EDBF63	11133416	5111334	51113	02	0700EDBF63	5	11	13	34	16	48856	41	No
0511133448,020700EDAE3F	511133448	020700EDAE3F	11133448	5111334	51113	02	0700EDAE3F	5	11	13	34	48	48888	32	Meet
0511133609,010700EDAE3F	511133609	010700EDAE3F	11133609	5111336	51113	01	0700EDAE3F	5	11	13	36	9	48969	81	No
0511133609,020700EDAE3F	511133609	020700EDAE3F	11133609	5111336	51113	02	0700EDAE3F	5	11	13	36	9	48969	0	No
0511133725,020700EDBF63	511133725	020700EDBF63	11133725	5111337	51113	02	0700EDBF63	5	11	13	37	25	49045	76	Meet
0511134054,020700EDAE3F	511134054	020700EDAE3F	11134054	5111340	51113	02	0700EDAE3F	5	11	13	40	54	49254	209	Meet
0511134136,020700EDBF63	511134136	020700EDBF63	11134136	5111341	51113	02	0700EDBF63	5	11	13	41	36	49296	42	Meet
0511134219,020700EDAE3F	511134219	020700EDAE3F	11134219	5111342	51113	02	0700EDAE3F	5	11	13	42	19	49339	43	Meet
0511134800,020700EDAE3F	511134800	020700EDAE3F	11134800	5111348	51113	02	0700EDAE3F	5	11	13	48	0	49680	341	No
0511135112,020700EDAE3F	511135112	020700EDAE3F	11135112	5111351	51113	02	0700EDAE3F	5	11	13	51	12	49872	192	No
0511135251,020700EDBF63	511135251	020700EDBF63	11135251	5111352	51113	02	0700EDBF63	5	11	13	52	51	49971	99	Meet
0511135336,010700EDAE3F	511135336	010700EDAE3F	11135336	5111353	51113	01	0700EDAE3F	5	11	13	53	36	50016	45	Meet
0511135337,020700EDAE3F	511135337	020700EDAE3F	11135337	5111353	51113	02	0700EDAE3F	5	11	13	53	37	50017	1	No
0511135355,010700EDBF63	511135355	010700EDBF63	11135355	5111353	51113	01	0700EDBF63	5	11	13	53	55	50035	18	Meet
0511135356,020700EDBF63	511135356	020700EDBF63	11135356	5111353	51113	02	0700EDBF63	5	11	13	53	56	50036	1	No
0511135447,020700EDAE3F	511135447	020700EDAE3F	11135447	5111354	51113	02	0700EDAE3F	5	11	13	54	47	50087	51	Meet
0511135501,020700EDAE3F	511135501	020700EDAE3F	11135501	5111355	51113	02	0700EDAE3F	5	11	13	55	1	50101	14	No
0511135538,020700EDAE3F	511135538	020700EDAE3F	11135538	5111355	51113	02	0700EDAE3F	5	11	13	55	38	50138	37	No
0511135550,010700EDBF63	511135550	010700EDBF63	11135550	5111355	51113	01	0700EDBF63	5	11	13	55	50	50150	12	Meet
0511135550,010700EDBF63	511135550	010700EDBF63	11135550	5111355	51113	01	0700EDBF63	5	11	13	55	50	50150	0	No
0511135551,010700EDBF63	511135551	010700EDBF63	11135551	5111355	51113	01	0700EDBF63	5	11	13	55	51	50151	1	No
0511135552,010700EDBF63	511135552	010700EDBF63	11135552	5111355	51113	01	0700EDBF63	5	11	13	55	52	50152	1	No
0511135552,010700EDBF63	511135552	010700EDBF63	11135552	5111355	51113	01	0700EDBF63	5	11	13	55	52	50152	0	No
0511135553,020700EDBF63	511135553	020700EDBF63	11135553	5111355	51113	02	0700EDBF63	5	11	13	55	53	50153	1	No
0511135831,020700EDBF63	511135831	020700EDBF63	11135831	5111358	51113	02	0700EDBF63	5	11	13	58	31	50311	158	No
0511135914,010700EDAE3F	511135914	010700EDAE3F	11135914	5111359	51113	01	0700EDAE3F	5	11	13	59	14	50354	43	Meet
0511135914,020700EDAE3F	511135914	020700EDAE3F	11135914	5111359	51113	02	0700EDAE3F	5	11	13	59	14	50354	0	No
0511140141,010700EDAE3F	511140141	010700EDAE3F	11140141	5111401	51114	01	0700EDAE3F	5	11	14	1	41	50501	147	No
0511140142,020700EDAE3F	511140142	020700EDAE3F	11140142	5111401	51114	02	0700EDAE3F	5	11	14	1	42	50502	1	No
0511140342,020700EDAE3F	511140342	020700EDAE3F	11140342	5111403	51114	02	0700EDAE3F	5	11	14	3	42	50622	120	No
0511140415,010700EDBF63	511140415	010700EDBF63	11140415	5111404	51114	01	0700EDBF63	5	11	14	4	15	50655	33	Meet
0511140416,020700EDBF63	511140416	020700EDBF63	11140416	5111404	51114	02	0700EDBF63	5	11	14	4	16	50656	1	No
0511140533,020700EDBF63	511140533	020700EDBF63	11140533	5111405	51114	02	0700EDBF63	5	11	14	5	33	50733	77	No
0511140534,010700EDBF63	511140534	010700EDBF63	11140534	5111405	51114	01	0700EDBF63	5	11	14	5	34	50734	1	No
0511140909,020700EDBF63	511140909	020700EDBF63	11140909	5111409	51114	02	0700EDBF63	5	11	14	9	9	50949	215	No
0511141015,020700EDAE3F	511141015	020700EDAE3F	11141015	5111410	51114	02	0700EDAE3F	5	11	14	10	15	51015	66	Meet
0511141405,020700EDAE3F	511141405	020700EDAE3F	11141405	5111414	51114	02	0700EDAE3F	5	11	14	14	5	51245	230	No
0511141625,020700EDBF63	511141625	020700EDBF63	11141625	5111416	51114	02	0700EDBF63	5	11	14	16	25	51385	140	Meet
0511141648,020700EDAE3F	511141648	020700EDAE3F	11141648	5111416	51114	02	0700EDAE3F	5	11	14	16	48	51408	23	Meet
0511141758,020700EDBF63	511141758	020700EDBF63	11141758	5111417	51114	02	0700EDBF63	5	11	14	17	58	51478	70	Meet
0511141903,020700EDAE3F	511141903	020700EDAE3F	11141903	5111419	51114	02	0700EDAE3F	5	11	14	19	3	51543	65	Meet
0511141913,020700EDAE3F	511141913	020700EDAE3F	11141913	5111419	51114	02	0700EDAE3F	5	11	14	19	13	51553	10	No
0511141957,020700EDBF63	511141957	020700EDBF63	11141957	5111419	51114	02	0700EDBF63	5	11	14	19	57	51597	44	Meet
0511142042,020700EDAE3F	511142042	020700EDAE3F	11142042	5111420	51114	02	0700EDAE3F	5	11	14	20	42	51642	45	Meet
0511142203,020700EDAE3F	511142203	020700EDAE3F	11142203	5111422	51114	02	0700EDAE3F	5	11	14	22	3	51723	81	No
0511142251,020700EDAE3F	511142251	020700EDAE3F	11142251	5111422	51114	02	0700EDAE3F	5	11	14	22	51	51771	48	No
0511142401,020700EDBF63	511142401	020700EDBF63	11142401	5111424	51114	02	0700EDBF63	5	11	14	24	1	51841	70	Meet
0511142509,020700EDAE3F	511142509	020700EDAE3F	11142509	5111425	51114	02	0700EDAE3F	5	11	14	25	9	51909	68	Meet
0511142935,020700EDBF63	511142935	020700EDBF63	11142935	5111429	51114	02	0700EDBF63	5	11	14	29	35	52175	266	Meet
0511143131,020700EDBF63	511143131	020700EDBF63	11143131	5111431	51114	02	0700EDBF63	5	11	14	31	31	52291	116	No
0511143255,020700EDAE3F	511143255	020700EDAE3F	11143255	5111432	51114	02	0700EDAE3F	5	11	14	32	55	52375	84	Meet
0511143316,020700EDBF63	511143316	020700EDBF63	11143316	5111433	51114	02	0700EDBF63	5	11	14	33	16	52396	21	Meet
0511143612,020700EDBF63	511143612	020700EDBF63	11143612	5111436	51114	02	0700EDBF63	5	11	14	36	12	52572	176	No
0511143725,010700EDBF63	511143725	010700EDBF63	11143725	5111437	51114	01	0700EDBF63	5	11	14	37	25	52645	73	No
0511143726,020700EDBF63	511143726	020700EDBF63	11143726	5111437	51114	02	0700EDBF63	5	11	14	37	26	52646	1	No
0511143737,020700EDAE3F	511143737	020700EDAE3F	11143737	5111437	51114	02	0700EDAE3F	5	11	14	37	37	52657	11	Meet
0511143931,020700EDBF63	511143931	020700EDBF63	11143931	5111439	51114	02	0700EDBF63	5	11	14	39	31	52771	114	Meet
0511144102,020700EDAE3F	511144102	020700EDAE3F	11144102	5111441	51114	02	0700EDAE3F	5	11	14	41	2	52862	91	Meet
0511144223,020700EDBF63	511144223	020700EDBF63	11144223	5111442	51114	02	0700EDBF63	5	11	14	42	23	52943	81	Meet
0511144525,010700EDBF63	511144525	010700EDBF63	11144525	5111445	51114	01	0700EDBF63	5	11	14	45	25	53125	182	No
0511144622,020700EDAE3F	511144622	020700EDAE3F	11144622	5111446	51114	02	0700EDAE3F	5	11	14	46	22	53182	57	Meet
0511144831,020700EDAE3F	511144831	020700EDAE3F	11144831	5111448	51114	02	0700EDAE3F	5	11	14	48	31	53311	129	No
0511144917,020700EDAE3F	511144917	020700EDAE3F	11144917	5111449	51114	02	0700EDAE3F	5	11	14	49	17	53357	46	No
0511144944,020700EDBF63	511144944	020700EDBF63	11144944	5111449	51114	02	0700EDBF63	5	11	14	49	44	53384	27	Meet
0511145017,010700EDBF63	511145017	010700EDBF63	11145017	5111450	51114	01	0700EDBF63	5	11	14	50	17	53417	33	No
0511145018,020700EDBF63	511145018	020700EDBF63	11145018	5111450	51114	02	0700EDBF63	5	11	14	50	18	53418	1	No
0511145152,020700EDBF63	511145152	020700EDBF63	11145152	5111451	51114	02	0700EDBF63	5	11	14	51	52	53512	94	No
0511145201,020700EDAE3F	511145201	020700EDAE3F	11145201	5111452	51114	02	0700EDAE3F	5	11	14	52	1	53521	9	Meet
0511145400,020700EDAE3F	511145400	020700EDAE3F	11145400	5111454	51114	02	0700EDAE3F	5	11	14	54	0	53640	119	No
0511145522,020700EDBF63	511145522	020700EDBF63	11145522	5111455	51114	02	0700EDBF63	5	11	14	55	22	53722	82	Meet
0511145720,010700EDAE3F	511145720	010700EDAE3F	11145720	5111457	51114	01	0700EDAE3F	5	11	14	57	20	53840	118	Meet
0511145720,020700EDAE3F	511145720	020700EDAE3F	11145720	5111457	51114	02	0700EDAE3F	5	11	14	57	20	53840	0	No
0511150246,020700EDAE3F	511150246	020700EDAE3F	11150246	5111502	51115	02	0700EDAE3F	5	11	15	2	46	54166	326	No
0511150341,010700EDAE3F	511150341	010700EDAE3F	11150341	5111503	51115	01	0700EDAE3F	5	11	15	3	41	54221	55	No
0511150341,020700EDAE3F	511150341	020700EDAE3F	11150341	5111503	51115	02	0700EDAE3F	5	11	15	3	41	54221	0	No
0511150405,010700EDBF63	511150405	010700EDBF63	11150405	5111504	51115	01	0700EDBF63	5	11	15	4	5	54245	24	Meet
0511150405,020700EDBF63	511150405	020700EDBF63	11150405	5111504	51115	02	0700EDBF63	5	11	15	4	5	54245	0	No
0511150441,020700EDBF63	511150441	020700EDBF63	11150441	5111504	51115	02	0700EDBF63	5	11	15	4	41	54281	36	No
0511150628,020700EDAE3F	511150628	020700EDAE3F	11150628	5111506	51115	02	0700EDAE3F	5	11	15	6	28	54388	107	Meet
0511150726,010700EDAE3F	511150726	010700EDAE3F	11150726	5111507	51115	01	0700EDAE3F	5	11	15	7	26	54446	58	No
0511150726,020700EDAE3F	511150726	020700EDAE3F	11150726	5111507	51115	02	0700EDAE3F	5	11	15	7	26	54446	0	No
0511150827,020700EDBF63	511150827	020700EDBF63	11150827	5111508	51115	02	0700EDBF63	5	11	15	8	27	54507	61	Meet
0511150830,020700EDAE3F	511150830	020700EDAE3F	11150830	5111508	51115	02	0700EDAE3F	5	11	15	8	30	54510	3	Meet
0511150938,020700EDAE3F	511150938	020700EDAE3F	11150938	5111509	51115	02	0700EDAE3F	5	11	15	9	38	54578	68	No
0511151050,020700EDBF63	511151050	020700EDBF63	11151050	5111510	51115	02	0700EDBF63	5	11	15	10	50	54650	72	Meet
0511151408,020700EDAE3F	511151408	020700EDAE3F	11151408	5111514	51115	02	0700EDAE3F	5	11	15	14	8	54848	198	Meet
0511151512,010700EDBF63	511151512	010700EDBF63	11151512	5111515	51115	01	0700EDBF63	5	11	15	15	12	54912	64	Meet
0511151513,020700EDBF63	511151513	020700EDBF63	11151513	5111515	51115	02	0700EDBF63	5	11	15	15	13	54913	1	No
0511151546,010700EDBF63	511151546	010700EDBF63	11151546	5111515	51115	01	0700EDBF63	5	11	15	15	46	54946	33	No
0511151547,020700EDBF63	511151547	020700EDBF63	11151547	5111515	51115	02	0700EDBF63	5	11	15	15	47	54947	1	No
0511151937,010700EDBF63	511151937	010700EDBF63	11151937	5111519	51115	01	0700EDBF63	5	11	15	19	37	55177	230	No
0511152206,020700EDBF63	511152206	020700EDBF63	11152206	5111522	51115	02	0700EDBF63	5	11	15	22	6	55326	149	No
0511152257,020700EDBF63	511152257	020700EDBF63	11152257	5111522	51115	02	0700EDBF63	5	11	15	22	57	55377	51	No
0511152543,020700EDBF63	511152543	020700EDBF63	11152543	5111525	51115	02	0700EDBF63	5	11	15	25	43	55543	166	No
0511152642,020700EDAE3F	511152642	020700EDAE3F	11152642	5111526	51115	02	0700EDAE3F	5	11	15	26	42	55602	59	Meet
0511152754,010700EDBF63	511152754	010700EDBF63	11152754	5111527	51115	01	0700EDBF63	5	11	15	27	54	55674	72	Meet
0511152755,020700EDBF63	511152755	020700EDBF63	11152755	5111527	51115	02	0700EDBF63	5	11	15	27	55	55675	1	No
0511152900,020700EDAE3F	511152900	020700EDAE3F	11152900	5111529	51115	02	0700EDAE3F	5	11	15	29	0	55740	65	Meet
0511153232,020700EDAE3F	511153232	020700EDAE3F	11153232	5111532	51115	02	0700EDAE3F	5	11	15	32	32	55952	212	No
0511153257,020700EDBF63	511153257	020700EDBF63	11153257	5111532	51115	02	0700EDBF63	5	11	15	32	57	55977	25	Meet
0511153440,020700EDAE3F	511153440	020700EDAE3F	11153440	5111534	51115	02	0700EDAE3F	5	11	15	34	40	56080	103	Meet
0511153441,010700EDAE3F	511153441	010700EDAE3F	11153441	5111534	51115	01	0700EDAE3F	5	11	15	34	41	56081	1	No
0511153441,010700EDAE3F	511153441	010700EDAE3F	11153441	5111534	51115	01	0700EDAE3F	5	11	15	34	41	56081	0	No
0511153441,020700EDAE3F	511153441	020700EDAE3F	11153441	5111534	51115	02	0700EDAE3F	5	11	15	34	41	56081	0	No
0511153442,010700EDAE3F	511153442	010700EDAE3F	11153442	5111534	51115	01	0700EDAE3F	5	11	15	34	42	56082	1	No
0511153442,020700EDAE3F	511153442	020700EDAE3F	11153442	5111534	51115	02	0700EDAE3F	5	11	15	34	42	56082	0	No
0511153442,020700EDAE3F	511153442	020700EDAE3F	11153442	5111534	51115	02	0700EDAE3F	5	11	15	34	42	56082	0	No
0511153443,010700EDAE3F	511153443	010700EDAE3F	11153443	5111534	51115	01	0700EDAE3F	5	11	15	34	43	56083	1	No
0511153443,020700EDAE3F	511153443	020700EDAE3F	11153443	5111534	51115	02	0700EDAE3F	5	11	15	34	43	56083	0	No
0511153444,010700EDAE3F	511153444	010700EDAE3F	11153444	5111534	51115	01	0700EDAE3F	5	11	15	34	44	56084	1	No
0511153444,010700EDAE3F	511153444	010700EDAE3F	11153444	5111534	51115	01	0700EDAE3F	5	11	15	34	44	56084	0	No
0511153444,020700EDAE3F	511153444	020700EDAE3F	11153444	5111534	51115	02	0700EDAE3F	5	11	15	34	44	56084	0	No
0511153445,010700EDAE3F	511153445	010700EDAE3F	11153445	5111534	51115	01	0700EDAE3F	5	11	15	34	45	56085	1	No
0511153445,020700EDAE3F	511153445	020700EDAE3F	11153445	5111534	51115	02	0700EDAE3F	5	11	15	34	45	56085	0	No
0511154032,010700EDAE3F	511154032	010700EDAE3F	11154032	5111540	51115	01	0700EDAE3F	5	11	15	40	32	56432	347	No
0511154033,020700EDAE3F	511154033	020700EDAE3F	11154033	5111540	51115	02	0700EDAE3F	5	11	15	40	33	56433	1	No
0511154354,010700EDAE3F	511154354	010700EDAE3F	11154354	5111543	51115	01	0700EDAE3F	5	11	15	43	54	56634	201	No
0511154354,010700EDAE3F	511154354	010700EDAE3F	11154354	5111543	51115	01	0700EDAE3F	5	11	15	43	54	56634	0	No
0511154355,020700EDAE3F	511154355	020700EDAE3F	11154355	5111543	51115	02	0700EDAE3F	5	11	15	43	55	56635	1	No
0511154627,020700EDAE3F	511154627	020700EDAE3F	11154627	5111546	51115	02	0700EDAE3F	5	11	15	46	27	56787	152	No
0511154858,020700EDAE3F	511154858	020700EDAE3F	11154858	5111548	51115	02	0700EDAE3F	5	11	15	48	58	56938	151	No
0511155513,010700EDAE3F	511155513	010700EDAE3F	11155513	5111555	51115	01	0700EDAE3F	5	11	15	55	13	57313	375	No
0511155514,020700EDAE3F	511155514	020700EDAE3F	11155514	5111555	51115	02	0700EDAE3F	5	11	15	55	14	57314	1	No
0511155705,010700EDBF63	511155705	010700EDBF63	11155705	5111557	51115	01	0700EDBF63	5	11	15	57	5	57425	111	Meet
0511155705,020700EDBF63	511155705	020700EDBF63	11155705	5111557	51115	02	0700EDBF63	5	11	15	57	5	57425	0	No
0511155832,020700EDBF63	511155832	020700EDBF63	11155832	5111558	51115	02	0700EDBF63	5	11	15	58	32	57512	87	No
0511155910,020700EDAE3F	511155910	020700EDAE3F	11155910	5111559	51115	02	0700EDAE3F	5	11	15	59	10	57550	38	Meet
0511160142,020700EDBF63	511160142	020700EDBF63	11160142	5111601	51116	02	0700EDBF63	5	11	16	1	42	57702	152	Meet
0511160307,010700EDAE3F	511160307	010700EDAE3F	11160307	5111603	51116	01	0700EDAE3F	5	11	16	3	7	57787	85	Meet
0511160307,020700EDAE3F	511160307	020700EDAE3F	11160307	5111603	51116	02	0700EDAE3F	5	11	16	3	7	57787	0	No
0511160611,010700EDAE3F	511160611	010700EDAE3F	11160611	5111606	51116	01	0700EDAE3F	5	11	16	6	11	57971	184	No
0511160612,020700EDAE3F	511160612	020700EDAE3F	11160612	5111606	51116	02	0700EDAE3F	5	11	16	6	12	57972	1	No
0511160631,020700EDBF63	511160631	020700EDBF63	11160631	5111606	51116	02	0700EDBF63	5	11	16	6	31	57991	19	Meet
0511160749,020700EDBF63	511160749	020700EDBF63	11160749	5111607	51116	02	0700EDBF63	5	11	16	7	49	58069	78	No
0511161215,020700EDAE3F	511161215	020700EDAE3F	11161215	5111612	51116	02	0700EDAE3F	5	11	16	12	15	58335	266	Meet
0511161335,020700EDAE3F	511161335	020700EDAE3F	11161335	5111613	51116	02	0700EDAE3F	5	11	16	13	35	58415	80	No
0511161335,020700EDAE3F	511161335	020700EDAE3F	11161335	5111613	51116	02	0700EDAE3F	5	11	16	13	35	58415	0	No
0511161336,020700EDAE3F	511161336	020700EDAE3F	11161336	5111613	51116	02	0700EDAE3F	5	11	16	13	36	58416	1	No
0511161337,010700EDAE3F	511161337	010700EDAE3F	11161337	5111613	51116	01	0700EDAE3F	5	11	16	13	37	58417	1	No
0511161337,010700EDAE3F	511161337	010700EDAE3F	11161337	5111613	51116	01	0700EDAE3F	5	11	16	13	37	58417	0	No
0511161337,020700EDAE3F	511161337	020700EDAE3F	11161337	5111613	51116	02	0700EDAE3F	5	11	16	13	37	58417	0	No
0511161338,010700EDAE3F	511161338	010700EDAE3F	11161338	5111613	51116	01	0700EDAE3F	5	11	16	13	38	58418	1	No
0511161338,020700EDAE3F	511161338	020700EDAE3F	11161338	5111613	51116	02	0700EDAE3F	5	11	16	13	38	58418	0	No
0511161338,020700EDAE3F	511161338	020700EDAE3F	11161338	5111613	51116	02	0700EDAE3F	5	11	16	13	38	58418	0	No
0511161339,010700EDAE3F	511161339	010700EDAE3F	11161339	5111613	51116	01	0700EDAE3F	5	11	16	13	39	58419	1	No
0511161339,020700EDAE3F	511161339	020700EDAE3F	11161339	5111613	51116	02	0700EDAE3F	5	11	16	13	39	58419	0	No
0511161340,010700EDAE3F	511161340	010700EDAE3F	11161340	5111613	51116	01	0700EDAE3F	5	11	16	13	40	58420	1	No
0511161340,010700EDAE3F	511161340	010700EDAE3F	11161340	5111613	51116	01	0700EDAE3F	5	11	16	13	40	58420	0	No
0511161340,020700EDAE3F	511161340	020700EDAE3F	11161340	5111613	51116	02	0700EDAE3F	5	11	16	13	40	58420	0	No
0511161341,020700EDAE3F	511161341	020700EDAE3F	11161341	5111613	51116	02	0700EDAE3F	5	11	16	13	41	58421	1	No
0511161341,020700EDAE3F	511161341	020700EDAE3F	11161341	5111613	51116	02	0700EDAE3F	5	11	16	13	41	58421	0	No
0511161342,020700EDAE3F	511161342	020700EDAE3F	11161342	5111613	51116	02	0700EDAE3F	5	11	16	13	42	58422	1	No
0511161343,010700EDAE3F	511161343	010700EDAE3F	11161343	5111613	51116	01	0700EDAE3F	5	11	16	13	43	58423	1	No
0511161343,020700EDAE3F	511161343	020700EDAE3F	11161343	5111613	51116	02	0700EDAE3F	5	11	16	13	43	58423	0	No
0511161344,010700EDAE3F	511161344	010700EDAE3F	11161344	5111613	51116	01	0700EDAE3F	5	11	16	13	44	58424	1	No
0511161344,020700EDAE3F	511161344	020700EDAE3F	11161344	5111613	51116	02	0700EDAE3F	5	11	16	13	44	58424	0	No
0511161344,020700EDAE3F	511161344	020700EDAE3F	11161344	5111613	51116	02	0700EDAE3F	5	11	16	13	44	58424	0	No
0511161345,010700EDAE3F	511161345	010700EDAE3F	11161345	5111613	51116	01	0700EDAE3F	5	11	16	13	45	58425	1	No
0511161345,010700EDAE3F	511161345	010700EDAE3F	11161345	5111613	51116	01	0700EDAE3F	5	11	16	13	45	58425	0	No
0511161345,020700EDAE3F	511161345	020700EDAE3F	11161345	5111613	51116	02	0700EDAE3F	5	11	16	13	45	58425	0	No
0511161346,020700EDAE3F	511161346	020700EDAE3F	11161346	5111613	51116	02	0700EDAE3F	5	11	16	13	46	58426	1	No
0511161347,020700EDAE3F	511161347	020700EDAE3F	11161347	5111613	51116	02	0700EDAE3F	5	11	16	13	47	58427	1	No
0511161347,020700EDAE3F	511161347	020700EDAE3F	11161347	5111613	51116	02	0700EDAE3F	5	11	16	13	47	58427	0	No
0511161348,020700EDAE3F	511161348	020700EDAE3F	11161348	5111613	51116	02	0700EDAE3F	5	11	16	13	48	58428	1	No
0511161349,010700EDAE3F	511161349	010700EDAE3F	11161349	5111613	51116	01	0700EDAE3F	5	11	16	13	49	58429	1	No
0511161349,020700EDAE3F	511161349	020700EDAE3F	11161349	5111613	51116	02	0700EDAE3F	5	11	16	13	49	58429	0	No
0511161349,020700EDAE3F	511161349	020700EDAE3F	11161349	5111613	51116	02	0700EDAE3F	5	11	16	13	49	58429	0	No
0511161350,010700EDAE3F	511161350	010700EDAE3F	11161350	5111613	51116	01	0700EDAE3F	5	11	16	13	50	58430	1	No
0511161350,020700EDAE3F	511161350	020700EDAE3F	11161350	5111613	51116	02	0700EDAE3F	5	11	16	13	50	58430	0	No
0511161351,020700EDAE3F	511161351	020700EDAE3F	11161351	5111613	51116	02	0700EDAE3F	5	11	16	13	51	58431	1	No
0511161352,020700EDAE3F	511161352	020700EDAE3F	11161352	5111613	51116	02	0700EDAE3F	5	11	16	13	52	58432	1	No
0511161352,020700EDAE3F	511161352	020700EDAE3F	11161352	5111613	51116	02	0700EDAE3F	5	11	16	13	52	58432	0	No
0511161353,010700EDAE3F	511161353	010700EDAE3F	11161353	5111613	51116	01	0700EDAE3F	5	11	16	13	53	58433	1	No
0511161353,010700EDAE3F	511161353	010700EDAE3F	11161353	5111613	51116	01	0700EDAE3F	5	11	16	13	53	58433	0	No
0511161353,020700EDAE3F	511161353	020700EDAE3F	11161353	5111613	51116	02	0700EDAE3F	5	11	16	13	53	58433	0	No
0511161354,020700EDAE3F	511161354	020700EDAE3F	11161354	5111613	51116	02	0700EDAE3F	5	11	16	13	54	58434	1	No
0511161354,020700EDAE3F	511161354	020700EDAE3F	11161354	5111613	51116	02	0700EDAE3F	5	11	16	13	54	58434	0	No
0511161355,020700EDAE3F	511161355	020700EDAE3F	11161355	5111613	51116	02	0700EDAE3F	5	11	16	13	55	58435	1	No
0511161356,010700EDAE3F	511161356	010700EDAE3F	11161356	5111613	51116	01	0700EDAE3F	5	11	16	13	56	58436	1	No
0511161356,020700EDAE3F	511161356	020700EDAE3F	11161356	5111613	51116	02	0700EDAE3F	5	11	16	13	56	58436	0	No
0511161357,020700EDAE3F	511161357	020700EDAE3F	11161357	5111613	51116	02	0700EDAE3F	5	11	16	13	57	58437	1	No
0511161357,020700EDAE3F	511161357	020700EDAE3F	11161357	5111613	51116	02	0700EDAE3F	5	11	16	13	57	58437	0	No
0511161358,010700EDAE3F	511161358	010700EDAE3F	11161358	5111613	51116	01	0700EDAE3F	5	11	16	13	58	58438	1	No
0511161358,020700EDAE3F	511161358	020700EDAE3F	11161358	5111613	51116	02	0700EDAE3F	5	11	16	13	58	58438	0	No
0511161359,010700EDAE3F	511161359	010700EDAE3F	11161359	5111613	51116	01	0700EDAE3F	5	11	16	13	59	58439	1	No
0511161359,020700EDAE3F	511161359	020700EDAE3F	11161359	5111613	51116	02	0700EDAE3F	5	11	16	13	59	58439	0	No
0511161400,010700EDAE3F	511161400	010700EDAE3F	11161400	5111614	51116	01	0700EDAE3F	5	11	16	14	0	58440	1	No
0511161400,020700EDAE3F	511161400	020700EDAE3F	11161400	5111614	51116	02	0700EDAE3F	5	11	16	14	0	58440	0	No
0511161400,020700EDAE3F	511161400	020700EDAE3F	11161400	5111614	51116	02	0700EDAE3F	5	11	16	14	0	58440	0	No
0511161401,020700EDAE3F	511161401	020700EDAE3F	11161401	5111614	51116	02	0700EDAE3F	5	11	16	14	1	58441	1	No
0511161402,020700EDAE3F	511161402	020700EDAE3F	11161402	5111614	51116	02	0700EDAE3F	5	11	16	14	2	58442	1	No
0511161403,020700EDAE3F	511161403	020700EDAE3F	11161403	5111614	51116	02	0700EDAE3F	5	11	16	14	3	58443	1	No
0511161404,020700EDAE3F	511161404	020700EDAE3F	11161404	5111614	51116	02	0700EDAE3F	5	11	16	14	4	58444	1	No
0511161405,020700EDAE3F	511161405	020700EDAE3F	11161405	5111614	51116	02	0700EDAE3F	5	11	16	14	5	58445	1	No
0511161405,020700EDAE3F	511161405	020700EDAE3F	11161405	5111614	51116	02	0700EDAE3F	5	11	16	14	5	58445	0	No
0511161406,020700EDAE3F	511161406	020700EDAE3F	11161406	5111614	51116	02	0700EDAE3F	5	11	16	14	6	58446	1	No
0511161407,020700EDAE3F	511161407	020700EDAE3F	11161407	5111614	51116	02	0700EDAE3F	5	11	16	14	7	58447	1	No
0511161407,020700EDAE3F	511161407	020700EDAE3F	11161407	5111614	51116	02	0700EDAE3F	5	11	16	14	7	58447	0	No
0511161408,020700EDAE3F	511161408	020700EDAE3F	11161408	5111614	51116	02	0700EDAE3F	5	11	16	14	8	58448	1	No
0511161409,020700EDAE3F	511161409	020700EDAE3F	11161409	5111614	51116	02	0700EDAE3F	5	11	16	14	9	58449	1	No
0511161409,020700EDAE3F	511161409	020700EDAE3F	11161409	5111614	51116	02	0700EDAE3F	5	11	16	14	9	58449	0	No
0511161410,020700EDAE3F	511161410	020700EDAE3F	11161410	5111614	51116	02	0700EDAE3F	5	11	16	14	10	58450	1	No
0511161411,020700EDAE3F	511161411	020700EDAE3F	11161411	5111614	51116	02	0700EDAE3F	5	11	16	14	11	58451	1	No
0511161411,020700EDAE3F	511161411	020700EDAE3F	11161411	5111614	51116	02	0700EDAE3F	5	11	16	14	11	58451	0	No
0511161412,010700EDAE3F	511161412	010700EDAE3F	11161412	5111614	51116	01	0700EDAE3F	5	11	16	14	12	58452	1	No
0511161412,020700EDAE3F	511161412	020700EDAE3F	11161412	5111614	51116	02	0700EDAE3F	5	11	16	14	12	58452	0	No
0511161413,020700EDAE3F	511161413	020700EDAE3F	11161413	5111614	51116	02	0700EDAE3F	5	11	16	14	13	58453	1	No
0511161413,020700EDAE3F	511161413	020700EDAE3F	11161413	5111614	51116	02	0700EDAE3F	5	11	16	14	13	58453	0	No
0511161414,020700EDAE3F	511161414	020700EDAE3F	11161414	5111614	51116	02	0700EDAE3F	5	11	16	14	14	58454	1	No
0511161415,020700EDAE3F	511161415	020700EDAE3F	11161415	5111614	51116	02	0700EDAE3F	5	11	16	14	15	58455	1	No
0511161611,020700EDBF63	511161611	020700EDBF63	11161611	5111616	51116	02	0700EDBF63	5	11	16	16	11	58571	116	Meet
0511161631,010700EDAE3F	511161631	010700EDAE3F	11161631	5111616	51116	01	0700EDAE3F	5	11	16	16	31	58591	20	Meet
0511161631,020700EDAE3F	511161631	020700EDAE3F	11161631	5111616	51116	02	0700EDAE3F	5	11	16	16	31	58591	0	No
0511162113,010700EDAE3F	511162113	010700EDAE3F	11162113	5111621	51116	01	0700EDAE3F	5	11	16	21	13	58873	282	No
0511162113,020700EDAE3F	511162113	020700EDAE3F	11162113	5111621	51116	02	0700EDAE3F	5	11	16	21	13	58873	0	No
0511162114,010700EDAE3F	511162114	010700EDAE3F	11162114	5111621	51116	01	0700EDAE3F	5	11	16	21	14	58874	1	No
0511162114,020700EDAE3F	511162114	020700EDAE3F	11162114	5111621	51116	02	0700EDAE3F	5	11	16	21	14	58874	0	No
0511162115,010700EDAE3F	511162115	010700EDAE3F	11162115	5111621	51116	01	0700EDAE3F	5	11	16	21	15	58875	1	No
0511162115,020700EDAE3F	511162115	020700EDAE3F	11162115	5111621	51116	02	0700EDAE3F	5	11	16	21	15	58875	0	No
0511162115,020700EDAE3F	511162115	020700EDAE3F	11162115	5111621	51116	02	0700EDAE3F	5	11	16	21	15	58875	0	No
0511162116,020700EDAE3F	511162116	020700EDAE3F	11162116	5111621	51116	02	0700EDAE3F	5	11	16	21	16	58876	1	No
0511162117,020700EDAE3F	511162117	020700EDAE3F	11162117	5111621	51116	02	0700EDAE3F	5	11	16	21	17	58877	1	No
0511162117,020700EDAE3F	511162117	020700EDAE3F	11162117	5111621	51116	02	0700EDAE3F	5	11	16	21	17	58877	0	No
0511162118,010700EDAE3F	511162118	010700EDAE3F	11162118	5111621	51116	01	0700EDAE3F	5	11	16	21	18	58878	1	No
0511162118,020700EDAE3F	511162118	020700EDAE3F	11162118	5111621	51116	02	0700EDAE3F	5	11	16	21	18	58878	0	No
0511162119,010700EDAE3F	511162119	010700EDAE3F	11162119	5111621	51116	01	0700EDAE3F	5	11	16	21	19	58879	1	No
0511162119,020700EDAE3F	511162119	020700EDAE3F	11162119	5111621	51116	02	0700EDAE3F	5	11	16	21	19	58879	0	No
0511162119,020700EDAE3F	511162119	020700EDAE3F	11162119	5111621	51116	02	0700EDAE3F	5	11	16	21	19	58879	0	No
0511162120,010700EDAE3F	511162120	010700EDAE3F	11162120	5111621	51116	01	0700EDAE3F	5	11	16	21	20	58880	1	No
0511162120,020700EDAE3F	511162120	020700EDAE3F	11162120	5111621	51116	02	0700EDAE3F	5	11	16	21	20	58880	0	No
0511162121,020700EDAE3F	511162121	020700EDAE3F	11162121	5111621	51116	02	0700EDAE3F	5	11	16	21	21	58881	1	No
0511162121,020700EDAE3F	511162121	020700EDAE3F	11162121	5111621	51116	02	0700EDAE3F	5	11	16	21	21	58881	0	No
0511162122,010700EDAE3F	511162122	010700EDAE3F	11162122	5111621	51116	01	0700EDAE3F	5	11	16	21	22	58882	1	No
0511162123,010700EDAE3F	511162123	010700EDAE3F	11162123	5111621	51116	01	0700EDAE3F	5	11	16	21	23	58883	1	No
0511162124,010700EDAE3F	511162124	010700EDAE3F	11162124	5111621	51116	01	0700EDAE3F	5	11	16	21	24	58884	1	No
0511162127,010700EDAE3F	511162127	010700EDAE3F	11162127	5111621	51116	01	0700EDAE3F	5	11	16	21	27	58887	3	No
0511162219,020700EDAE3F	511162219	020700EDAE3F	11162219	5111622	51116	02	0700EDAE3F	5	11	16	22	19	58939	52	No
0511162220,010700EDAE3F	511162220	010700EDAE3F	11162220	5111622	51116	01	0700EDAE3F	5	11	16	22	20	58940	1	No
0511162220,020700EDAE3F	511162220	020700EDAE3F	11162220	5111622	51116	02	0700EDAE3F	5	11	16	22	20	58940	0	No
0511162221,010700EDAE3F	511162221	010700EDAE3F	11162221	5111622	51116	01	0700EDAE3F	5	11	16	22	21	58941	1	No
0511162221,010700EDAE3F	511162221	010700EDAE3F	11162221	5111622	51116	01	0700EDAE3F	5	11	16	22	21	58941	0	No
0511162221,020700EDAE3F	511162221	020700EDAE3F	11162221	5111622	51116	02	0700EDAE3F	5	11	16	22	21	58941	0	No
0511162222,010700EDAE3F	511162222	010700EDAE3F	11162222	5111622	51116	01	0700EDAE3F	5	11	16	22	22	58942	1	No
0511162222,020700EDAE3F	511162222	020700EDAE3F	11162222	5111622	51116	02	0700EDAE3F	5	11	16	22	22	58942	0	No
0511162223,010700EDAE3F	511162223	010700EDAE3F	11162223	5111622	51116	01	0700EDAE3F	5	11	16	22	23	58943	1	No
0511162223,020700EDAE3F	511162223	020700EDAE3F	11162223	5111622	51116	02	0700EDAE3F	5	11	16	22	23	58943	0	No
0511162223,020700EDAE3F	511162223	020700EDAE3F	11162223	5111622	51116	02	0700EDAE3F	5	11	16	22	23	58943	0	No
0511162224,010700EDAE3F	511162224	010700EDAE3F	11162224	5111622	51116	01	0700EDAE3F	5	11	16	22	24	58944	1	No
0511162224,010700EDAE3F	511162224	010700EDAE3F	11162224	5111622	51116	01	0700EDAE3F	5	11	16	22	24	58944	0	No
0511162224,020700EDAE3F	511162224	020700EDAE3F	11162224	5111622	51116	02	0700EDAE3F	5	11	16	22	24	58944	0	No
0511162225,010700EDAE3F	511162225	010700EDAE3F	11162225	5111622	51116	01	0700EDAE3F	5	11	16	22	25	58945	1	No
0511162225,020700EDAE3F	511162225	020700EDAE3F	11162225	5111622	51116	02	0700EDAE3F	5	11	16	22	25	58945	0	No
0511162225,020700EDAE3F	511162225	020700EDAE3F	11162225	5111622	51116	02	0700EDAE3F	5	11	16	22	25	58945	0	No
0511162226,010700EDAE3F	511162226	010700EDAE3F	11162226	5111622	51116	01	0700EDAE3F	5	11	16	22	26	58946	1	No
0511162226,020700EDAE3F	511162226	020700EDAE3F	11162226	5111622	51116	02	0700EDAE3F	5	11	16	22	26	58946	0	No
0511162227,010700EDAE3F	511162227	010700EDAE3F	11162227	5111622	51116	01	0700EDAE3F	5	11	16	22	27	58947	1	No
0511162227,010700EDAE3F	511162227	010700EDAE3F	11162227	5111622	51116	01	0700EDAE3F	5	11	16	22	27	58947	0	No
0511162227,020700EDAE3F	511162227	020700EDAE3F	11162227	5111622	51116	02	0700EDAE3F	5	11	16	22	27	58947	0	No
0511162228,010700EDAE3F	511162228	010700EDAE3F	11162228	5111622	51116	01	0700EDAE3F	5	11	16	22	28	58948	1	No
0511162228,020700EDAE3F	511162228	020700EDAE3F	11162228	5111622	51116	02	0700EDAE3F	5	11	16	22	28	58948	0	No
0511162228,020700EDAE3F	511162228	020700EDAE3F	11162228	5111622	51116	02	0700EDAE3F	5	11	16	22	28	58948	0	No
0511162229,010700EDAE3F	511162229	010700EDAE3F	11162229	5111622	51116	01	0700EDAE3F	5	11	16	22	29	58949	1	No
0511162229,010700EDAE3F	511162229	010700EDAE3F	11162229	5111622	51116	01	0700EDAE3F	5	11	16	22	29	58949	0	No
0511162229,020700EDAE3F	511162229	020700EDAE3F	11162229	5111622	51116	02	0700EDAE3F	5	11	16	22	29	58949	0	No
0511162230,010700EDAE3F	511162230	010700EDAE3F	11162230	5111622	51116	01	0700EDAE3F	5	11	16	22	30	58950	1	No
0511162230,020700EDAE3F	511162230	020700EDAE3F	11162230	5111622	51116	02	0700EDAE3F	5	11	16	22	30	58950	0	No
0511162231,010700EDAE3F	511162231	010700EDAE3F	11162231	5111622	51116	01	0700EDAE3F	5	11	16	22	31	58951	1	No
0511162231,020700EDAE3F	511162231	020700EDAE3F	11162231	5111622	51116	02	0700EDAE3F	5	11	16	22	31	58951	0	No
0511162231,020700EDAE3F	511162231	020700EDAE3F	11162231	5111622	51116	02	0700EDAE3F	5	11	16	22	31	58951	0	No
0511162232,010700EDAE3F	511162232	010700EDAE3F	11162232	5111622	51116	01	0700EDAE3F	5	11	16	22	32	58952	1	No
0511162232,020700EDAE3F	511162232	020700EDAE3F	11162232	5111622	51116	02	0700EDAE3F	5	11	16	22	32	58952	0	No
0511162233,020700EDAE3F	511162233	020700EDAE3F	11162233	5111622	51116	02	0700EDAE3F	5	11	16	22	33	58953	1	No
0511162233,020700EDAE3F	511162233	020700EDAE3F	11162233	5111622	51116	02	0700EDAE3F	5	11	16	22	33	58953	0	No
0511162234,010700EDAE3F	511162234	010700EDAE3F	11162234	5111622	51116	01	0700EDAE3F	5	11	16	22	34	58954	1	No
0511162234,020700EDAE3F	511162234	020700EDAE3F	11162234	5111622	51116	02	0700EDAE3F	5	11	16	22	34	58954	0	No
0511162330,020700EDBF63	511162330	020700EDBF63	11162330	5111623	51116	02	0700EDBF63	5	11	16	23	30	59010	56	Meet
0511162442,010700EDAE3F	511162442	010700EDAE3F	11162442	5111624	51116	01	0700EDAE3F	5	11	16	24	42	59082	72	Meet
0511162442,020700EDAE3F	511162442	020700EDAE3F	11162442	5111624	51116	02	0700EDAE3F	5	11	16	24	42	59082	0	No
0511162624,020700EDBF63	511162624	020700EDBF63	11162624	5111626	51116	02	0700EDBF63	5	11	16	26	24	59184	102	Meet
0511162639,020700EDAE3F	511162639	020700EDAE3F	11162639	5111626	51116	02	0700EDAE3F	5	11	16	26	39	59199	15	Meet
0511162806,020700EDAE3F	511162806	020700EDAE3F	11162806	5111628	51116	02	0700EDAE3F	5	11	16	28	6	59286	87	No
0511162851,010700EDAE3F	511162851	010700EDAE3F	11162851	5111628	51116	01	0700EDAE3F	5	11	16	28	51	59331	45	No
0511162852,020700EDAE3F	511162852	020700EDAE3F	11162852	5111628	51116	02	0700EDAE3F	5	11	16	28	52	59332	1	No
0511163828,010700EDAE3F	511163828	010700EDAE3F	11163828	5111638	51116	01	0700EDAE3F	5	11	16	38	28	59908	576	No
0511163828,020700EDAE3F	511163828	020700EDAE3F	11163828	5111638	51116	02	0700EDAE3F	5	11	16	38	28	59908	0	No
0511163845,020700EDAE3F	511163845	020700EDAE3F	11163845	5111638	51116	02	0700EDAE3F	5	11	16	38	45	59925	17	No
0511163908,010700EDBF63	511163908	010700EDBF63	11163908	5111639	51116	01	0700EDBF63	5	11	16	39	8	59948	23	Meet
0511163909,020700EDBF63	511163909	020700EDBF63	11163909	5111639	51116	02	0700EDBF63	5	11	16	39	9	59949	1	No
0511164913,010700EDAE3F	511164913	010700EDAE3F	11164913	5111649	51116	01	0700EDAE3F	5	11	16	49	13	60553	604	Meet
0511164913,020700EDAE3F	511164913	020700EDAE3F	11164913	5111649	51116	02	0700EDAE3F	5	11	16	49	13	60553	0	No
0511165050,020700EDBF63	511165050	020700EDBF63	11165050	5111650	51116	02	0700EDBF63	5	11	16	50	50	60650	97	Meet
0511165126,020700EDBF63	511165126	020700EDBF63	11165126	5111651	51116	02	0700EDBF63	5	11	16	51	26	60686	36	No
0511165140,020700EDAE3F	511165140	020700EDAE3F	11165140	5111651	51116	02	0700EDAE3F	5	11	16	51	40	60700	14	Meet
0511165552,020700EDBF63	511165552	020700EDBF63	11165552	5111655	51116	02	0700EDBF63	5	11	16	55	52	60952	252	Meet
0511165917,010700EDBF63	511165917	010700EDBF63	11165917	5111659	51116	01	0700EDBF63	5	11	16	59	17	61157	205	No
0511165918,020700EDBF63	511165918	020700EDBF63	11165918	5111659	51116	02	0700EDBF63	5	11	16	59	18	61158	1	No
0511165955,020700EDAE3F	511165955	020700EDAE3F	11165955	5111659	51116	02	0700EDAE3F	5	11	16	59	55	61195	37	Meet
0511170432,020700EDBF63	511170432	020700EDBF63	11170432	5111704	51117	02	0700EDBF63	5	11	17	4	32	61472	277	Meet
0511170700,020700EDBF63	511170700	020700EDBF63	11170700	5111707	51117	02	0700EDBF63	5	11	17	7	0	61620	148	No
0511170807,010700EDAE3F	511170807	010700EDAE3F	11170807	5111708	51117	01	0700EDAE3F	5	11	17	8	7	61687	67	Meet
0511170808,020700EDAE3F	511170808	020700EDAE3F	11170808	5111708	51117	02	0700EDAE3F	5	11	17	8	8	61688	1	No
0511170921,010700EDBF63	511170921	010700EDBF63	11170921	5111709	51117	01	0700EDBF63	5	11	17	9	21	61761	73	Meet
0511171016,020700EDBF63	511171016	020700EDBF63	11171016	5111710	51117	02	0700EDBF63	5	11	17	10	16	61816	55	No
0511171312,020700EDAE3F	511171312	020700EDAE3F	11171312	5111713	51117	02	0700EDAE3F	5	11	17	13	12	61992	176	Meet
0511171509,010700EDBF63	511171509	010700EDBF63	11171509	5111715	51117	01	0700EDBF63	5	11	17	15	9	62109	117	Meet
0511171510,020700EDBF63	511171510	020700EDBF63	11171510	5111715	51117	02	0700EDBF63	5	11	17	15	10	62110	1	No
0511171638,020700EDAE3F	511171638	020700EDAE3F	11171638	5111716	51117	02	0700EDAE3F	5	11	17	16	38	62198	88	Meet
0511171715,020700EDBF63	511171715	020700EDBF63	11171715	5111717	51117	02	0700EDBF63	5	11	17	17	15	62235	37	Meet
0511171913,010700EDBF63	511171913	010700EDBF63	11171913	5111719	51117	01	0700EDBF63	5	11	17	19	13	62353	118	No
0511171914,020700EDBF63	511171914	020700EDBF63	11171914	5111719	51117	02	0700EDBF63	5	11	17	19	14	62354	1	No
0511172050,010700EDAE3F	511172050	010700EDAE3F	11172050	5111720	51117	01	0700EDAE3F	5	11	17	20	50	62450	96	Meet
0511172050,020700EDAE3F	511172050	020700EDAE3F	11172050	5111720	51117	02	0700EDAE3F	5	11	17	20	50	62450	0	No
0511172154,020700EDBF63	511172154	020700EDBF63	11172154	5111721	51117	02	0700EDBF63	5	11	17	21	54	62514	64	Meet
0511172215,020700EDAE3F	511172215	020700EDAE3F	11172215	5111722	51117	02	0700EDAE3F	5	11	17	22	15	62535	21	Meet
0511172429,020700EDAE3F	511172429	020700EDAE3F	11172429	5111724	51117	02	0700EDAE3F	5	11	17	24	29	62669	134	No
0511172436,010700EDBF63	511172436	010700EDBF63	11172436	5111724	51117	01	0700EDBF63	5	11	17	24	36	62676	7	Meet
0511172436,020700EDBF63	511172436	020700EDBF63	11172436	5111724	51117	02	0700EDBF63	5	11	17	24	36	62676	0	No
0511172615,010700EDBF63	511172615	010700EDBF63	11172615	5111726	51117	01	0700EDBF63	5	11	17	26	15	62775	99	No
0511172615,020700EDBF63	511172615	020700EDBF63	11172615	5111726	51117	02	0700EDBF63	5	11	17	26	15	62775	0	No
0511172720,020700EDAE3F	511172720	020700EDAE3F	11172720	5111727	51117	02	0700EDAE3F	5	11	17	27	20	62840	65	Meet
0511173013,010700EDBF63	511173013	010700EDBF63	11173013	5111730	51117	01	0700EDBF63	5	11	17	30	13	63013	173	Meet
0511173014,020700EDBF63	511173014	020700EDBF63	11173014	5111730	51117	02	0700EDBF63	5	11	17	30	14	63014	1	No
0511173036,020700EDAE3F	511173036	020700EDAE3F	11173036	5111730	51117	02	0700EDAE3F	5	11	17	30	36	63036	22	Meet
0511173116,010700EDBF63	511173116	010700EDBF63	11173116	5111731	51117	01	0700EDBF63	5	11	17	31	16	63076	40	Meet
0511173117,020700EDBF63	511173117	020700EDBF63	11173117	5111731	51117	02	0700EDBF63	5	11	17	31	17	63077	1	No
0511173439,010700EDAE3F	511173439	010700EDAE3F	11173439	5111734	51117	01	0700EDAE3F	5	11	17	34	39	63279	202	Meet
0511173440,010700EDAE3F	511173440	010700EDAE3F	11173440	5111734	51117	01	0700EDAE3F	5	11	17	34	40	63280	1	No
0511173441,020700EDAE3F	511173441	020700EDAE3F	11173441	5111734	51117	02	0700EDAE3F	5	11	17	34	41	63281	1	No
0511173513,010700EDBF63	511173513	010700EDBF63	11173513	5111735	51117	01	0700EDBF63	5	11	17	35	13	63313	32	Meet
0511173513,020700EDBF63	511173513	020700EDBF63	11173513	5111735	51117	02	0700EDBF63	5	11	17	35	13	63313	0	No
0511174050,020700EDBF63	511174050	020700EDBF63	11174050	5111740	51117	02	0700EDBF63	5	11	17	40	50	63650	337	No
0511174105,020700EDAE3F	511174105	020700EDAE3F	11174105	5111741	51117	02	0700EDAE3F	5	11	17	41	5	63665	15	Meet
0511174358,020700EDBF63	511174358	020700EDBF63	11174358	5111743	51117	02	0700EDBF63	5	11	17	43	58	63838	173	Meet
0511174440,020700EDAE3F	511174440	020700EDAE3F	11174440	5111744	51117	02	0700EDAE3F	5	11	17	44	40	63880	42	Meet
0511174849,010700EDBF63	511174849	010700EDBF63	11174849	5111748	51117	01	0700EDBF63	5	11	17	48	49	64129	249	Meet
0511174849,010700EDBF63	511174849	010700EDBF63	11174849	5111748	51117	01	0700EDBF63	5	11	17	48	49	64129	0	No
0511174850,020700EDBF63	511174850	020700EDBF63	11174850	5111748	51117	02	0700EDBF63	5	11	17	48	50	64130	1	No
0511174851,020700EDAE3F	511174851	020700EDAE3F	11174851	5111748	51117	02	0700EDAE3F	5	11	17	48	51	64131	1	Meet
0511174852,020700EDAE3F	511174852	020700EDAE3F	11174852	5111748	51117	02	0700EDAE3F	5	11	17	48	52	64132	1	No
0511174859,020700EDAE3F	511174859	020700EDAE3F	11174859	5111748	51117	02	0700EDAE3F	5	11	17	48	59	64139	7	No
0511174940,020700EDAE3F	511174940	020700EDAE3F	11174940	5111749	51117	02	0700EDAE3F	5	11	17	49	40	64180	41	No
0511175125,020700EDAE3F	511175125	020700EDAE3F	11175125	5111751	51117	02	0700EDAE3F	5	11	17	51	25	64285	105	No
0511175202,010700EDBF63	511175202	010700EDBF63	11175202	5111752	51117	01	0700EDBF63	5	11	17	52	2	64322	37	Meet
0511175203,020700EDBF63	511175203	020700EDBF63	11175203	5111752	51117	02	0700EDBF63	5	11	17	52	3	64323	1	No
0511175225,020700EDAE3F	511175225	020700EDAE3F	11175225	5111752	51117	02	0700EDAE3F	5	11	17	52	25	64345	22	Meet
0511175328,010700EDAE3F	511175328	010700EDAE3F	11175328	5111753	51117	01	0700EDAE3F	5	11	17	53	28	64408	63	No
0511175329,020700EDAE3F	511175329	020700EDAE3F	11175329	5111753	51117	02	0700EDAE3F	5	11	17	53	29	64409	1	No
0511175412,020700EDAE3F	511175412	020700EDAE3F	11175412	5111754	51117	02	0700EDAE3F	5	11	17	54	12	64452	43	No
0511175441,010700EDBF63	511175441	010700EDBF63	11175441	5111754	51117	01	0700EDBF63	5	11	17	54	41	64481	29	Meet
0511175442,020700EDBF63	511175442	020700EDBF63	11175442	5111754	51117	02	0700EDBF63	5	11	17	54	42	64482	1	No
0511175712,020700EDAE3F	511175712	020700EDAE3F	11175712	5111757	51117	02	0700EDAE3F	5	11	17	57	12	64632	150	Meet
0511175858,020700EDBF63	511175858	020700EDBF63	11175858	5111758	51117	02	0700EDBF63	5	11	17	58	58	64738	106	Meet
0511180331,010700EDBF63	511180331	010700EDBF63	11180331	5111803	51118	01	0700EDBF63	5	11	18	3	31	65011	273	No
0511180331,020700EDBF63	511180331	020700EDBF63	11180331	5111803	51118	02	0700EDBF63	5	11	18	3	31	65011	0	No
0511180744,020700EDBF63	511180744	020700EDBF63	11180744	5111807	51118	02	0700EDBF63	5	11	18	7	44	65264	253	No
0511180907,020700EDAE3F	511180907	020700EDAE3F	11180907	5111809	51118	02	0700EDAE3F	5	11	18	9	7	65347	83	Meet
0511180929,020700EDBF63	511180929	020700EDBF63	11180929	5111809	51118	02	0700EDBF63	5	11	18	9	29	65369	22	Meet
0511182202,020700EDBF63	511182202	020700EDBF63	11182202	5111822	51118	02	0700EDBF63	5	11	18	22	2	66122	753	No
0511182307,020700EDAE3F	511182307	020700EDAE3F	11182307	5111823	51118	02	0700EDAE3F	5	11	18	23	7	66187	65	Meet
0511182323,010700EDBF63	511182323	010700EDBF63	11182323	5111823	51118	01	0700EDBF63	5	11	18	23	23	66203	16	Meet
0511182323,020700EDBF63	511182323	020700EDBF63	11182323	5111823	51118	02	0700EDBF63	5	11	18	23	23	66203	0	No
0511182448,020700EDBF63	511182448	020700EDBF63	11182448	5111824	51118	02	0700EDBF63	5	11	18	24	48	66288	85	No
0511182537,010700EDBF63	511182537	010700EDBF63	11182537	5111825	51118	01	0700EDBF63	5	11	18	25	37	66337	49	No
0511182537,020700EDBF63	511182537	020700EDBF63	11182537	5111825	51118	02	0700EDBF63	5	11	18	25	37	66337	0	No
0511182619,020700EDBF63	511182619	020700EDBF63	11182619	5111826	51118	02	0700EDBF63	5	11	18	26	19	66379	42	No
0511182834,010700EDBF63	511182834	010700EDBF63	11182834	5111828	51118	01	0700EDBF63	5	11	18	28	34	66514	135	No
0511182835,020700EDBF63	511182835	020700EDBF63	11182835	5111828	51118	02	0700EDBF63	5	11	18	28	35	66515	1	No
0511182841,020700EDAE3F	511182841	020700EDAE3F	11182841	5111828	51118	02	0700EDAE3F	5	11	18	28	41	66521	6	Meet
0511182933,020700EDBF63	511182933	020700EDBF63	11182933	5111829	51118	02	0700EDBF63	5	11	18	29	33	66573	52	Meet
0511183001,020700EDAE3F	511183001	020700EDAE3F	11183001	5111830	51118	02	0700EDAE3F	5	11	18	30	1	66601	28	Meet
0511183053,020700EDAE3F	511183053	020700EDAE3F	11183053	5111830	51118	02	0700EDAE3F	5	11	18	30	53	66653	52	No
0511183134,010700EDBF63	511183134	010700EDBF63	11183134	5111831	51118	01	0700EDBF63	5	11	18	31	34	66694	41	Meet
0511183134,020700EDBF63	511183134	020700EDBF63	11183134	5111831	51118	02	0700EDBF63	5	11	18	31	34	66694	0	No
0511183138,020700EDAE3F	511183138	020700EDAE3F	11183138	5111831	51118	02	0700EDAE3F	5	11	18	31	38	66698	4	Meet
0511183901,010700EDBF63	511183901	010700EDBF63	11183901	5111839	51118	01	0700EDBF63	5	11	18	39	1	67141	443	Meet
0511183902,010700EDBF63	511183902	010700EDBF63	11183902	5111839	51118	01	0700EDBF63	5	11	18	39	2	67142	1	No
0511183903,020700EDBF63	511183903	020700EDBF63	11183903	5111839	51118	02	0700EDBF63	5	11	18	39	3	67143	1	No
0511184048,020700EDAE3F	511184048	020700EDAE3F	11184048	5111840	51118	02	0700EDAE3F	5	11	18	40	48	67248	105	Meet
0511184107,020700EDBF63	511184107	020700EDBF63	11184107	5111841	51118	02	0700EDBF63	5	11	18	41	7	67267	19	Meet
0511184258,020700EDAE3F	511184258	020700EDAE3F	11184258	5111842	51118	02	0700EDAE3F	5	11	18	42	58	67378	111	Meet
0511184358,020700EDBF63	511184358	020700EDBF63	11184358	5111843	51118	02	0700EDBF63	5	11	18	43	58	67438	60	Meet
0511184533,020700EDAE3F	511184533	020700EDAE3F	11184533	5111845	51118	02	0700EDAE3F	5	11	18	45	33	67533	95	Meet
0511184647,010700EDBF63	511184647	010700EDBF63	11184647	5111846	51118	01	0700EDBF63	5	11	18	46	47	67607	74	Meet
0511184647,020700EDBF63	511184647	020700EDBF63	11184647	5111846	51118	02	0700EDBF63	5	11	18	46	47	67607	0	No
0511184801,010700EDBF63	511184801	010700EDBF63	11184801	5111848	51118	01	0700EDBF63	5	11	18	48	1	67681	74	No
0511184802,020700EDBF63	511184802	020700EDBF63	11184802	5111848	51118	02	0700EDBF63	5	11	18	48	2	67682	1	No
0511184917,010700EDAE3F	511184917	010700EDAE3F	11184917	5111849	51118	01	0700EDAE3F	5	11	18	49	17	67757	75	Meet
0511184918,020700EDAE3F	511184918	020700EDAE3F	11184918	5111849	51118	02	0700EDAE3F	5	11	18	49	18	67758	1	No
0511185025,020700EDBF63	511185025	020700EDBF63	11185025	5111850	51118	02	0700EDBF63	5	11	18	50	25	67825	67	Meet
0511185135,020700EDBF63	511185135	020700EDBF63	11185135	5111851	51118	02	0700EDBF63	5	11	18	51	35	67895	70	No
0511185244,010700EDBF63	511185244	010700EDBF63	11185244	5111852	51118	01	0700EDBF63	5	11	18	52	44	67964	69	No
0511185244,020700EDBF63	511185244	020700EDBF63	11185244	5111852	51118	02	0700EDBF63	5	11	18	52	44	67964	0	No
0511185245,020700EDBF63	511185245	020700EDBF63	11185245	5111852	51118	02	0700EDBF63	5	11	18	52	45	67965	1	No
0511185319,010700EDAE3F	511185319	010700EDAE3F	11185319	5111853	51118	01	0700EDAE3F	5	11	18	53	19	67999	34	Meet
0511185319,020700EDAE3F	511185319	020700EDAE3F	11185319	5111853	51118	02	0700EDAE3F	5	11	18	53	19	67999	0	No
0511185450,020700EDAE3F	511185450	020700EDAE3F	11185450	5111854	51118	02	0700EDAE3F	5	11	18	54	50	68090	91	No
0511185544,020700EDBF63	511185544	020700EDBF63	11185544	5111855	51118	02	0700EDBF63	5	11	18	55	44	68144	54	Meet
0511185652,020700EDBF63	511185652	020700EDBF63	11185652	5111856	51118	02	0700EDBF63	5	11	18	56	52	68212	68	No
0511185911,010700EDAE3F	511185911	010700EDAE3F	11185911	5111859	51118	01	0700EDAE3F	5	11	18	59	11	68351	139	Meet
0511185911,020700EDAE3F	511185911	020700EDAE3F	11185911	5111859	51118	02	0700EDAE3F	5	11	18	59	11	68351	0	No
0511190025,020700EDBF63	511190025	020700EDBF63	11190025	5111900	51119	02	0700EDBF63	5	11	19	0	25	68425	74	Meet
0511190026,020700EDBF63	511190026	020700EDBF63	11190026	5111900	51119	02	0700EDBF63	5	11	19	0	26	68426	1	No
0511190130,020700EDAE3F	511190130	020700EDAE3F	11190130	5111901	51119	02	0700EDAE3F	5	11	19	1	30	68490	64	Meet
0511190431,010700EDBF63	511190431	010700EDBF63	11190431	5111904	51119	01	0700EDBF63	5	11	19	4	31	68671	181	Meet
0511190431,020700EDBF63	511190431	020700EDBF63	11190431	5111904	51119	02	0700EDBF63	5	11	19	4	31	68671	0	No
0511190828,020700EDAE3F	511190828	020700EDAE3F	11190828	5111908	51119	02	0700EDAE3F	5	11	19	8	28	68908	237	Meet
0511191028,010700EDBF63	511191028	010700EDBF63	11191028	5111910	51119	01	0700EDBF63	5	11	19	10	28	69028	120	Meet
0511191029,010700EDBF63	511191029	010700EDBF63	11191029	5111910	51119	01	0700EDBF63	5	11	19	10	29	69029	1	No
0511191030,010700EDBF63	511191030	010700EDBF63	11191030	5111910	51119	01	0700EDBF63	5	11	19	10	30	69030	1	No
0511191031,010700EDBF63	511191031	010700EDBF63	11191031	5111910	51119	01	0700EDBF63	5	11	19	10	31	69031	1	No
0511191031,020700EDBF63	511191031	020700EDBF63	11191031	5111910	51119	02	0700EDBF63	5	11	19	10	31	69031	0	No
0511191032,010700EDBF63	511191032	010700EDBF63	11191032	5111910	51119	01	0700EDBF63	5	11	19	10	32	69032	1	No
0511191032,010700EDBF63	511191032	010700EDBF63	11191032	5111910	51119	01	0700EDBF63	5	11	19	10	32	69032	0	No
0511191033,020700EDBF63	511191033	020700EDBF63	11191033	5111910	51119	02	0700EDBF63	5	11	19	10	33	69033	1	No
0511191158,020700EDBF63	511191158	020700EDBF63	11191158	5111911	51119	02	0700EDBF63	5	11	19	11	58	69118	85	No
0511191359,010700EDAE3F	511191359	010700EDAE3F	11191359	5111913	51119	01	0700EDAE3F	5	11	19	13	59	69239	121	Meet
0511191359,020700EDAE3F	511191359	020700EDAE3F	11191359	5111913	51119	02	0700EDAE3F	5	11	19	13	59	69239	0	No
0511191543,020700EDBF63	511191543	020700EDBF63	11191543	5111915	51119	02	0700EDBF63	5	11	19	15	43	69343	104	Meet
0511191749,020700EDAE3F	511191749	020700EDAE3F	11191749	5111917	51119	02	0700EDAE3F	5	11	19	17	49	69469	126	Meet
0511191839,010700EDBF63	511191839	010700EDBF63	11191839	5111918	51119	01	0700EDBF63	5	11	19	18	39	69519	50	Meet
0511191840,020700EDBF63	511191840	020700EDBF63	11191840	5111918	51119	02	0700EDBF63	5	11	19	18	40	69520	1	No
0511192058,020700EDBF63	511192058	020700EDBF63	11192058	5111920	51119	02	0700EDBF63	5	11	19	20	58	69658	138	No
0511192501,020700EDBF63	511192501	020700EDBF63	11192501	5111925	51119	02	0700EDBF63	5	11	19	25	1	69901	243	No
0511192632,020700EDAE3F	511192632	020700EDAE3F	11192632	5111926	51119	02	0700EDAE3F	5	11	19	26	32	69992	91	Meet
0511192707,020700EDAE3F	511192707	020700EDAE3F	11192707	5111927	51119	02	0700EDAE3F	5	11	19	27	7	70027	35	No
0511193018,010700EDAE3F	511193018	010700EDAE3F	11193018	5111930	51119	01	0700EDAE3F	5	11	19	30	18	70218	191	No
0511193018,020700EDAE3F	511193018	020700EDAE3F	11193018	5111930	51119	02	0700EDAE3F	5	11	19	30	18	70218	0	No
0511193101,020700EDBF63	511193101	020700EDBF63	11193101	5111931	51119	02	0700EDBF63	5	11	19	31	1	70261	43	Meet
0511193614,020700EDBF63	511193614	020700EDBF63	11193614	5111936	51119	02	0700EDBF63	5	11	19	36	14	70574	313	No
0511194234,020700EDAE3F	511194234	020700EDAE3F	11194234	5111942	51119	02	0700EDAE3F	5	11	19	42	34	70954	380	Meet
0511194346,010700EDBF63	511194346	010700EDBF63	11194346	5111943	51119	01	0700EDBF63	5	11	19	43	46	71026	72	Meet
0511194347,020700EDBF63	511194347	020700EDBF63	11194347	5111943	51119	02	0700EDBF63	5	11	19	43	47	71027	1	No
0511194347,020700EDBF63	511194347	020700EDBF63	11194347	5111943	51119	02	0700EDBF63	5	11	19	43	47	71027	0	No
0511194420,020700EDAE3F	511194420	020700EDAE3F	11194420	5111944	51119	02	0700EDAE3F	5	11	19	44	20	71060	33	Meet
0511194516,010700EDAE3F	511194516	010700EDAE3F	11194516	5111945	51119	01	0700EDAE3F	5	11	19	45	16	71116	56	No
0511194516,020700EDAE3F	511194516	020700EDAE3F	11194516	5111945	51119	02	0700EDAE3F	5	11	19	45	16	71116	0	No
0511194922,020700EDBF63	511194922	020700EDBF63	11194922	5111949	51119	02	0700EDBF63	5	11	19	49	22	71362	246	Meet
0511195125,020700EDBF63	511195125	020700EDBF63	11195125	5111951	51119	02	0700EDBF63	5	11	19	51	25	71485	123	No
0511195135,020700EDBF63	511195135	020700EDBF63	11195135	5111951	51119	02	0700EDBF63	5	11	19	51	35	71495	10	No
0511195332,010700EDBF63	511195332	010700EDBF63	11195332	5111953	51119	01	0700EDBF63	5	11	19	53	32	71612	117	No
0511195332,020700EDBF63	511195332	020700EDBF63	11195332	5111953	51119	02	0700EDBF63	5	11	19	53	32	71612	0	No
0511195341,020700EDBF63	511195341	020700EDBF63	11195341	5111953	51119	02	0700EDBF63	5	11	19	53	41	71621	9	No
0511195547,010700EDAE3F	511195547	010700EDAE3F	11195547	5111955	51119	01	0700EDAE3F	5	11	19	55	47	71747	126	Meet
0511195548,020700EDAE3F	511195548	020700EDAE3F	11195548	5111955	51119	02	0700EDAE3F	5	11	19	55	48	71748	1	No
0511200047,010700EDBF63	511200047	010700EDBF63	11200047	5112000	51120	01	0700EDBF63	5	11	20	0	47	72047	299	Meet
0511200048,020700EDBF63	511200048	020700EDBF63	11200048	5112000	51120	02	0700EDBF63	5	11	20	0	48	72048	1	No
0511200651,010700EDAE3F	511200651	010700EDAE3F	11200651	5112006	51120	01	0700EDAE3F	5	11	20	6	51	72411	363	Meet
0511200652,010700EDAE3F	511200652	010700EDAE3F	11200652	5112006	51120	01	0700EDAE3F	5	11	20	6	52	72412	1	No
0511200652,020700EDAE3F	511200652	020700EDAE3F	11200652	5112006	51120	02	0700EDAE3F	5	11	20	6	52	72412	0	No
0511200653,020700EDAE3F	511200653	020700EDAE3F	11200653	5112006	51120	02	0700EDAE3F	5	11	20	6	53	72413	1	No
0511200801,020700EDAE3F	511200801	020700EDAE3F	11200801	5112008	51120	02	0700EDAE3F	5	11	20	8	1	72481	68	No
0511200821,010700EDBF63	511200821	010700EDBF63	11200821	5112008	51120	01	0700EDBF63	5	11	20	8	21	72501	20	Meet
0511200822,020700EDBF63	511200822	020700EDBF63	11200822	5112008	51120	02	0700EDBF63	5	11	20	8	22	72502	1	No
0511200906,020700EDBF63	511200906	020700EDBF63	11200906	5112009	51120	02	0700EDBF63	5	11	20	9	6	72546	44	No
0511202031,020700EDAE3F	511202031	020700EDAE3F	11202031	5112020	51120	02	0700EDAE3F	5	11	20	20	31	73231	685	Meet
0511202033,010700EDAE3F	511202033	010700EDAE3F	11202033	5112020	51120	01	0700EDAE3F	5	11	20	20	33	73233	2	No
0511204149,010700EDAE3F	511204149	010700EDAE3F	11204149	5112041	51120	01	0700EDAE3F	5	11	20	41	49	74509	1276	No
0511204150,020700EDAE3F	511204150	020700EDAE3F	11204150	5112041	51120	02	0700EDAE3F	5	11	20	41	50	74510	1	No
0512060355,010700EDBF63	512060355	010700EDBF63	12060355	5120603	51206	01	0700EDBF63	5	12	6	3	55	21835	-52675	Meet
0512060356,010700EDBF63	512060356	010700EDBF63	12060356	5120603	51206	01	0700EDBF63	5	12	6	3	56	21836	1	No
0512060359,010700EDBF63	512060359	010700EDBF63	12060359	5120603	51206	01	0700EDBF63	5	12	6	3	59	21839	3	No
0512060402,010700EDBF63	512060402	010700EDBF63	12060402	5120604	51206	01	0700EDBF63	5	12	6	4	2	21842	3	No
0512060402,020700EDBF63	512060402	020700EDBF63	12060402	5120604	51206	02	0700EDBF63	5	12	6	4	2	21842	0	No
0512060403,010700EDBF63	512060403	010700EDBF63	12060403	5120604	51206	01	0700EDBF63	5	12	6	4	3	21843	1	No
0512060412,010700EDBF63	512060412	010700EDBF63	12060412	5120604	51206	01	0700EDBF63	5	12	6	4	12	21852	9	No
0512060413,010700EDBF63	512060413	010700EDBF63	12060413	5120604	51206	01	0700EDBF63	5	12	6	4	13	21853	1	No
0512060414,020700EDBF63	512060414	020700EDBF63	12060414	5120604	51206	02	0700EDBF63	5	12	6	4	14	21854	1	No
0512060414,020700EDBF63	512060414	020700EDBF63	12060414	5120604	51206	02	0700EDBF63	5	12	6	4	14	21854	0	No
0512060453,010700EDBF63	512060453	010700EDBF63	12060453	5120604	51206	01	0700EDBF63	5	12	6	4	53	21893	39	No
0512060454,010700EDBF63	512060454	010700EDBF63	12060454	5120604	51206	01	0700EDBF63	5	12	6	4	54	21894	1	No
0512060455,010700EDBF63	512060455	010700EDBF63	12060455	5120604	51206	01	0700EDBF63	5	12	6	4	55	21895	1	No
0512060456,010700EDBF63	512060456	010700EDBF63	12060456	5120604	51206	01	0700EDBF63	5	12	6	4	56	21896	1	No
0512060456,010700EDBF63	512060456	010700EDBF63	12060456	5120604	51206	01	0700EDBF63	5	12	6	4	56	21896	0	No
0512060457,010700EDBF63	512060457	010700EDBF63	12060457	5120604	51206	01	0700EDBF63	5	12	6	4	57	21897	1	No
0512060458,010700EDBF63	512060458	010700EDBF63	12060458	5120604	51206	01	0700EDBF63	5	12	6	4	58	21898	1	No
0512060458,020700EDBF63	512060458	020700EDBF63	12060458	5120604	51206	02	0700EDBF63	5	12	6	4	58	21898	0	No
0512060459,020700EDBF63	512060459	020700EDBF63	12060459	5120604	51206	02	0700EDBF63	5	12	6	4	59	21899	1	No
0512060642,020700EDAE3F	512060642	020700EDAE3F	12060642	5120606	51206	02	0700EDAE3F	5	12	6	6	42	22002	103	Meet
0512060854,010700EDBF63	512060854	010700EDBF63	12060854	5120608	51206	01	0700EDBF63	5	12	6	8	54	22134	132	Meet
0512060854,010700EDBF63	512060854	010700EDBF63	12060854	5120608	51206	01	0700EDBF63	5	12	6	8	54	22134	0	No
0512060855,020700EDBF63	512060855	020700EDBF63	12060855	5120608	51206	02	0700EDBF63	5	12	6	8	55	22135	1	No
0512060917,010700EDAE3F	512060917	010700EDAE3F	12060917	5120609	51206	01	0700EDAE3F	5	12	6	9	17	22157	22	Meet
0512060917,020700EDAE3F	512060917	020700EDAE3F	12060917	5120609	51206	02	0700EDAE3F	5	12	6	9	17	22157	0	No
0512060918,010700EDAE3F	512060918	010700EDAE3F	12060918	5120609	51206	01	0700EDAE3F	5	12	6	9	18	22158	1	No
0512061302,010700EDBF63	512061302	010700EDBF63	12061302	5120613	51206	01	0700EDBF63	5	12	6	13	2	22382	224	Meet
0512061302,010700EDBF63	512061302	010700EDBF63	12061302	5120613	51206	01	0700EDBF63	5	12	6	13	2	22382	0	No
0512061303,020700EDBF63	512061303	020700EDBF63	12061303	5120613	51206	02	0700EDBF63	5	12	6	13	3	22383	1	No
0512061303,020700EDBF63	512061303	020700EDBF63	12061303	5120613	51206	02	0700EDBF63	5	12	6	13	3	22383	0	No
0512061327,010700EDAE3F	512061327	010700EDAE3F	12061327	5120613	51206	01	0700EDAE3F	5	12	6	13	27	22407	24	Meet
0512061327,020700EDAE3F	512061327	020700EDAE3F	12061327	5120613	51206	02	0700EDAE3F	5	12	6	13	27	22407	0	No
0512061438,010700EDBF63	512061438	010700EDBF63	12061438	5120614	51206	01	0700EDBF63	5	12	6	14	38	22478	71	Meet
0512061438,010700EDBF63	512061438	010700EDBF63	12061438	5120614	51206	01	0700EDBF63	5	12	6	14	38	22478	0	No
0512061439,020700EDBF63	512061439	020700EDBF63	12061439	5120614	51206	02	0700EDBF63	5	12	6	14	39	22479	1	No
0512061641,010700EDBF63	512061641	010700EDBF63	12061641	5120616	51206	01	0700EDBF63	5	12	6	16	41	22601	122	No
0512061642,020700EDBF63	512061642	020700EDBF63	12061642	5120616	51206	02	0700EDBF63	5	12	6	16	42	22602	1	No
0512061642,020700EDBF63	512061642	020700EDBF63	12061642	5120616	51206	02	0700EDBF63	5	12	6	16	42	22602	0	No
0512061903,010700EDAE3F	512061903	010700EDAE3F	12061903	5120619	51206	01	0700EDAE3F	5	12	6	19	3	22743	141	Meet
0512061904,010700EDAE3F	512061904	010700EDAE3F	12061904	5120619	51206	01	0700EDAE3F	5	12	6	19	4	22744	1	No
0512061904,020700EDAE3F	512061904	020700EDAE3F	12061904	5120619	51206	02	0700EDAE3F	5	12	6	19	4	22744	0	No
0512061906,020700EDBF63	512061906	020700EDBF63	12061906	5120619	51206	02	0700EDBF63	5	12	6	19	6	22746	2	Meet
0512061907,020700EDBF63	512061907	020700EDBF63	12061907	5120619	51206	02	0700EDBF63	5	12	6	19	7	22747	1	No
0512062038,020700EDBF63	512062038	020700EDBF63	12062038	5120620	51206	02	0700EDBF63	5	12	6	20	38	22838	91	No
0512062157,010700EDBF63	512062157	010700EDBF63	12062157	5120621	51206	01	0700EDBF63	5	12	6	21	57	22917	79	No
0512062158,020700EDBF63	512062158	020700EDBF63	12062158	5120621	51206	02	0700EDBF63	5	12	6	21	58	22918	1	No
0512062241,010700EDAE3F	512062241	010700EDAE3F	12062241	5120622	51206	01	0700EDAE3F	5	12	6	22	41	22961	43	Meet
0512062242,020700EDAE3F	512062242	020700EDAE3F	12062242	5120622	51206	02	0700EDAE3F	5	12	6	22	42	22962	1	No
0512062256,020700EDBF63	512062256	020700EDBF63	12062256	5120622	51206	02	0700EDBF63	5	12	6	22	56	22976	14	Meet
0512062303,020700EDBF63	512062303	020700EDBF63	12062303	5120623	51206	02	0700EDBF63	5	12	6	23	3	22983	7	No
0512062459,020700EDBF63	512062459	020700EDBF63	12062459	5120624	51206	02	0700EDBF63	5	12	6	24	59	23099	116	No
0512062604,010700EDAE3F	512062604	010700EDAE3F	12062604	5120626	51206	01	0700EDAE3F	5	12	6	26	4	23164	65	Meet
0512062605,010700EDAE3F	512062605	010700EDAE3F	12062605	5120626	51206	01	0700EDAE3F	5	12	6	26	5	23165	1	No
0512062605,020700EDAE3F	512062605	020700EDAE3F	12062605	5120626	51206	02	0700EDAE3F	5	12	6	26	5	23165	0	No
0512062629,020700EDBF63	512062629	020700EDBF63	12062629	5120626	51206	02	0700EDBF63	5	12	6	26	29	23189	24	Meet
0512062721,010700EDAE3F	512062721	010700EDAE3F	12062721	5120627	51206	01	0700EDAE3F	5	12	6	27	21	23241	52	Meet
0512062721,020700EDAE3F	512062721	020700EDAE3F	12062721	5120627	51206	02	0700EDAE3F	5	12	6	27	21	23241	0	No
0512062722,020700EDAE3F	512062722	020700EDAE3F	12062722	5120627	51206	02	0700EDAE3F	5	12	6	27	22	23242	1	No
0512062745,020700EDBF63	512062745	020700EDBF63	12062745	5120627	51206	02	0700EDBF63	5	12	6	27	45	23265	23	Meet
0512062959,010700EDBF63	512062959	010700EDBF63	12062959	5120629	51206	01	0700EDBF63	5	12	6	29	59	23399	134	No
0512063000,010700EDBF63	512063000	010700EDBF63	12063000	5120630	51206	01	0700EDBF63	5	12	6	30	0	23400	1	No
0512063000,020700EDBF63	512063000	020700EDBF63	12063000	5120630	51206	02	0700EDBF63	5	12	6	30	0	23400	0	No
0512063001,020700EDBF63	512063001	020700EDBF63	12063001	5120630	51206	02	0700EDBF63	5	12	6	30	1	23401	1	No
0512063007,010700EDAE3F	512063007	010700EDAE3F	12063007	5120630	51206	01	0700EDAE3F	5	12	6	30	7	23407	6	Meet
0512063008,020700EDAE3F	512063008	020700EDAE3F	12063008	5120630	51206	02	0700EDAE3F	5	12	6	30	8	23408	1	No
0512063055,010700EDBF63	512063055	010700EDBF63	12063055	5120630	51206	01	0700EDBF63	5	12	6	30	55	23455	47	Meet
0512063055,020700EDBF63	512063055	020700EDBF63	12063055	5120630	51206	02	0700EDBF63	5	12	6	30	55	23455	0	No
0512063226,020700EDAE3F	512063226	020700EDAE3F	12063226	5120632	51206	02	0700EDAE3F	5	12	6	32	26	23546	91	Meet
0512063258,010700EDBF63	512063258	010700EDBF63	12063258	5120632	51206	01	0700EDBF63	5	12	6	32	58	23578	32	Meet
0512063259,020700EDBF63	512063259	020700EDBF63	12063259	5120632	51206	02	0700EDBF63	5	12	6	32	59	23579	1	No
0512063413,010700EDBF63	512063413	010700EDBF63	12063413	5120634	51206	01	0700EDBF63	5	12	6	34	13	23653	74	No
0512063414,020700EDBF63	512063414	020700EDBF63	12063414	5120634	51206	02	0700EDBF63	5	12	6	34	14	23654	1	No
0512063427,010700EDAE3F	512063427	010700EDAE3F	12063427	5120634	51206	01	0700EDAE3F	5	12	6	34	27	23667	13	Meet
0512063427,020700EDAE3F	512063427	020700EDAE3F	12063427	5120634	51206	02	0700EDAE3F	5	12	6	34	27	23667	0	No
0512063559,020700EDBF63	512063559	020700EDBF63	12063559	5120635	51206	02	0700EDBF63	5	12	6	35	59	23759	92	Meet
0512063638,010700EDBF63	512063638	010700EDBF63	12063638	5120636	51206	01	0700EDBF63	5	12	6	36	38	23798	39	No
0512063639,010700EDBF63	512063639	010700EDBF63	12063639	5120636	51206	01	0700EDBF63	5	12	6	36	39	23799	1	No
0512063639,020700EDBF63	512063639	020700EDBF63	12063639	5120636	51206	02	0700EDBF63	5	12	6	36	39	23799	0	No
0512063640,020700EDBF63	512063640	020700EDBF63	12063640	5120636	51206	02	0700EDBF63	5	12	6	36	40	23800	1	No
0512063730,020700EDAE3F	512063730	020700EDAE3F	12063730	5120637	51206	02	0700EDAE3F	5	12	6	37	30	23850	50	Meet
0512064005,010700EDAE3F	512064005	010700EDAE3F	12064005	5120640	51206	01	0700EDAE3F	5	12	6	40	5	24005	155	No
0512064006,020700EDAE3F	512064006	020700EDAE3F	12064006	5120640	51206	02	0700EDAE3F	5	12	6	40	6	24006	1	No
0512064055,020700EDBF63	512064055	020700EDBF63	12064055	5120640	51206	02	0700EDBF63	5	12	6	40	55	24055	49	Meet
0512064056,020700EDBF63	512064056	020700EDBF63	12064056	5120640	51206	02	0700EDBF63	5	12	6	40	56	24056	1	No
0512064556,020700EDBF63	512064556	020700EDBF63	12064556	5120645	51206	02	0700EDBF63	5	12	6	45	56	24356	300	No
0512064557,020700EDBF63	512064557	020700EDBF63	12064557	5120645	51206	02	0700EDBF63	5	12	6	45	57	24357	1	No
0512064632,010700EDBF63	512064632	010700EDBF63	12064632	5120646	51206	01	0700EDBF63	5	12	6	46	32	24392	35	No
0512064633,020700EDBF63	512064633	020700EDBF63	12064633	5120646	51206	02	0700EDBF63	5	12	6	46	33	24393	1	No
0512064723,010700EDAE3F	512064723	010700EDAE3F	12064723	5120647	51206	01	0700EDAE3F	5	12	6	47	23	24443	50	Meet
0512064724,020700EDAE3F	512064724	020700EDAE3F	12064724	5120647	51206	02	0700EDAE3F	5	12	6	47	24	24444	1	No
0512064724,020700EDAE3F	512064724	020700EDAE3F	12064724	5120647	51206	02	0700EDAE3F	5	12	6	47	24	24444	0	No
0512064931,010700EDAE3F	512064931	010700EDAE3F	12064931	5120649	51206	01	0700EDAE3F	5	12	6	49	31	24571	127	No
0512065106,010700EDAE3F	512065106	010700EDAE3F	12065106	5120651	51206	01	0700EDAE3F	5	12	6	51	6	24666	95	No
0512065106,020700EDAE3F	512065106	020700EDAE3F	12065106	5120651	51206	02	0700EDAE3F	5	12	6	51	6	24666	0	No
0512065220,020700EDBF63	512065220	020700EDBF63	12065220	5120652	51206	02	0700EDBF63	5	12	6	52	20	24740	74	Meet
0512065349,020700EDBF63	512065349	020700EDBF63	12065349	5120653	51206	02	0700EDBF63	5	12	6	53	49	24829	89	No
0512065427,010700EDAE3F	512065427	010700EDAE3F	12065427	5120654	51206	01	0700EDAE3F	5	12	6	54	27	24867	38	Meet
0512065454,010700EDBF63	512065454	010700EDBF63	12065454	5120654	51206	01	0700EDBF63	5	12	6	54	54	24894	27	Meet
0512065454,020700EDBF63	512065454	020700EDBF63	12065454	5120654	51206	02	0700EDBF63	5	12	6	54	54	24894	0	No
0512065607,010700EDBF63	512065607	010700EDBF63	12065607	5120656	51206	01	0700EDBF63	5	12	6	56	7	24967	73	No
0512065608,020700EDBF63	512065608	020700EDBF63	12065608	5120656	51206	02	0700EDBF63	5	12	6	56	8	24968	1	No
0512065624,020700EDAE3F	512065624	020700EDAE3F	12065624	5120656	51206	02	0700EDAE3F	5	12	6	56	24	24984	16	Meet
0512065702,010700EDBF63	512065702	010700EDBF63	12065702	5120657	51206	01	0700EDBF63	5	12	6	57	2	25022	38	Meet
0512065703,020700EDBF63	512065703	020700EDBF63	12065703	5120657	51206	02	0700EDBF63	5	12	6	57	3	25023	1	No
0512065736,010700EDAE3F	512065736	010700EDAE3F	12065736	5120657	51206	01	0700EDAE3F	5	12	6	57	36	25056	33	Meet
0512065736,020700EDAE3F	512065736	020700EDAE3F	12065736	5120657	51206	02	0700EDAE3F	5	12	6	57	36	25056	0	No
0512065743,020700EDAE3F	512065743	020700EDAE3F	12065743	5120657	51206	02	0700EDAE3F	5	12	6	57	43	25063	7	No
0512065847,010700EDBF63	512065847	010700EDBF63	12065847	5120658	51206	01	0700EDBF63	5	12	6	58	47	25127	64	Meet
0512065848,020700EDBF63	512065848	020700EDBF63	12065848	5120658	51206	02	0700EDBF63	5	12	6	58	48	25128	1	No
0512065856,020700EDAE3F	512065856	020700EDAE3F	12065856	5120658	51206	02	0700EDAE3F	5	12	6	58	56	25136	8	Meet
0512065949,020700EDBF63	512065949	020700EDBF63	12065949	5120659	51206	02	0700EDBF63	5	12	6	59	49	25189	53	Meet
0512070040,010700EDAE3F	512070040	010700EDAE3F	12070040	5120700	51207	01	0700EDAE3F	5	12	7	0	40	25240	51	Meet
0512070106,010700EDBF63	512070106	010700EDBF63	12070106	5120701	51207	01	0700EDBF63	5	12	7	1	6	25266	26	Meet
0512070106,020700EDBF63	512070106	020700EDBF63	12070106	5120701	51207	02	0700EDBF63	5	12	7	1	6	25266	0	No
0512070406,020700EDBF63	512070406	020700EDBF63	12070406	5120704	51207	02	0700EDBF63	5	12	7	4	6	25446	180	No
0512070552,010700EDAE3F	512070552	010700EDAE3F	12070552	5120705	51207	01	0700EDAE3F	5	12	7	5	52	25552	106	Meet
0512070552,020700EDAE3F	512070552	020700EDAE3F	12070552	5120705	51207	02	0700EDAE3F	5	12	7	5	52	25552	0	No
0512070843,020700EDBF63	512070843	020700EDBF63	12070843	5120708	51207	02	0700EDBF63	5	12	7	8	43	25723	171	Meet
0512070941,010700EDBF63	512070941	010700EDBF63	12070941	5120709	51207	01	0700EDBF63	5	12	7	9	41	25781	58	No
0512070942,020700EDBF63	512070942	020700EDBF63	12070942	5120709	51207	02	0700EDBF63	5	12	7	9	42	25782	1	No
0512071044,020700EDBF63	512071044	020700EDBF63	12071044	5120710	51207	02	0700EDBF63	5	12	7	10	44	25844	62	No
0512071058,010700EDAE3F	512071058	010700EDAE3F	12071058	5120710	51207	01	0700EDAE3F	5	12	7	10	58	25858	14	Meet
0512071058,020700EDAE3F	512071058	020700EDAE3F	12071058	5120710	51207	02	0700EDAE3F	5	12	7	10	58	25858	0	No
0512071121,020700EDBF63	512071121	020700EDBF63	12071121	5120711	51207	02	0700EDBF63	5	12	7	11	21	25881	23	Meet
0512071230,010700EDBF63	512071230	010700EDBF63	12071230	5120712	51207	01	0700EDBF63	5	12	7	12	30	25950	69	No
0512071231,020700EDBF63	512071231	020700EDBF63	12071231	5120712	51207	02	0700EDBF63	5	12	7	12	31	25951	1	No
0512071231,020700EDBF63	512071231	020700EDBF63	12071231	5120712	51207	02	0700EDBF63	5	12	7	12	31	25951	0	No
0512071403,010700EDAE3F	512071403	010700EDAE3F	12071403	5120714	51207	01	0700EDAE3F	5	12	7	14	3	26043	92	Meet
0512071403,020700EDAE3F	512071403	020700EDAE3F	12071403	5120714	51207	02	0700EDAE3F	5	12	7	14	3	26043	0	No
0512071432,020700EDBF63	512071432	020700EDBF63	12071432	5120714	51207	02	0700EDBF63	5	12	7	14	32	26072	29	Meet
0512071435,020700EDAE3F	512071435	020700EDAE3F	12071435	5120714	51207	02	0700EDAE3F	5	12	7	14	35	26075	3	Meet
0512071513,010700EDBF63	512071513	010700EDBF63	12071513	5120715	51207	01	0700EDBF63	5	12	7	15	13	26113	38	Meet
0512071513,020700EDBF63	512071513	020700EDBF63	12071513	5120715	51207	02	0700EDBF63	5	12	7	15	13	26113	0	No
0512071514,020700EDBF63	512071514	020700EDBF63	12071514	5120715	51207	02	0700EDBF63	5	12	7	15	14	26114	1	No
0512071639,010700EDBF63	512071639	010700EDBF63	12071639	5120716	51207	01	0700EDBF63	5	12	7	16	39	26199	85	No
0512071639,020700EDBF63	512071639	020700EDBF63	12071639	5120716	51207	02	0700EDBF63	5	12	7	16	39	26199	0	No
0512071829,010700EDAE3F	512071829	010700EDAE3F	12071829	5120718	51207	01	0700EDAE3F	5	12	7	18	29	26309	110	Meet
0512071830,020700EDAE3F	512071830	020700EDAE3F	12071830	5120718	51207	02	0700EDAE3F	5	12	7	18	30	26310	1	No
0512071843,020700EDAE3F	512071843	020700EDAE3F	12071843	5120718	51207	02	0700EDAE3F	5	12	7	18	43	26323	13	No
0512071920,010700EDAE3F	512071920	010700EDAE3F	12071920	5120719	51207	01	0700EDAE3F	5	12	7	19	20	26360	37	No
0512071921,020700EDAE3F	512071921	020700EDAE3F	12071921	5120719	51207	02	0700EDAE3F	5	12	7	19	21	26361	1	No
0512072001,020700EDBF63	512072001	020700EDBF63	12072001	5120720	51207	02	0700EDBF63	5	12	7	20	1	26401	40	Meet
0512072030,010700EDAE3F	512072030	010700EDAE3F	12072030	5120720	51207	01	0700EDAE3F	5	12	7	20	30	26430	29	Meet
0512072031,020700EDAE3F	512072031	020700EDAE3F	12072031	5120720	51207	02	0700EDAE3F	5	12	7	20	31	26431	1	No
0512072518,020700EDBF63	512072518	020700EDBF63	12072518	5120725	51207	02	0700EDBF63	5	12	7	25	18	26718	287	Meet
0512072529,010700EDAE3F	512072529	010700EDAE3F	12072529	5120725	51207	01	0700EDAE3F	5	12	7	25	29	26729	11	Meet
0512072529,020700EDAE3F	512072529	020700EDAE3F	12072529	5120725	51207	02	0700EDAE3F	5	12	7	25	29	26729	0	No
0512072530,020700EDAE3F	512072530	020700EDAE3F	12072530	5120725	51207	02	0700EDAE3F	5	12	7	25	30	26730	1	No
0512072555,020700EDAE3F	512072555	020700EDAE3F	12072555	5120725	51207	02	0700EDAE3F	5	12	7	25	55	26755	25	No
0512072606,020700EDBF63	512072606	020700EDBF63	12072606	5120726	51207	02	0700EDBF63	5	12	7	26	6	26766	11	Meet
0512072607,020700EDBF63	512072607	020700EDBF63	12072607	5120726	51207	02	0700EDBF63	5	12	7	26	7	26767	1	No
0512072739,020700EDAE3F	512072739	020700EDAE3F	12072739	5120727	51207	02	0700EDAE3F	5	12	7	27	39	26859	92	Meet
0512072810,020700EDBF63	512072810	020700EDBF63	12072810	5120728	51207	02	0700EDBF63	5	12	7	28	10	26890	31	Meet
0512073025,010700EDBF63	512073025	010700EDBF63	12073025	5120730	51207	01	0700EDBF63	5	12	7	30	25	27025	135	No
0512073025,020700EDBF63	512073025	020700EDBF63	12073025	5120730	51207	02	0700EDBF63	5	12	7	30	25	27025	0	No
0512073147,010700EDAE3F	512073147	010700EDAE3F	12073147	5120731	51207	01	0700EDAE3F	5	12	7	31	47	27107	82	Meet
0512073147,020700EDAE3F	512073147	020700EDAE3F	12073147	5120731	51207	02	0700EDAE3F	5	12	7	31	47	27107	0	No
0512073432,020700EDBF63	512073432	020700EDBF63	12073432	5120734	51207	02	0700EDBF63	5	12	7	34	32	27272	165	Meet
0512073522,020700EDBF63	512073522	020700EDBF63	12073522	5120735	51207	02	0700EDBF63	5	12	7	35	22	27322	50	No
0512073523,020700EDBF63	512073523	020700EDBF63	12073523	5120735	51207	02	0700EDBF63	5	12	7	35	23	27323	1	No
0512073653,020700EDBF63	512073653	020700EDBF63	12073653	5120736	51207	02	0700EDBF63	5	12	7	36	53	27413	90	No
0512073734,020700EDAE3F	512073734	020700EDAE3F	12073734	5120737	51207	02	0700EDAE3F	5	12	7	37	34	27454	41	Meet
0512073856,010700EDAE3F	512073856	010700EDAE3F	12073856	5120738	51207	01	0700EDAE3F	5	12	7	38	56	27536	82	No
0512073857,020700EDAE3F	512073857	020700EDAE3F	12073857	5120738	51207	02	0700EDAE3F	5	12	7	38	57	27537	1	No
0512074106,010700EDBF63	512074106	010700EDBF63	12074106	5120741	51207	01	0700EDBF63	5	12	7	41	6	27666	129	Meet
0512074107,020700EDBF63	512074107	020700EDBF63	12074107	5120741	51207	02	0700EDBF63	5	12	7	41	7	27667	1	No
0512074120,020700EDAE3F	512074120	020700EDAE3F	12074120	5120741	51207	02	0700EDAE3F	5	12	7	41	20	27680	13	Meet
0512074350,010700EDBF63	512074350	010700EDBF63	12074350	5120743	51207	01	0700EDBF63	5	12	7	43	50	27830	150	Meet
0512074350,020700EDBF63	512074350	020700EDBF63	12074350	5120743	51207	02	0700EDBF63	5	12	7	43	50	27830	0	No
0512074351,020700EDBF63	512074351	020700EDBF63	12074351	5120743	51207	02	0700EDBF63	5	12	7	43	51	27831	1	No
0512074506,020700EDBF63	512074506	020700EDBF63	12074506	5120745	51207	02	0700EDBF63	5	12	7	45	6	27906	75	No
0512074554,010700EDBF63	512074554	010700EDBF63	12074554	5120745	51207	01	0700EDBF63	5	12	7	45	54	27954	48	No
0512074555,020700EDBF63	512074555	020700EDBF63	12074555	5120745	51207	02	0700EDBF63	5	12	7	45	55	27955	1	No
0512074816,010700EDBF63	512074816	010700EDBF63	12074816	5120748	51207	01	0700EDBF63	5	12	7	48	16	28096	141	No
0512074816,020700EDBF63	512074816	020700EDBF63	12074816	5120748	51207	02	0700EDBF63	5	12	7	48	16	28096	0	No
0512075205,010700EDAE3F	512075205	010700EDAE3F	12075205	5120752	51207	01	0700EDAE3F	5	12	7	52	5	28325	229	Meet
0512075205,020700EDAE3F	512075205	020700EDAE3F	12075205	5120752	51207	02	0700EDAE3F	5	12	7	52	5	28325	0	No
0512075224,020700EDAE3F	512075224	020700EDAE3F	12075224	5120752	51207	02	0700EDAE3F	5	12	7	52	24	28344	19	No
0512075225,020700EDAE3F	512075225	020700EDAE3F	12075225	5120752	51207	02	0700EDAE3F	5	12	7	52	25	28345	1	No
0512075226,020700EDAE3F	512075226	020700EDAE3F	12075226	5120752	51207	02	0700EDAE3F	5	12	7	52	26	28346	1	No
0512075228,020700EDAE3F	512075228	020700EDAE3F	12075228	5120752	51207	02	0700EDAE3F	5	12	7	52	28	28348	2	No
0512075228,020700EDAE3F	512075228	020700EDAE3F	12075228	5120752	51207	02	0700EDAE3F	5	12	7	52	28	28348	0	No
0512075355,010700EDBF63	512075355	010700EDBF63	12075355	5120753	51207	01	0700EDBF63	5	12	7	53	55	28435	87	Meet
0512075356,020700EDBF63	512075356	020700EDBF63	12075356	5120753	51207	02	0700EDBF63	5	12	7	53	56	28436	1	No
0512075900,010700EDAE3F	512075900	010700EDAE3F	12075900	5120759	51207	01	0700EDAE3F	5	12	7	59	0	28740	304	Meet
0512075900,020700EDAE3F	512075900	020700EDAE3F	12075900	5120759	51207	02	0700EDAE3F	5	12	7	59	0	28740	0	No
0512080103,010700EDAE3F	512080103	010700EDAE3F	12080103	5120801	51208	01	0700EDAE3F	5	12	8	1	3	28863	123	No
0512080104,020700EDAE3F	512080104	020700EDAE3F	12080104	5120801	51208	02	0700EDAE3F	5	12	8	1	4	28864	1	No
0512080208,010700EDBF63	512080208	010700EDBF63	12080208	5120802	51208	01	0700EDBF63	5	12	8	2	8	28928	64	Meet
0512080209,010700EDBF63	512080209	010700EDBF63	12080209	5120802	51208	01	0700EDBF63	5	12	8	2	9	28929	1	No
0512080432,010700EDBF63	512080432	010700EDBF63	12080432	5120804	51208	01	0700EDBF63	5	12	8	4	32	29072	143	No
0512080433,020700EDBF63	512080433	020700EDBF63	12080433	5120804	51208	02	0700EDBF63	5	12	8	4	33	29073	1	No
0512080911,020700EDBF63	512080911	020700EDBF63	12080911	5120809	51208	02	0700EDBF63	5	12	8	9	11	29351	278	No
0512080919,010700EDAE3F	512080919	010700EDAE3F	12080919	5120809	51208	01	0700EDAE3F	5	12	8	9	19	29359	8	Meet
0512080919,020700EDAE3F	512080919	020700EDAE3F	12080919	5120809	51208	02	0700EDAE3F	5	12	8	9	19	29359	0	No
0512081019,020700EDAE3F	512081019	020700EDAE3F	12081019	5120810	51208	02	0700EDAE3F	5	12	8	10	19	29419	60	No
0512081231,010700EDBF63	512081231	010700EDBF63	12081231	5120812	51208	01	0700EDBF63	5	12	8	12	31	29551	132	Meet
0512081232,020700EDBF63	512081232	020700EDBF63	12081232	5120812	51208	02	0700EDBF63	5	12	8	12	32	29552	1	No
0512081339,020700EDBF63	512081339	020700EDBF63	12081339	5120813	51208	02	0700EDBF63	5	12	8	13	39	29619	67	No
0512081451,010700EDBF63	512081451	010700EDBF63	12081451	5120814	51208	01	0700EDBF63	5	12	8	14	51	29691	72	No
0512082213,010700EDBF63	512082213	010700EDBF63	12082213	5120822	51208	01	0700EDBF63	5	12	8	22	13	30133	442	No
0512082214,020700EDBF63	512082214	020700EDBF63	12082214	5120822	51208	02	0700EDBF63	5	12	8	22	14	30134	1	No
0512082456,010700EDBF63	512082456	010700EDBF63	12082456	5120824	51208	01	0700EDBF63	5	12	8	24	56	30296	162	No
0512082456,020700EDBF63	512082456	020700EDBF63	12082456	5120824	51208	02	0700EDBF63	5	12	8	24	56	30296	0	No
0512082653,020700EDBF63	512082653	020700EDBF63	12082653	5120826	51208	02	0700EDBF63	5	12	8	26	53	30413	117	No
0512082905,020700EDBF63	512082905	020700EDBF63	12082905	5120829	51208	02	0700EDBF63	5	12	8	29	5	30545	132	No
0512082921,010700EDAE3F	512082921	010700EDAE3F	12082921	5120829	51208	01	0700EDAE3F	5	12	8	29	21	30561	16	Meet
0512082923,020700EDAE3F	512082923	020700EDAE3F	12082923	5120829	51208	02	0700EDAE3F	5	12	8	29	23	30563	2	No
0512083730,020700EDBF63	512083730	020700EDBF63	12083730	5120837	51208	02	0700EDBF63	5	12	8	37	30	31050	487	Meet
0512084217,020700EDBF63	512084217	020700EDBF63	12084217	5120842	51208	02	0700EDBF63	5	12	8	42	17	31337	287	No
0512084614,020700EDAE3F	512084614	020700EDAE3F	12084614	5120846	51208	02	0700EDAE3F	5	12	8	46	14	31574	237	Meet
0512085226,010700EDAE3F	512085226	010700EDAE3F	12085226	5120852	51208	01	0700EDAE3F	5	12	8	52	26	31946	372	No
0512085227,020700EDAE3F	512085227	020700EDAE3F	12085227	5120852	51208	02	0700EDAE3F	5	12	8	52	27	31947	1	No
0512085230,020700EDBF63	512085230	020700EDBF63	12085230	5120852	51208	02	0700EDBF63	5	12	8	52	30	31950	3	Meet
0512085407,020700EDAE3F	512085407	020700EDAE3F	12085407	5120854	51208	02	0700EDAE3F	5	12	8	54	7	32047	97	Meet
0512085424,020700EDAE3F	512085424	020700EDAE3F	12085424	5120854	51208	02	0700EDAE3F	5	12	8	54	24	32064	17	No
0512085501,020700EDAE3F	512085501	020700EDAE3F	12085501	5120855	51208	02	0700EDAE3F	5	12	8	55	1	32101	37	No
0512085715,010700EDBF63	512085715	010700EDBF63	12085715	5120857	51208	01	0700EDBF63	5	12	8	57	15	32235	134	Meet
0512085716,020700EDBF63	512085716	020700EDBF63	12085716	5120857	51208	02	0700EDBF63	5	12	8	57	16	32236	1	No
0512085723,010700EDAE3F	512085723	010700EDAE3F	12085723	5120857	51208	01	0700EDAE3F	5	12	8	57	23	32243	7	Meet
0512085726,010700EDAE3F	512085726	010700EDAE3F	12085726	5120857	51208	01	0700EDAE3F	5	12	8	57	26	32246	3	No
0512085726,020700EDAE3F	512085726	020700EDAE3F	12085726	5120857	51208	02	0700EDAE3F	5	12	8	57	26	32246	0	No
0512085810,020700EDBF63	512085810	020700EDBF63	12085810	5120858	51208	02	0700EDBF63	5	12	8	58	10	32290	44	Meet
0512085921,020700EDBF63	512085921	020700EDBF63	12085921	5120859	51208	02	0700EDBF63	5	12	8	59	21	32361	71	No
0512090053,010700EDAE3F	512090053	010700EDAE3F	12090053	5120900	51209	01	0700EDAE3F	5	12	9	0	53	32453	92	Meet
0512090053,020700EDAE3F	512090053	020700EDAE3F	12090053	5120900	51209	02	0700EDAE3F	5	12	9	0	53	32453	0	No
0512090124,010700EDBF63	512090124	010700EDBF63	12090124	5120901	51209	01	0700EDBF63	5	12	9	1	24	32484	31	Meet
0512090125,020700EDBF63	512090125	020700EDBF63	12090125	5120901	51209	02	0700EDBF63	5	12	9	1	25	32485	1	No
0512090126,020700EDBF63	512090126	020700EDBF63	12090126	5120901	51209	02	0700EDBF63	5	12	9	1	26	32486	1	No
0512090153,010700EDAE3F	512090153	010700EDAE3F	12090153	5120901	51209	01	0700EDAE3F	5	12	9	1	53	32513	27	Meet
0512090153,020700EDAE3F	512090153	020700EDAE3F	12090153	5120901	51209	02	0700EDAE3F	5	12	9	1	53	32513	0	No
0512090234,010700EDAE3F	512090234	010700EDAE3F	12090234	5120902	51209	01	0700EDAE3F	5	12	9	2	34	32554	41	No
0512090403,010700EDBF63	512090403	010700EDBF63	12090403	5120904	51209	01	0700EDBF63	5	12	9	4	3	32643	89	Meet
0512090552,020700EDAE3F	512090552	020700EDAE3F	12090552	5120905	51209	02	0700EDAE3F	5	12	9	5	52	32752	109	Meet
0512090604,020700EDAE3F	512090604	020700EDAE3F	12090604	5120906	51209	02	0700EDAE3F	5	12	9	6	4	32764	12	No
0512090701,020700EDBF63	512090701	020700EDBF63	12090701	5120907	51209	02	0700EDBF63	5	12	9	7	1	32821	57	Meet
0512090737,020700EDAE3F	512090737	020700EDAE3F	12090737	5120907	51209	02	0700EDAE3F	5	12	9	7	37	32857	36	Meet
0512090831,020700EDBF63	512090831	020700EDBF63	12090831	5120908	51209	02	0700EDBF63	5	12	9	8	31	32911	54	Meet
0512090902,010700EDBF63	512090902	010700EDBF63	12090902	5120909	51209	01	0700EDBF63	5	12	9	9	2	32942	31	No
0512090903,020700EDBF63	512090903	020700EDBF63	12090903	5120909	51209	02	0700EDBF63	5	12	9	9	3	32943	1	No
0512090932,010700EDBF63	512090932	010700EDBF63	12090932	5120909	51209	01	0700EDBF63	5	12	9	9	32	32972	29	No
0512090932,020700EDBF63	512090932	020700EDBF63	12090932	5120909	51209	02	0700EDBF63	5	12	9	9	32	32972	0	No
0512091011,020700EDAE3F	512091011	020700EDAE3F	12091011	5120910	51209	02	0700EDAE3F	5	12	9	10	11	33011	39	Meet
0512091027,010700EDBF63	512091027	010700EDBF63	12091027	5120910	51209	01	0700EDBF63	5	12	9	10	27	33027	16	Meet
0512091228,020700EDAE3F	512091228	020700EDAE3F	12091228	5120912	51209	02	0700EDAE3F	5	12	9	12	28	33148	121	Meet
0512091351,020700EDBF63	512091351	020700EDBF63	12091351	5120913	51209	02	0700EDBF63	5	12	9	13	51	33231	83	Meet
0512091423,020700EDAE3F	512091423	020700EDAE3F	12091423	5120914	51209	02	0700EDAE3F	5	12	9	14	23	33263	32	Meet
0512091529,020700EDAE3F	512091529	020700EDAE3F	12091529	5120915	51209	02	0700EDAE3F	5	12	9	15	29	33329	66	No
0512091636,020700EDAE3F	512091636	020700EDAE3F	12091636	5120916	51209	02	0700EDAE3F	5	12	9	16	36	33396	67	No
0512091730,010700EDBF63	512091730	010700EDBF63	12091730	5120917	51209	01	0700EDBF63	5	12	9	17	30	33450	54	Meet
0512091730,020700EDBF63	512091730	020700EDBF63	12091730	5120917	51209	02	0700EDBF63	5	12	9	17	30	33450	0	No
0512091731,020700EDBF63	512091731	020700EDBF63	12091731	5120917	51209	02	0700EDBF63	5	12	9	17	31	33451	1	No
0512091853,020700EDAE3F	512091853	020700EDAE3F	12091853	5120918	51209	02	0700EDAE3F	5	12	9	18	53	33533	82	Meet
0512092113,020700EDAE3F	512092113	020700EDAE3F	12092113	5120921	51209	02	0700EDAE3F	5	12	9	21	13	33673	140	No
0512092329,020700EDBF63	512092329	020700EDBF63	12092329	5120923	51209	02	0700EDBF63	5	12	9	23	29	33809	136	Meet
0512092749,010700EDAE3F	512092749	010700EDAE3F	12092749	5120927	51209	01	0700EDAE3F	5	12	9	27	49	34069	260	Meet
0512092749,020700EDAE3F	512092749	020700EDAE3F	12092749	5120927	51209	02	0700EDAE3F	5	12	9	27	49	34069	0	No
0512092943,010700EDBF63	512092943	010700EDBF63	12092943	5120929	51209	01	0700EDBF63	5	12	9	29	43	34183	114	Meet
0512093247,020700EDBF63	512093247	020700EDBF63	12093247	5120932	51209	02	0700EDBF63	5	12	9	32	47	34367	184	No
0512093524,010700EDBF63	512093524	010700EDBF63	12093524	5120935	51209	01	0700EDBF63	5	12	9	35	24	34524	157	No
0512093525,020700EDBF63	512093525	020700EDBF63	12093525	5120935	51209	02	0700EDBF63	5	12	9	35	25	34525	1	No
0512093533,010700EDAE3F	512093533	010700EDAE3F	12093533	5120935	51209	01	0700EDAE3F	5	12	9	35	33	34533	8	Meet
0512093534,020700EDAE3F	512093534	020700EDAE3F	12093534	5120935	51209	02	0700EDAE3F	5	12	9	35	34	34534	1	No
0512093644,020700EDAE3F	512093644	020700EDAE3F	12093644	5120936	51209	02	0700EDAE3F	5	12	9	36	44	34604	70	No
0512093813,020700EDBF63	512093813	020700EDBF63	12093813	5120938	51209	02	0700EDBF63	5	12	9	38	13	34693	89	Meet
0512093928,020700EDBF63	512093928	020700EDBF63	12093928	5120939	51209	02	0700EDBF63	5	12	9	39	28	34768	75	No
0512093936,020700EDAE3F	512093936	020700EDAE3F	12093936	5120939	51209	02	0700EDAE3F	5	12	9	39	36	34776	8	Meet
0512094109,020700EDAE3F	512094109	020700EDAE3F	12094109	5120941	51209	02	0700EDAE3F	5	12	9	41	9	34869	93	No
0512094112,020700EDAE3F	512094112	020700EDAE3F	12094112	5120941	51209	02	0700EDAE3F	5	12	9	41	12	34872	3	No
0512094247,010700EDAE3F	512094247	010700EDAE3F	12094247	5120942	51209	01	0700EDAE3F	5	12	9	42	47	34967	95	No
0512094248,020700EDAE3F	512094248	020700EDAE3F	12094248	5120942	51209	02	0700EDAE3F	5	12	9	42	48	34968	1	No
0512094253,020700EDAE3F	512094253	020700EDAE3F	12094253	5120942	51209	02	0700EDAE3F	5	12	9	42	53	34973	5	No
0512094406,020700EDAE3F	512094406	020700EDAE3F	12094406	5120944	51209	02	0700EDAE3F	5	12	9	44	6	35046	73	No
0512094457,020700EDBF63	512094457	020700EDBF63	12094457	5120944	51209	02	0700EDBF63	5	12	9	44	57	35097	51	Meet
0512094513,010700EDAE3F	512094513	010700EDAE3F	12094513	5120945	51209	01	0700EDAE3F	5	12	9	45	13	35113	16	Meet
0512094513,020700EDAE3F	512094513	020700EDAE3F	12094513	5120945	51209	02	0700EDAE3F	5	12	9	45	13	35113	0	No
0512094558,020700EDAE3F	512094558	020700EDAE3F	12094558	5120945	51209	02	0700EDAE3F	5	12	9	45	58	35158	45	No
0512094615,010700EDBF63	512094615	010700EDBF63	12094615	5120946	51209	01	0700EDBF63	5	12	9	46	15	35175	17	Meet
0512094826,010700EDAE3F	512094826	010700EDAE3F	12094826	5120948	51209	01	0700EDAE3F	5	12	9	48	26	35306	131	Meet
0512094826,020700EDAE3F	512094826	020700EDAE3F	12094826	5120948	51209	02	0700EDAE3F	5	12	9	48	26	35306	0	No
0512094955,020700EDAE3F	512094955	020700EDAE3F	12094955	5120949	51209	02	0700EDAE3F	5	12	9	49	55	35395	89	No
0512095219,020700EDAE3F	512095219	020700EDAE3F	12095219	5120952	51209	02	0700EDAE3F	5	12	9	52	19	35539	144	No
0512095803,020700EDBF63	512095803	020700EDBF63	12095803	5120958	51209	02	0700EDBF63	5	12	9	58	3	35883	344	Meet
0512095917,020700EDBF63	512095917	020700EDBF63	12095917	5120959	51209	02	0700EDBF63	5	12	9	59	17	35957	74	No
0512100110,010700EDAE3F	512100110	010700EDAE3F	12100110	5121001	51210	01	0700EDAE3F	5	12	10	1	10	36070	113	Meet
0512100111,020700EDAE3F	512100111	020700EDAE3F	12100111	5121001	51210	02	0700EDAE3F	5	12	10	1	11	36071	1	No
0512100149,010700EDBF63	512100149	010700EDBF63	12100149	5121001	51210	01	0700EDBF63	5	12	10	1	49	36109	38	Meet
0512100149,020700EDBF63	512100149	020700EDBF63	12100149	5121001	51210	02	0700EDBF63	5	12	10	1	49	36109	0	No
0512100253,020700EDBF63	512100253	020700EDBF63	12100253	5121002	51210	02	0700EDBF63	5	12	10	2	53	36173	64	No
0512100412,020700EDAE3F	512100412	020700EDAE3F	12100412	5121004	51210	02	0700EDAE3F	5	12	10	4	12	36252	79	Meet
0512100926,020700EDAE3F	512100926	020700EDAE3F	12100926	5121009	51210	02	0700EDAE3F	5	12	10	9	26	36566	314	No
0512101351,020700EDAE3F	512101351	020700EDAE3F	12101351	5121013	51210	02	0700EDAE3F	5	12	10	13	51	36831	265	No
0512101520,020700EDAE3F	512101520	020700EDAE3F	12101520	5121015	51210	02	0700EDAE3F	5	12	10	15	20	36920	89	No
0512101942,020700EDAE3F	512101942	020700EDAE3F	12101942	5121019	51210	02	0700EDAE3F	5	12	10	19	42	37182	262	No
0512102429,020700EDAE3F	512102429	020700EDAE3F	12102429	5121024	51210	02	0700EDAE3F	5	12	10	24	29	37469	287	No
0512102759,020700EDAE3F	512102759	020700EDAE3F	12102759	5121027	51210	02	0700EDAE3F	5	12	10	27	59	37679	210	No
0512102840,020700EDAE3F	512102840	020700EDAE3F	12102840	5121028	51210	02	0700EDAE3F	5	12	10	28	40	37720	41	No
0512102900,020700EDBF63	512102900	020700EDBF63	12102900	5121029	51210	02	0700EDBF63	5	12	10	29	0	37740	20	Meet
0512102939,020700EDAE3F	512102939	020700EDAE3F	12102939	5121029	51210	02	0700EDAE3F	5	12	10	29	39	37779	39	Meet
0512103034,020700EDAE3F	512103034	020700EDAE3F	12103034	5121030	51210	02	0700EDAE3F	5	12	10	30	34	37834	55	No
0512103113,010700EDAE3F	512103113	010700EDAE3F	12103113	5121031	51210	01	0700EDAE3F	5	12	10	31	13	37873	39	No
0512103114,020700EDAE3F	512103114	020700EDAE3F	12103114	5121031	51210	02	0700EDAE3F	5	12	10	31	14	37874	1	No
0512103129,020700EDBF63	512103129	020700EDBF63	12103129	5121031	51210	02	0700EDBF63	5	12	10	31	29	37889	15	Meet
0512103355,010700EDAE3F	512103355	010700EDAE3F	12103355	5121033	51210	01	0700EDAE3F	5	12	10	33	55	38035	146	Meet
0512103356,020700EDAE3F	512103356	020700EDAE3F	12103356	5121033	51210	02	0700EDAE3F	5	12	10	33	56	38036	1	No
0512103413,020700EDBF63	512103413	020700EDBF63	12103413	5121034	51210	02	0700EDBF63	5	12	10	34	13	38053	17	Meet
0512103459,020700EDAE3F	512103459	020700EDAE3F	12103459	5121034	51210	02	0700EDAE3F	5	12	10	34	59	38099	46	Meet
0512103500,010700EDAE3F	512103500	010700EDAE3F	12103500	5121035	51210	01	0700EDAE3F	5	12	10	35	0	38100	1	No
0512103500,020700EDAE3F	512103500	020700EDAE3F	12103500	5121035	51210	02	0700EDAE3F	5	12	10	35	0	38100	0	No
0512103501,020700EDAE3F	512103501	020700EDAE3F	12103501	5121035	51210	02	0700EDAE3F	5	12	10	35	1	38101	1	No
0512103617,010700EDBF63	512103617	010700EDBF63	12103617	5121036	51210	01	0700EDBF63	5	12	10	36	17	38177	76	Meet
0512103617,020700EDBF63	512103617	020700EDBF63	12103617	5121036	51210	02	0700EDBF63	5	12	10	36	17	38177	0	No
0512103629,020700EDAE3F	512103629	020700EDAE3F	12103629	5121036	51210	02	0700EDAE3F	5	12	10	36	29	38189	12	Meet
0512103817,020700EDBF63	512103817	020700EDBF63	12103817	5121038	51210	02	0700EDBF63	5	12	10	38	17	38297	108	Meet
0512103843,020700EDAE3F	512103843	020700EDAE3F	12103843	5121038	51210	02	0700EDAE3F	5	12	10	38	43	38323	26	Meet
0512104000,020700EDAE3F	512104000	020700EDAE3F	12104000	5121040	51210	02	0700EDAE3F	5	12	10	40	0	38400	77	No
0512104146,020700EDBF63	512104146	020700EDBF63	12104146	5121041	51210	02	0700EDBF63	5	12	10	41	46	38506	106	Meet
0512104207,010700EDAE3F	512104207	010700EDAE3F	12104207	5121042	51210	01	0700EDAE3F	5	12	10	42	7	38527	21	Meet
0512104208,020700EDAE3F	512104208	020700EDAE3F	12104208	5121042	51210	02	0700EDAE3F	5	12	10	42	8	38528	1	No
0512104814,020700EDBF63	512104814	020700EDBF63	12104814	5121048	51210	02	0700EDBF63	5	12	10	48	14	38894	366	Meet
0512105044,010700EDAE3F	512105044	010700EDAE3F	12105044	5121050	51210	01	0700EDAE3F	5	12	10	50	44	39044	150	Meet
0512105045,020700EDAE3F	512105045	020700EDAE3F	12105045	5121050	51210	02	0700EDAE3F	5	12	10	50	45	39045	1	No
0512105159,020700EDAE3F	512105159	020700EDAE3F	12105159	5121051	51210	02	0700EDAE3F	5	12	10	51	59	39119	74	No
0512105317,010700EDAE3F	512105317	010700EDAE3F	12105317	5121053	51210	01	0700EDAE3F	5	12	10	53	17	39197	78	No
0512105318,020700EDAE3F	512105318	020700EDAE3F	12105318	5121053	51210	02	0700EDAE3F	5	12	10	53	18	39198	1	No
0512105606,020700EDAE3F	512105606	020700EDAE3F	12105606	5121056	51210	02	0700EDAE3F	5	12	10	56	6	39366	168	No
0512105625,010700EDBF63	512105625	010700EDBF63	12105625	5121056	51210	01	0700EDBF63	5	12	10	56	25	39385	19	Meet
0512105626,020700EDBF63	512105626	020700EDBF63	12105626	5121056	51210	02	0700EDBF63	5	12	10	56	26	39386	1	No
0512105715,020700EDAE3F	512105715	020700EDAE3F	12105715	5121057	51210	02	0700EDAE3F	5	12	10	57	15	39435	49	Meet
0512105800,020700EDBF63	512105800	020700EDBF63	12105800	5121058	51210	02	0700EDBF63	5	12	10	58	0	39480	45	Meet
0512105954,020700EDBF63	512105954	020700EDBF63	12105954	5121059	51210	02	0700EDBF63	5	12	10	59	54	39594	114	No
0512105954,020700EDBF63	512105954	020700EDBF63	12105954	5121059	51210	02	0700EDBF63	5	12	10	59	54	39594	0	No
0512110124,010700EDBF63	512110124	010700EDBF63	12110124	5121101	51211	01	0700EDBF63	5	12	11	1	24	39684	90	No
0512110124,020700EDBF63	512110124	020700EDBF63	12110124	5121101	51211	02	0700EDBF63	5	12	11	1	24	39684	0	No
0512110209,010700EDBF63	512110209	010700EDBF63	12110209	5121102	51211	01	0700EDBF63	5	12	11	2	9	39729	45	No
0512110209,020700EDBF63	512110209	020700EDBF63	12110209	5121102	51211	02	0700EDBF63	5	12	11	2	9	39729	0	No
0512110525,020700EDBF63	512110525	020700EDBF63	12110525	5121105	51211	02	0700EDBF63	5	12	11	5	25	39925	196	No
0512110548,010700EDAE3F	512110548	010700EDAE3F	12110548	5121105	51211	01	0700EDAE3F	5	12	11	5	48	39948	23	Meet
0512110549,020700EDAE3F	512110549	020700EDAE3F	12110549	5121105	51211	02	0700EDAE3F	5	12	11	5	49	39949	1	No
0512110645,020700EDAE3F	512110645	020700EDAE3F	12110645	5121106	51211	02	0700EDAE3F	5	12	11	6	45	40005	56	No
0512110703,020700EDBF63	512110703	020700EDBF63	12110703	5121107	51211	02	0700EDBF63	5	12	11	7	3	40023	18	Meet
0512110747,010700EDBF63	512110747	010700EDBF63	12110747	5121107	51211	01	0700EDBF63	5	12	11	7	47	40067	44	No
0512110748,020700EDBF63	512110748	020700EDBF63	12110748	5121107	51211	02	0700EDBF63	5	12	11	7	48	40068	1	No
0512110916,010700EDBF63	512110916	010700EDBF63	12110916	5121109	51211	01	0700EDBF63	5	12	11	9	16	40156	88	No
0512110916,020700EDBF63	512110916	020700EDBF63	12110916	5121109	51211	02	0700EDBF63	5	12	11	9	16	40156	0	No
0512110944,020700EDAE3F	512110944	020700EDAE3F	12110944	5121109	51211	02	0700EDAE3F	5	12	11	9	44	40184	28	Meet
0512111010,010700EDBF63	512111010	010700EDBF63	12111010	5121110	51211	01	0700EDBF63	5	12	11	10	10	40210	26	Meet
0512111010,020700EDBF63	512111010	020700EDBF63	12111010	5121110	51211	02	0700EDBF63	5	12	11	10	10	40210	0	No
0512111204,020700EDAE3F	512111204	020700EDAE3F	12111204	5121112	51211	02	0700EDAE3F	5	12	11	12	4	40324	114	Meet
0512111344,010700EDAE3F	512111344	010700EDAE3F	12111344	5121113	51211	01	0700EDAE3F	5	12	11	13	44	40424	100	No
0512111344,010700EDAE3F	512111344	010700EDAE3F	12111344	5121113	51211	01	0700EDAE3F	5	12	11	13	44	40424	0	No
0512111354,020700EDAE3F	512111354	020700EDAE3F	12111354	5121113	51211	02	0700EDAE3F	5	12	11	13	54	40434	10	No
0512111437,020700EDBF63	512111437	020700EDBF63	12111437	5121114	51211	02	0700EDBF63	5	12	11	14	37	40477	43	Meet
0512111444,020700EDAE3F	512111444	020700EDAE3F	12111444	5121114	51211	02	0700EDAE3F	5	12	11	14	44	40484	7	Meet
0512111637,010700EDAE3F	512111637	010700EDAE3F	12111637	5121116	51211	01	0700EDAE3F	5	12	11	16	37	40597	113	No
0512111637,020700EDAE3F	512111637	020700EDAE3F	12111637	5121116	51211	02	0700EDAE3F	5	12	11	16	37	40597	0	No
0512111652,010700EDBF63	512111652	010700EDBF63	12111652	5121116	51211	01	0700EDBF63	5	12	11	16	52	40612	15	Meet
0512111652,020700EDBF63	512111652	020700EDBF63	12111652	5121116	51211	02	0700EDBF63	5	12	11	16	52	40612	0	No
0512111756,010700EDBF63	512111756	010700EDBF63	12111756	5121117	51211	01	0700EDBF63	5	12	11	17	56	40676	64	No
0512111757,020700EDBF63	512111757	020700EDBF63	12111757	5121117	51211	02	0700EDBF63	5	12	11	17	57	40677	1	No
0512112032,010700EDBF63	512112032	010700EDBF63	12112032	5121120	51211	01	0700EDBF63	5	12	11	20	32	40832	155	No
0512112046,010700EDBF63	512112046	010700EDBF63	12112046	5121120	51211	01	0700EDBF63	5	12	11	20	46	40846	14	No
0512112114,010700EDBF63	512112114	010700EDBF63	12112114	5121121	51211	01	0700EDBF63	5	12	11	21	14	40874	28	No
0512112114,010700EDBF63	512112114	010700EDBF63	12112114	5121121	51211	01	0700EDBF63	5	12	11	21	14	40874	0	No
0512112115,010700EDBF63	512112115	010700EDBF63	12112115	5121121	51211	01	0700EDBF63	5	12	11	21	15	40875	1	No
0512112121,010700EDBF63	512112121	010700EDBF63	12112121	5121121	51211	01	0700EDBF63	5	12	11	21	21	40881	6	No
0512112153,010700EDBF63	512112153	010700EDBF63	12112153	5121121	51211	01	0700EDBF63	5	12	11	21	53	40913	32	No
0512112155,020700EDBF63	512112155	020700EDBF63	12112155	5121121	51211	02	0700EDBF63	5	12	11	21	55	40915	2	No
0512112222,010700EDAE3F	512112222	010700EDAE3F	12112222	5121122	51211	01	0700EDAE3F	5	12	11	22	22	40942	27	Meet
0512112223,020700EDAE3F	512112223	020700EDAE3F	12112223	5121122	51211	02	0700EDAE3F	5	12	11	22	23	40943	1	No
0512112343,020700EDBF63	512112343	020700EDBF63	12112343	5121123	51211	02	0700EDBF63	5	12	11	23	43	41023	80	Meet
0512112635,020700EDAE3F	512112635	020700EDAE3F	12112635	5121126	51211	02	0700EDAE3F	5	12	11	26	35	41195	172	Meet
0512112712,020700EDBF63	512112712	020700EDBF63	12112712	5121127	51211	02	0700EDBF63	5	12	11	27	12	41232	37	Meet
0512112848,020700EDBF63	512112848	020700EDBF63	12112848	5121128	51211	02	0700EDBF63	5	12	11	28	48	41328	96	No
0512112934,020700EDAE3F	512112934	020700EDAE3F	12112934	5121129	51211	02	0700EDAE3F	5	12	11	29	34	41374	46	Meet
0512113041,020700EDBF63	512113041	020700EDBF63	12113041	5121130	51211	02	0700EDBF63	5	12	11	30	41	41441	67	Meet
0512113202,010700EDAE3F	512113202	010700EDAE3F	12113202	5121132	51211	01	0700EDAE3F	5	12	11	32	2	41522	81	Meet
0512113202,020700EDAE3F	512113202	020700EDAE3F	12113202	5121132	51211	02	0700EDAE3F	5	12	11	32	2	41522	0	No
0512113210,020700EDBF63	512113210	020700EDBF63	12113210	5121132	51211	02	0700EDBF63	5	12	11	32	10	41530	8	Meet
0512113312,020700EDAE3F	512113312	020700EDAE3F	12113312	5121133	51211	02	0700EDAE3F	5	12	11	33	12	41592	62	Meet
0512113328,010700EDBF63	512113328	010700EDBF63	12113328	5121133	51211	01	0700EDBF63	5	12	11	33	28	41608	16	Meet
0512113329,020700EDBF63	512113329	020700EDBF63	12113329	5121133	51211	02	0700EDBF63	5	12	11	33	29	41609	1	No
0512113417,010700EDAE3F	512113417	010700EDAE3F	12113417	5121134	51211	01	0700EDAE3F	5	12	11	34	17	41657	48	Meet
0512113417,020700EDAE3F	512113417	020700EDAE3F	12113417	5121134	51211	02	0700EDAE3F	5	12	11	34	17	41657	0	No
0512113452,020700EDBF63	512113452	020700EDBF63	12113452	5121134	51211	02	0700EDBF63	5	12	11	34	52	41692	35	Meet
0512113500,020700EDAE3F	512113500	020700EDAE3F	12113500	5121135	51211	02	0700EDAE3F	5	12	11	35	0	41700	8	Meet
0512113637,010700EDBF63	512113637	010700EDBF63	12113637	5121136	51211	01	0700EDBF63	5	12	11	36	37	41797	97	Meet
0512113638,020700EDBF63	512113638	020700EDBF63	12113638	5121136	51211	02	0700EDBF63	5	12	11	36	38	41798	1	No
0512113652,020700EDAE3F	512113652	020700EDAE3F	12113652	5121136	51211	02	0700EDAE3F	5	12	11	36	52	41812	14	Meet
0512113812,020700EDAE3F	512113812	020700EDAE3F	12113812	5121138	51211	02	0700EDAE3F	5	12	11	38	12	41892	80	No
0512113835,010700EDBF63	512113835	010700EDBF63	12113835	5121138	51211	01	0700EDBF63	5	12	11	38	35	41915	23	Meet
0512113835,010700EDBF63	512113835	010700EDBF63	12113835	5121138	51211	01	0700EDBF63	5	12	11	38	35	41915	0	No
0512113945,020700EDAE3F	512113945	020700EDAE3F	12113945	5121139	51211	02	0700EDAE3F	5	12	11	39	45	41985	70	Meet
0512114000,020700EDBF63	512114000	020700EDBF63	12114000	5121140	51211	02	0700EDBF63	5	12	11	40	0	42000	15	Meet
0512114052,020700EDBF63	512114052	020700EDBF63	12114052	5121140	51211	02	0700EDBF63	5	12	11	40	52	42052	52	No
0512114052,020700EDBF63	512114052	020700EDBF63	12114052	5121140	51211	02	0700EDBF63	5	12	11	40	52	42052	0	No
0512114158,010700EDBF63	512114158	010700EDBF63	12114158	5121141	51211	01	0700EDBF63	5	12	11	41	58	42118	66	No
0512114159,020700EDBF63	512114159	020700EDBF63	12114159	5121141	51211	02	0700EDBF63	5	12	11	41	59	42119	1	No
0512114331,010700EDBF63	512114331	010700EDBF63	12114331	5121143	51211	01	0700EDBF63	5	12	11	43	31	42211	92	No
0512114406,010700EDAE3F	512114406	010700EDAE3F	12114406	5121144	51211	01	0700EDAE3F	5	12	11	44	6	42246	35	Meet
0512114406,020700EDAE3F	512114406	020700EDAE3F	12114406	5121144	51211	02	0700EDAE3F	5	12	11	44	6	42246	0	No
0512114444,020700EDBF63	512114444	020700EDBF63	12114444	5121144	51211	02	0700EDBF63	5	12	11	44	44	42284	38	Meet
0512114546,010700EDBF63	512114546	010700EDBF63	12114546	5121145	51211	01	0700EDBF63	5	12	11	45	46	42346	62	No
0512114546,020700EDBF63	512114546	020700EDBF63	12114546	5121145	51211	02	0700EDBF63	5	12	11	45	46	42346	0	No
0512114632,010700EDBF63	512114632	010700EDBF63	12114632	5121146	51211	01	0700EDBF63	5	12	11	46	32	42392	46	No
0512114633,020700EDBF63	512114633	020700EDBF63	12114633	5121146	51211	02	0700EDBF63	5	12	11	46	33	42393	1	No
0512114636,020700EDAE3F	512114636	020700EDAE3F	12114636	5121146	51211	02	0700EDAE3F	5	12	11	46	36	42396	3	Meet
0512114734,010700EDBF63	512114734	010700EDBF63	12114734	5121147	51211	01	0700EDBF63	5	12	11	47	34	42454	58	Meet
0512114734,020700EDBF63	512114734	020700EDBF63	12114734	5121147	51211	02	0700EDBF63	5	12	11	47	34	42454	0	No
0512114743,020700EDAE3F	512114743	020700EDAE3F	12114743	5121147	51211	02	0700EDAE3F	5	12	11	47	43	42463	9	Meet
0512114854,020700EDAE3F	512114854	020700EDAE3F	12114854	5121148	51211	02	0700EDAE3F	5	12	11	48	54	42534	71	No
0512114906,010700EDBF63	512114906	010700EDBF63	12114906	5121149	51211	01	0700EDBF63	5	12	11	49	6	42546	12	Meet
0512114907,010700EDBF63	512114907	010700EDBF63	12114907	5121149	51211	01	0700EDBF63	5	12	11	49	7	42547	1	No
0512114907,020700EDBF63	512114907	020700EDBF63	12114907	5121149	51211	02	0700EDBF63	5	12	11	49	7	42547	0	No
0512115031,010700EDBF63	512115031	010700EDBF63	12115031	5121150	51211	01	0700EDBF63	5	12	11	50	31	42631	84	No
0512115101,020700EDAE3F	512115101	020700EDAE3F	12115101	5121151	51211	02	0700EDAE3F	5	12	11	51	1	42661	30	Meet
0512115121,020700EDBF63	512115121	020700EDBF63	12115121	5121151	51211	02	0700EDBF63	5	12	11	51	21	42681	20	Meet
0512115249,020700EDAE3F	512115249	020700EDAE3F	12115249	5121152	51211	02	0700EDAE3F	5	12	11	52	49	42769	88	Meet
0512115328,020700EDBF63	512115328	020700EDBF63	12115328	5121153	51211	02	0700EDBF63	5	12	11	53	28	42808	39	Meet
0512115430,020700EDAE3F	512115430	020700EDAE3F	12115430	5121154	51211	02	0700EDAE3F	5	12	11	54	30	42870	62	Meet
0512115556,010700EDBF63	512115556	010700EDBF63	12115556	5121155	51211	01	0700EDBF63	5	12	11	55	56	42956	86	Meet
0512115557,010700EDBF63	512115557	010700EDBF63	12115557	5121155	51211	01	0700EDBF63	5	12	11	55	57	42957	1	No
0512115557,020700EDBF63	512115557	020700EDBF63	12115557	5121155	51211	02	0700EDBF63	5	12	11	55	57	42957	0	No
0512115624,020700EDAE3F	512115624	020700EDAE3F	12115624	5121156	51211	02	0700EDAE3F	5	12	11	56	24	42984	27	Meet
0512115756,020700EDAE3F	512115756	020700EDAE3F	12115756	5121157	51211	02	0700EDAE3F	5	12	11	57	56	43076	92	No
0512115806,010700EDBF63	512115806	010700EDBF63	12115806	5121158	51211	01	0700EDBF63	5	12	11	58	6	43086	10	Meet
0512115806,020700EDBF63	512115806	020700EDBF63	12115806	5121158	51211	02	0700EDBF63	5	12	11	58	6	43086	0	No
0512115849,020700EDAE3F	512115849	020700EDAE3F	12115849	5121158	51211	02	0700EDAE3F	5	12	11	58	49	43129	43	Meet
0512120040,010700EDBF63	512120040	010700EDBF63	12120040	5121200	51212	01	0700EDBF63	5	12	12	0	40	43240	111	Meet
0512120133,020700EDAE3F	512120133	020700EDAE3F	12120133	5121201	51212	02	0700EDAE3F	5	12	12	1	33	43293	53	Meet
0512120309,010700EDAE3F	512120309	010700EDAE3F	12120309	5121203	51212	01	0700EDAE3F	5	12	12	3	9	43389	96	No
0512120309,020700EDAE3F	512120309	020700EDAE3F	12120309	5121203	51212	02	0700EDAE3F	5	12	12	3	9	43389	0	No
0512120522,010700EDBF63	512120522	010700EDBF63	12120522	5121205	51212	01	0700EDBF63	5	12	12	5	22	43522	133	Meet
0512120522,020700EDBF63	512120522	020700EDBF63	12120522	5121205	51212	02	0700EDBF63	5	12	12	5	22	43522	0	No
0512120638,020700EDBF63	512120638	020700EDBF63	12120638	5121206	51212	02	0700EDBF63	5	12	12	6	38	43598	76	No
0512120649,020700EDAE3F	512120649	020700EDAE3F	12120649	5121206	51212	02	0700EDAE3F	5	12	12	6	49	43609	11	Meet
0512120735,020700EDAE3F	512120735	020700EDAE3F	12120735	5121207	51212	02	0700EDAE3F	5	12	12	7	35	43655	46	No
0512120826,010700EDAE3F	512120826	010700EDAE3F	12120826	5121208	51212	01	0700EDAE3F	5	12	12	8	26	43706	51	No
0512120827,020700EDAE3F	512120827	020700EDAE3F	12120827	5121208	51212	02	0700EDAE3F	5	12	12	8	27	43707	1	No
0512121050,020700EDAE3F	512121050	020700EDAE3F	12121050	5121210	51212	02	0700EDAE3F	5	12	12	10	50	43850	143	No
0512121507,020700EDAE3F	512121507	020700EDAE3F	12121507	5121215	51212	02	0700EDAE3F	5	12	12	15	7	44107	257	No
0512121658,020700EDAE3F	512121658	020700EDAE3F	12121658	5121216	51212	02	0700EDAE3F	5	12	12	16	58	44218	111	No
0512122306,010700EDAE3F	512122306	010700EDAE3F	12122306	5121223	51212	01	0700EDAE3F	5	12	12	23	6	44586	368	No
0512122307,020700EDAE3F	512122307	020700EDAE3F	12122307	5121223	51212	02	0700EDAE3F	5	12	12	23	7	44587	1	No
0512122353,020700EDAE3F	512122353	020700EDAE3F	12122353	5121223	51212	02	0700EDAE3F	5	12	12	23	53	44633	46	No
0512122530,010700EDAE3F	512122530	010700EDAE3F	12122530	5121225	51212	01	0700EDAE3F	5	12	12	25	30	44730	97	No
0512122531,020700EDAE3F	512122531	020700EDAE3F	12122531	5121225	51212	02	0700EDAE3F	5	12	12	25	31	44731	1	No
0512122532,010700EDAE3F	512122532	010700EDAE3F	12122532	5121225	51212	01	0700EDAE3F	5	12	12	25	32	44732	1	No
0512122533,010700EDAE3F	512122533	010700EDAE3F	12122533	5121225	51212	01	0700EDAE3F	5	12	12	25	33	44733	1	No
0512123000,020700EDAE3F	512123000	020700EDAE3F	12123000	5121230	51212	02	0700EDAE3F	5	12	12	30	0	45000	267	No
0512123001,010700EDAE3F	512123001	010700EDAE3F	12123001	5121230	51212	01	0700EDAE3F	5	12	12	30	1	45001	1	No
0512123002,020700EDAE3F	512123002	020700EDAE3F	12123002	5121230	51212	02	0700EDAE3F	5	12	12	30	2	45002	1	No
0512123104,010700EDAE3F	512123104	010700EDAE3F	12123104	5121231	51212	01	0700EDAE3F	5	12	12	31	4	45064	62	No
0512123104,020700EDAE3F	512123104	020700EDAE3F	12123104	5121231	51212	02	0700EDAE3F	5	12	12	31	4	45064	0	No
0512123104,020700EDAE3F	512123104	020700EDAE3F	12123104	5121231	51212	02	0700EDAE3F	5	12	12	31	4	45064	0	No
0512123105,010700EDAE3F	512123105	010700EDAE3F	12123105	5121231	51212	01	0700EDAE3F	5	12	12	31	5	45065	1	No
0512123105,020700EDAE3F	512123105	020700EDAE3F	12123105	5121231	51212	02	0700EDAE3F	5	12	12	31	5	45065	0	No
0512123106,010700EDAE3F	512123106	010700EDAE3F	12123106	5121231	51212	01	0700EDAE3F	5	12	12	31	6	45066	1	No
0512123106,010700EDAE3F	512123106	010700EDAE3F	12123106	5121231	51212	01	0700EDAE3F	5	12	12	31	6	45066	0	No
0512123106,020700EDAE3F	512123106	020700EDAE3F	12123106	5121231	51212	02	0700EDAE3F	5	12	12	31	6	45066	0	No
0512123107,010700EDAE3F	512123107	010700EDAE3F	12123107	5121231	51212	01	0700EDAE3F	5	12	12	31	7	45067	1	No
0512123107,020700EDAE3F	512123107	020700EDAE3F	12123107	5121231	51212	02	0700EDAE3F	5	12	12	31	7	45067	0	No
0512123107,020700EDAE3F	512123107	020700EDAE3F	12123107	5121231	51212	02	0700EDAE3F	5	12	12	31	7	45067	0	No
0512123108,010700EDAE3F	512123108	010700EDAE3F	12123108	5121231	51212	01	0700EDAE3F	5	12	12	31	8	45068	1	No
0512123108,010700EDAE3F	512123108	010700EDAE3F	12123108	5121231	51212	01	0700EDAE3F	5	12	12	31	8	45068	0	No
0512123108,020700EDAE3F	512123108	020700EDAE3F	12123108	5121231	51212	02	0700EDAE3F	5	12	12	31	8	45068	0	No
0512123109,010700EDAE3F	512123109	010700EDAE3F	12123109	5121231	51212	01	0700EDAE3F	5	12	12	31	9	45069	1	No
0512123109,020700EDAE3F	512123109	020700EDAE3F	12123109	5121231	51212	02	0700EDAE3F	5	12	12	31	9	45069	0	No
0512123110,010700EDAE3F	512123110	010700EDAE3F	12123110	5121231	51212	01	0700EDAE3F	5	12	12	31	10	45070	1	No
0512123110,020700EDAE3F	512123110	020700EDAE3F	12123110	5121231	51212	02	0700EDAE3F	5	12	12	31	10	45070	0	No
0512123110,020700EDAE3F	512123110	020700EDAE3F	12123110	5121231	51212	02	0700EDAE3F	5	12	12	31	10	45070	0	No
0512123111,010700EDAE3F	512123111	010700EDAE3F	12123111	5121231	51212	01	0700EDAE3F	5	12	12	31	11	45071	1	No
0512124014,010700EDAE3F	512124014	010700EDAE3F	12124014	5121240	51212	01	0700EDAE3F	5	12	12	40	14	45614	543	No
0512124014,020700EDAE3F	512124014	020700EDAE3F	12124014	5121240	51212	02	0700EDAE3F	5	12	12	40	14	45614	0	No
0512124142,020700EDAE3F	512124142	020700EDAE3F	12124142	5121241	51212	02	0700EDAE3F	5	12	12	41	42	45702	88	No
0512124614,010700EDAE3F	512124614	010700EDAE3F	12124614	5121246	51212	01	0700EDAE3F	5	12	12	46	14	45974	272	No
0512124629,020700EDBF63	512124629	020700EDBF63	12124629	5121246	51212	02	0700EDBF63	5	12	12	46	29	45989	15	Meet
0512124751,010700EDBF63	512124751	010700EDBF63	12124751	5121247	51212	01	0700EDBF63	5	12	12	47	51	46071	82	No
0512124834,020700EDAE3F	512124834	020700EDAE3F	12124834	5121248	51212	02	0700EDAE3F	5	12	12	48	34	46114	43	Meet
0512124957,010700EDAE3F	512124957	010700EDAE3F	12124957	5121249	51212	01	0700EDAE3F	5	12	12	49	57	46197	83	No
0512124958,020700EDAE3F	512124958	020700EDAE3F	12124958	5121249	51212	02	0700EDAE3F	5	12	12	49	58	46198	1	No
0512125032,020700EDBF63	512125032	020700EDBF63	12125032	5121250	51212	02	0700EDBF63	5	12	12	50	32	46232	34	Meet
0512125257,020700EDBF63	512125257	020700EDBF63	12125257	5121252	51212	02	0700EDBF63	5	12	12	52	57	46377	145	No
0512125457,010700EDBF63	512125457	010700EDBF63	12125457	5121254	51212	01	0700EDBF63	5	12	12	54	57	46497	120	No
0512125458,020700EDBF63	512125458	020700EDBF63	12125458	5121254	51212	02	0700EDBF63	5	12	12	54	58	46498	1	No
0512125715,010700EDBF63	512125715	010700EDBF63	12125715	5121257	51212	01	0700EDBF63	5	12	12	57	15	46635	137	No
0512125715,020700EDBF63	512125715	020700EDBF63	12125715	5121257	51212	02	0700EDBF63	5	12	12	57	15	46635	0	No
0512125849,010700EDBF63	512125849	010700EDBF63	12125849	5121258	51212	01	0700EDBF63	5	12	12	58	49	46729	94	No
0512125851,020700EDBF63	512125851	020700EDBF63	12125851	5121258	51212	02	0700EDBF63	5	12	12	58	51	46731	2	No
0512125949,010700EDAE3F	512125949	010700EDAE3F	12125949	5121259	51212	01	0700EDAE3F	5	12	12	59	49	46789	58	Meet
0512125949,020700EDAE3F	512125949	020700EDAE3F	12125949	5121259	51212	02	0700EDAE3F	5	12	12	59	49	46789	0	No
0512130235,010700EDAE3F	512130235	010700EDAE3F	12130235	5121302	51213	01	0700EDAE3F	5	12	13	2	35	46955	166	No
0512130235,020700EDAE3F	512130235	020700EDAE3F	12130235	5121302	51213	02	0700EDAE3F	5	12	13	2	35	46955	0	No
0512130321,020700EDBF63	512130321	020700EDBF63	12130321	5121303	51213	02	0700EDBF63	5	12	13	3	21	47001	46	Meet
0512130341,020700EDAE3F	512130341	020700EDAE3F	12130341	5121303	51213	02	0700EDAE3F	5	12	13	3	41	47021	20	Meet
0512130456,010700EDBF63	512130456	010700EDBF63	12130456	5121304	51213	01	0700EDBF63	5	12	13	4	56	47096	75	Meet
0512130457,020700EDBF63	512130457	020700EDBF63	12130457	5121304	51213	02	0700EDBF63	5	12	13	4	57	47097	1	No
0512130504,020700EDAE3F	512130504	020700EDAE3F	12130504	5121305	51213	02	0700EDAE3F	5	12	13	5	4	47104	7	Meet
0512130739,020700EDAE3F	512130739	020700EDAE3F	12130739	5121307	51213	02	0700EDAE3F	5	12	13	7	39	47259	155	No
0512131259,020700EDAE3F	512131259	020700EDAE3F	12131259	5121312	51213	02	0700EDAE3F	5	12	13	12	59	47579	320	No
0512131324,020700EDBF63	512131324	020700EDBF63	12131324	5121313	51213	02	0700EDBF63	5	12	13	13	24	47604	25	Meet
0512131526,010700EDBF63	512131526	010700EDBF63	12131526	5121315	51213	01	0700EDBF63	5	12	13	15	26	47726	122	No
0512131527,020700EDBF63	512131527	020700EDBF63	12131527	5121315	51213	02	0700EDBF63	5	12	13	15	27	47727	1	No
0512131620,01030002B634	512131620	01030002B634	12131620	5121316	51213	01	030002B634	5	12	13	16	20	47780	53	Meet
0512131621,01030002B634	512131621	01030002B634	12131621	5121316	51213	01	030002B634	5	12	13	16	21	47781	1	No
0512131621,02030002B634	512131621	02030002B634	12131621	5121316	51213	02	030002B634	5	12	13	16	21	47781	0	No
0512131622,01030002B634	512131622	01030002B634	12131622	5121316	51213	01	030002B634	5	12	13	16	22	47782	1	No
0512132646,020700EDAE3F	512132646	020700EDAE3F	12132646	5121326	51213	02	0700EDAE3F	5	12	13	26	46	48406	624	Meet
0512132917,020700EDAE3F	512132917	020700EDAE3F	12132917	5121329	51213	02	0700EDAE3F	5	12	13	29	17	48557	151	No
0512133557,020700EDAE3F	512133557	020700EDAE3F	12133557	5121335	51213	02	0700EDAE3F	5	12	13	35	57	48957	400	No
0512133702,020700EDAE3F	512133702	020700EDAE3F	12133702	5121337	51213	02	0700EDAE3F	5	12	13	37	2	49022	65	No
0512133916,010700EDAE3F	512133916	010700EDAE3F	12133916	5121339	51213	01	0700EDAE3F	5	12	13	39	16	49156	134	No
0512133916,020700EDAE3F	512133916	020700EDAE3F	12133916	5121339	51213	02	0700EDAE3F	5	12	13	39	16	49156	0	No
0512134116,010700EDAE3F	512134116	010700EDAE3F	12134116	5121341	51213	01	0700EDAE3F	5	12	13	41	16	49276	120	No
0512134116,020700EDAE3F	512134116	020700EDAE3F	12134116	5121341	51213	02	0700EDAE3F	5	12	13	41	16	49276	0	No
0512134315,020700EDAE3F	512134315	020700EDAE3F	12134315	5121343	51213	02	0700EDAE3F	5	12	13	43	15	49395	119	No
0512134451,020700EDAE3F	512134451	020700EDAE3F	12134451	5121344	51213	02	0700EDAE3F	5	12	13	44	51	49491	96	No
0512134714,020700EDAE3F	512134714	020700EDAE3F	12134714	5121347	51213	02	0700EDAE3F	5	12	13	47	14	49634	143	No
0512134808,020700EDAE3F	512134808	020700EDAE3F	12134808	5121348	51213	02	0700EDAE3F	5	12	13	48	8	49688	54	No
0512135032,020700EDAE3F	512135032	020700EDAE3F	12135032	5121350	51213	02	0700EDAE3F	5	12	13	50	32	49832	144	No
0512135245,020700EDAE3F	512135245	020700EDAE3F	12135245	5121352	51213	02	0700EDAE3F	5	12	13	52	45	49965	133	No
0512135358,010700EDAE3F	512135358	010700EDAE3F	12135358	5121353	51213	01	0700EDAE3F	5	12	13	53	58	50038	73	No
0512135359,020700EDAE3F	512135359	020700EDAE3F	12135359	5121353	51213	02	0700EDAE3F	5	12	13	53	59	50039	1	No
0512135403,020700EDAE3F	512135403	020700EDAE3F	12135403	5121354	51213	02	0700EDAE3F	5	12	13	54	3	50043	4	No
0512135441,010700EDAE3F	512135441	010700EDAE3F	12135441	5121354	51213	01	0700EDAE3F	5	12	13	54	41	50081	38	No
0512135442,020700EDAE3F	512135442	020700EDAE3F	12135442	5121354	51213	02	0700EDAE3F	5	12	13	54	42	50082	1	No
0512135640,010700EDAE3F	512135640	010700EDAE3F	12135640	5121356	51213	01	0700EDAE3F	5	12	13	56	40	50200	118	No
0512135641,020700EDAE3F	512135641	020700EDAE3F	12135641	5121356	51213	02	0700EDAE3F	5	12	13	56	41	50201	1	No
0512140002,020700EDAE3F	512140002	020700EDAE3F	12140002	5121400	51214	02	0700EDAE3F	5	12	14	0	2	50402	201	No
0512140043,020700EDAE3F	512140043	020700EDAE3F	12140043	5121400	51214	02	0700EDAE3F	5	12	14	0	43	50443	41	No
0512140418,010700EDAE3F	512140418	010700EDAE3F	12140418	5121404	51214	01	0700EDAE3F	5	12	14	4	18	50658	215	No
0512140653,010700EDAE3F	512140653	010700EDAE3F	12140653	5121406	51214	01	0700EDAE3F	5	12	14	6	53	50813	155	No
0512140653,020700EDAE3F	512140653	020700EDAE3F	12140653	5121406	51214	02	0700EDAE3F	5	12	14	6	53	50813	0	No
0512140719,020700EDAE3F	512140719	020700EDAE3F	12140719	5121407	51214	02	0700EDAE3F	5	12	14	7	19	50839	26	No
0512140843,020700EDAE3F	512140843	020700EDAE3F	12140843	5121408	51214	02	0700EDAE3F	5	12	14	8	43	50923	84	No
0512141002,010700EDAE3F	512141002	010700EDAE3F	12141002	5121410	51214	01	0700EDAE3F	5	12	14	10	2	51002	79	No
0512141003,010700EDAE3F	512141003	010700EDAE3F	12141003	5121410	51214	01	0700EDAE3F	5	12	14	10	3	51003	1	No
0512141003,020700EDAE3F	512141003	020700EDAE3F	12141003	5121410	51214	02	0700EDAE3F	5	12	14	10	3	51003	0	No
0512141301,010700EDAE3F	512141301	010700EDAE3F	12141301	5121413	51214	01	0700EDAE3F	5	12	14	13	1	51181	178	No
0512141302,020700EDAE3F	512141302	020700EDAE3F	12141302	5121413	51214	02	0700EDAE3F	5	12	14	13	2	51182	1	No
0512141431,010700EDAE3F	512141431	010700EDAE3F	12141431	5121414	51214	01	0700EDAE3F	5	12	14	14	31	51271	89	No
0512141431,020700EDAE3F	512141431	020700EDAE3F	12141431	5121414	51214	02	0700EDAE3F	5	12	14	14	31	51271	0	No
0512141457,010700EDAE3F	512141457	010700EDAE3F	12141457	5121414	51214	01	0700EDAE3F	5	12	14	14	57	51297	26	No
0512141457,020700EDAE3F	512141457	020700EDAE3F	12141457	5121414	51214	02	0700EDAE3F	5	12	14	14	57	51297	0	No
0512141521,010700EDAE3F	512141521	010700EDAE3F	12141521	5121415	51214	01	0700EDAE3F	5	12	14	15	21	51321	24	No
0512141521,020700EDAE3F	512141521	020700EDAE3F	12141521	5121415	51214	02	0700EDAE3F	5	12	14	15	21	51321	0	No
0512141709,020700EDAE3F	512141709	020700EDAE3F	12141709	5121417	51214	02	0700EDAE3F	5	12	14	17	9	51429	108	No
0512141928,020700EDAE3F	512141928	020700EDAE3F	12141928	5121419	51214	02	0700EDAE3F	5	12	14	19	28	51568	139	No
0512142007,010700EDAE3F	512142007	010700EDAE3F	12142007	5121420	51214	01	0700EDAE3F	5	12	14	20	7	51607	39	No
0512142007,020700EDAE3F	512142007	020700EDAE3F	12142007	5121420	51214	02	0700EDAE3F	5	12	14	20	7	51607	0	No
0512142111,020700EDAE3F	512142111	020700EDAE3F	12142111	5121421	51214	02	0700EDAE3F	5	12	14	21	11	51671	64	No
0512142308,010700EDAE3F	512142308	010700EDAE3F	12142308	5121423	51214	01	0700EDAE3F	5	12	14	23	8	51788	117	No
0512142902,010700EDAE3F	512142902	010700EDAE3F	12142902	5121429	51214	01	0700EDAE3F	5	12	14	29	2	52142	354	No
0512142902,020700EDAE3F	512142902	020700EDAE3F	12142902	5121429	51214	02	0700EDAE3F	5	12	14	29	2	52142	0	No
0512143208,010700EDAE3F	512143208	010700EDAE3F	12143208	5121432	51214	01	0700EDAE3F	5	12	14	32	8	52328	186	No
0512143208,020700EDAE3F	512143208	020700EDAE3F	12143208	5121432	51214	02	0700EDAE3F	5	12	14	32	8	52328	0	No
0512143350,020700EDAE3F	512143350	020700EDAE3F	12143350	5121433	51214	02	0700EDAE3F	5	12	14	33	50	52430	102	No
0512143605,020700EDAE3F	512143605	020700EDAE3F	12143605	5121436	51214	02	0700EDAE3F	5	12	14	36	5	52565	135	No
0512143939,020700EDAE3F	512143939	020700EDAE3F	12143939	5121439	51214	02	0700EDAE3F	5	12	14	39	39	52779	214	No
0512144114,010700EDAE3F	512144114	010700EDAE3F	12144114	5121441	51214	01	0700EDAE3F	5	12	14	41	14	52874	95	No
0512144830,020700EDAE3F	512144830	020700EDAE3F	12144830	5121448	51214	02	0700EDAE3F	5	12	14	48	30	53310	436	No
0512145046,020700EDAE3F	512145046	020700EDAE3F	12145046	5121450	51214	02	0700EDAE3F	5	12	14	50	46	53446	136	No
0512145149,020700EDAE3F	512145149	020700EDAE3F	12145149	5121451	51214	02	0700EDAE3F	5	12	14	51	49	53509	63	No
0512145306,020700EDAE3F	512145306	020700EDAE3F	12145306	5121453	51214	02	0700EDAE3F	5	12	14	53	6	53586	77	No
0512145730,010700EDAE3F	512145730	010700EDAE3F	12145730	5121457	51214	01	0700EDAE3F	5	12	14	57	30	53850	264	No
0512145731,020700EDAE3F	512145731	020700EDAE3F	12145731	5121457	51214	02	0700EDAE3F	5	12	14	57	31	53851	1	No
0512145905,020700EDAE3F	512145905	020700EDAE3F	12145905	5121459	51214	02	0700EDAE3F	5	12	14	59	5	53945	94	No
0512150144,020700EDAE3F	512150144	020700EDAE3F	12150144	5121501	51215	02	0700EDAE3F	5	12	15	1	44	54104	159	No
0512150449,020700EDAE3F	512150449	020700EDAE3F	12150449	5121504	51215	02	0700EDAE3F	5	12	15	4	49	54289	185	No
0512150620,020700EDAE3F	512150620	020700EDAE3F	12150620	5121506	51215	02	0700EDAE3F	5	12	15	6	20	54380	91	No
0512150731,020700EDAE3F	512150731	020700EDAE3F	12150731	5121507	51215	02	0700EDAE3F	5	12	15	7	31	54451	71	No
0512151006,020700EDAE3F	512151006	020700EDAE3F	12151006	5121510	51215	02	0700EDAE3F	5	12	15	10	6	54606	155	No
0512151154,010700EDAE3F	512151154	010700EDAE3F	12151154	5121511	51215	01	0700EDAE3F	5	12	15	11	54	54714	108	No
0512151154,020700EDAE3F	512151154	020700EDAE3F	12151154	5121511	51215	02	0700EDAE3F	5	12	15	11	54	54714	0	No
0512151314,020700EDAE3F	512151314	020700EDAE3F	12151314	5121513	51215	02	0700EDAE3F	5	12	15	13	14	54794	80	No
0512151408,010700EDBF63	512151408	010700EDBF63	12151408	5121514	51215	01	0700EDBF63	5	12	15	14	8	54848	54	Meet
0512151408,010700EDBF63	512151408	010700EDBF63	12151408	5121514	51215	01	0700EDBF63	5	12	15	14	8	54848	0	No
0512151409,010700EDBF63	512151409	010700EDBF63	12151409	5121514	51215	01	0700EDBF63	5	12	15	14	9	54849	1	No
0512151409,010700EDBF63	512151409	010700EDBF63	12151409	5121514	51215	01	0700EDBF63	5	12	15	14	9	54849	0	No
0512151410,010700EDBF63	512151410	010700EDBF63	12151410	5121514	51215	01	0700EDBF63	5	12	15	14	10	54850	1	No
0512151411,010700EDBF63	512151411	010700EDBF63	12151411	5121514	51215	01	0700EDBF63	5	12	15	14	11	54851	1	No
0512151411,010700EDBF63	512151411	010700EDBF63	12151411	5121514	51215	01	0700EDBF63	5	12	15	14	11	54851	0	No
0512151412,010700EDBF63	512151412	010700EDBF63	12151412	5121514	51215	01	0700EDBF63	5	12	15	14	12	54852	1	No
0512151413,010700EDBF63	512151413	010700EDBF63	12151413	5121514	51215	01	0700EDBF63	5	12	15	14	13	54853	1	No
0512151414,010700EDBF63	512151414	010700EDBF63	12151414	5121514	51215	01	0700EDBF63	5	12	15	14	14	54854	1	No
0512151415,010700EDBF63	512151415	010700EDBF63	12151415	5121514	51215	01	0700EDBF63	5	12	15	14	15	54855	1	No
0512151415,010700EDBF63	512151415	010700EDBF63	12151415	5121514	51215	01	0700EDBF63	5	12	15	14	15	54855	0	No
0512151717,010700EDBF63	512151717	010700EDBF63	12151717	5121517	51215	01	0700EDBF63	5	12	15	17	17	55037	182	No
0512151717,010700EDBF63	512151717	010700EDBF63	12151717	5121517	51215	01	0700EDBF63	5	12	15	17	17	55037	0	No
0512151718,010700EDBF63	512151718	010700EDBF63	12151718	5121517	51215	01	0700EDBF63	5	12	15	17	18	55038	1	No
0512151719,010700EDBF63	512151719	010700EDBF63	12151719	5121517	51215	01	0700EDBF63	5	12	15	17	19	55039	1	No
0512151719,010700EDBF63	512151719	010700EDBF63	12151719	5121517	51215	01	0700EDBF63	5	12	15	17	19	55039	0	No
0512151720,010700EDBF63	512151720	010700EDBF63	12151720	5121517	51215	01	0700EDBF63	5	12	15	17	20	55040	1	No
0512151721,010700EDBF63	512151721	010700EDBF63	12151721	5121517	51215	01	0700EDBF63	5	12	15	17	21	55041	1	No
0512151721,010700EDBF63	512151721	010700EDBF63	12151721	5121517	51215	01	0700EDBF63	5	12	15	17	21	55041	0	No
0512151723,010700EDBF63	512151723	010700EDBF63	12151723	5121517	51215	01	0700EDBF63	5	12	15	17	23	55043	2	No
0512151758,010700EDBF63	512151758	010700EDBF63	12151758	5121517	51215	01	0700EDBF63	5	12	15	17	58	55078	35	No
0512151759,010700EDBF63	512151759	010700EDBF63	12151759	5121517	51215	01	0700EDBF63	5	12	15	17	59	55079	1	No
0512151801,010700EDBF63	512151801	010700EDBF63	12151801	5121518	51215	01	0700EDBF63	5	12	15	18	1	55081	2	No
0512151802,010700EDBF63	512151802	010700EDBF63	12151802	5121518	51215	01	0700EDBF63	5	12	15	18	2	55082	1	No
0512151804,010700EDBF63	512151804	010700EDBF63	12151804	5121518	51215	01	0700EDBF63	5	12	15	18	4	55084	2	No
0512151811,010700EDBF63	512151811	010700EDBF63	12151811	5121518	51215	01	0700EDBF63	5	12	15	18	11	55091	7	No
0512151827,010700EDBF63	512151827	010700EDBF63	12151827	5121518	51215	01	0700EDBF63	5	12	15	18	27	55107	16	No
0512151833,010700EDBF63	512151833	010700EDBF63	12151833	5121518	51215	01	0700EDBF63	5	12	15	18	33	55113	6	No
0512151833,010700EDBF63	512151833	010700EDBF63	12151833	5121518	51215	01	0700EDBF63	5	12	15	18	33	55113	0	No
0512151835,010700EDBF63	512151835	010700EDBF63	12151835	5121518	51215	01	0700EDBF63	5	12	15	18	35	55115	2	No
0512151838,010700EDBF63	512151838	010700EDBF63	12151838	5121518	51215	01	0700EDBF63	5	12	15	18	38	55118	3	No
0512151840,010700EDBF63	512151840	010700EDBF63	12151840	5121518	51215	01	0700EDBF63	5	12	15	18	40	55120	2	No
0512151841,010700EDBF63	512151841	010700EDBF63	12151841	5121518	51215	01	0700EDBF63	5	12	15	18	41	55121	1	No
0512151842,010700EDBF63	512151842	010700EDBF63	12151842	5121518	51215	01	0700EDBF63	5	12	15	18	42	55122	1	No
0512151843,010700EDBF63	512151843	010700EDBF63	12151843	5121518	51215	01	0700EDBF63	5	12	15	18	43	55123	1	No
0512151843,010700EDBF63	512151843	010700EDBF63	12151843	5121518	51215	01	0700EDBF63	5	12	15	18	43	55123	0	No
0512151844,010700EDBF63	512151844	010700EDBF63	12151844	5121518	51215	01	0700EDBF63	5	12	15	18	44	55124	1	No
0512151850,020700EDAE3F	512151850	020700EDAE3F	12151850	5121518	51215	02	0700EDAE3F	5	12	15	18	50	55130	6	Meet
0512151901,010700EDBF63	512151901	010700EDBF63	12151901	5121519	51215	01	0700EDBF63	5	12	15	19	1	55141	11	Meet
0512151902,010700EDBF63	512151902	010700EDBF63	12151902	5121519	51215	01	0700EDBF63	5	12	15	19	2	55142	1	No
0512151904,010700EDBF63	512151904	010700EDBF63	12151904	5121519	51215	01	0700EDBF63	5	12	15	19	4	55144	2	No
0512151905,010700EDBF63	512151905	010700EDBF63	12151905	5121519	51215	01	0700EDBF63	5	12	15	19	5	55145	1	No
0512151906,010700EDBF63	512151906	010700EDBF63	12151906	5121519	51215	01	0700EDBF63	5	12	15	19	6	55146	1	No
0512151906,010700EDBF63	512151906	010700EDBF63	12151906	5121519	51215	01	0700EDBF63	5	12	15	19	6	55146	0	No
0512151908,010700EDBF63	512151908	010700EDBF63	12151908	5121519	51215	01	0700EDBF63	5	12	15	19	8	55148	2	No
0512151908,010700EDBF63	512151908	010700EDBF63	12151908	5121519	51215	01	0700EDBF63	5	12	15	19	8	55148	0	No
0512151909,010700EDBF63	512151909	010700EDBF63	12151909	5121519	51215	01	0700EDBF63	5	12	15	19	9	55149	1	No
0512151910,010700EDBF63	512151910	010700EDBF63	12151910	5121519	51215	01	0700EDBF63	5	12	15	19	10	55150	1	No
0512151910,010700EDBF63	512151910	010700EDBF63	12151910	5121519	51215	01	0700EDBF63	5	12	15	19	10	55150	0	No
0512151911,010700EDBF63	512151911	010700EDBF63	12151911	5121519	51215	01	0700EDBF63	5	12	15	19	11	55151	1	No
0512151911,020700EDBF63	512151911	020700EDBF63	12151911	5121519	51215	02	0700EDBF63	5	12	15	19	11	55151	0	No
0512151912,020700EDBF63	512151912	020700EDBF63	12151912	5121519	51215	02	0700EDBF63	5	12	15	19	12	55152	1	No
0512152004,010700EDBF63	512152004	010700EDBF63	12152004	5121520	51215	01	0700EDBF63	5	12	15	20	4	55204	52	No
0512152004,010700EDBF63	512152004	010700EDBF63	12152004	5121520	51215	01	0700EDBF63	5	12	15	20	4	55204	0	No
0512152005,010700EDBF63	512152005	010700EDBF63	12152005	5121520	51215	01	0700EDBF63	5	12	15	20	5	55205	1	No
0512152006,010700EDBF63	512152006	010700EDBF63	12152006	5121520	51215	01	0700EDBF63	5	12	15	20	6	55206	1	No
0512152006,020700EDBF63	512152006	020700EDBF63	12152006	5121520	51215	02	0700EDBF63	5	12	15	20	6	55206	0	No
0512152104,010700EDBF63	512152104	010700EDBF63	12152104	5121521	51215	01	0700EDBF63	5	12	15	21	4	55264	58	No
0512152105,010700EDBF63	512152105	010700EDBF63	12152105	5121521	51215	01	0700EDBF63	5	12	15	21	5	55265	1	No
0512152105,020700EDBF63	512152105	020700EDBF63	12152105	5121521	51215	02	0700EDBF63	5	12	15	21	5	55265	0	No
0512152106,010700EDBF63	512152106	010700EDBF63	12152106	5121521	51215	01	0700EDBF63	5	12	15	21	6	55266	1	No
0512152107,010700EDBF63	512152107	010700EDBF63	12152107	5121521	51215	01	0700EDBF63	5	12	15	21	7	55267	1	No
0512152109,010700EDBF63	512152109	010700EDBF63	12152109	5121521	51215	01	0700EDBF63	5	12	15	21	9	55269	2	No
0512152110,020700EDBF63	512152110	020700EDBF63	12152110	5121521	51215	02	0700EDBF63	5	12	15	21	10	55270	1	No
0512152238,010700EDBF63	512152238	010700EDBF63	12152238	5121522	51215	01	0700EDBF63	5	12	15	22	38	55358	88	No
0512152239,020700EDBF63	512152239	020700EDBF63	12152239	5121522	51215	02	0700EDBF63	5	12	15	22	39	55359	1	No
0512152347,010700EDBF63	512152347	010700EDBF63	12152347	5121523	51215	01	0700EDBF63	5	12	15	23	47	55427	68	No
0512152348,010700EDBF63	512152348	010700EDBF63	12152348	5121523	51215	01	0700EDBF63	5	12	15	23	48	55428	1	No
0512152348,020700EDBF63	512152348	020700EDBF63	12152348	5121523	51215	02	0700EDBF63	5	12	15	23	48	55428	0	No
0512152404,010700EDAE3F	512152404	010700EDAE3F	12152404	5121524	51215	01	0700EDAE3F	5	12	15	24	4	55444	16	Meet
0512152405,020700EDAE3F	512152405	020700EDAE3F	12152405	5121524	51215	02	0700EDAE3F	5	12	15	24	5	55445	1	No
0512152431,010700EDBF63	512152431	010700EDBF63	12152431	5121524	51215	01	0700EDBF63	5	12	15	24	31	55471	26	Meet
0512152432,010700EDBF63	512152432	010700EDBF63	12152432	5121524	51215	01	0700EDBF63	5	12	15	24	32	55472	1	No
0512152432,010700EDBF63	512152432	010700EDBF63	12152432	5121524	51215	01	0700EDBF63	5	12	15	24	32	55472	0	No
0512152751,010700EDBF63	512152751	010700EDBF63	12152751	5121527	51215	01	0700EDBF63	5	12	15	27	51	55671	199	No
0512152752,010700EDBF63	512152752	010700EDBF63	12152752	5121527	51215	01	0700EDBF63	5	12	15	27	52	55672	1	No
0512152752,010700EDBF63	512152752	010700EDBF63	12152752	5121527	51215	01	0700EDBF63	5	12	15	27	52	55672	0	No
0512152753,020700EDBF63	512152753	020700EDBF63	12152753	5121527	51215	02	0700EDBF63	5	12	15	27	53	55673	1	No
0512153055,010700EDAE3F	512153055	010700EDAE3F	12153055	5121530	51215	01	0700EDAE3F	5	12	15	30	55	55855	182	Meet
0512153055,020700EDAE3F	512153055	020700EDAE3F	12153055	5121530	51215	02	0700EDAE3F	5	12	15	30	55	55855	0	No
0512153236,010700EDBF63	512153236	010700EDBF63	12153236	5121532	51215	01	0700EDBF63	5	12	15	32	36	55956	101	Meet
0512153237,010700EDBF63	512153237	010700EDBF63	12153237	5121532	51215	01	0700EDBF63	5	12	15	32	37	55957	1	No
0512153237,010700EDBF63	512153237	010700EDBF63	12153237	5121532	51215	01	0700EDBF63	5	12	15	32	37	55957	0	No
0512153241,010700EDBF63	512153241	010700EDBF63	12153241	5121532	51215	01	0700EDBF63	5	12	15	32	41	55961	4	No
0512153242,010700EDBF63	512153242	010700EDBF63	12153242	5121532	51215	01	0700EDBF63	5	12	15	32	42	55962	1	No
0512153242,010700EDBF63	512153242	010700EDBF63	12153242	5121532	51215	01	0700EDBF63	5	12	15	32	42	55962	0	No
0512153243,010700EDBF63	512153243	010700EDBF63	12153243	5121532	51215	01	0700EDBF63	5	12	15	32	43	55963	1	No
0512153244,010700EDBF63	512153244	010700EDBF63	12153244	5121532	51215	01	0700EDBF63	5	12	15	32	44	55964	1	No
0512153245,020700EDBF63	512153245	020700EDBF63	12153245	5121532	51215	02	0700EDBF63	5	12	15	32	45	55965	1	No
0512153245,020700EDBF63	512153245	020700EDBF63	12153245	5121532	51215	02	0700EDBF63	5	12	15	32	45	55965	0	No
0512153420,010700EDBF63	512153420	010700EDBF63	12153420	5121534	51215	01	0700EDBF63	5	12	15	34	20	56060	95	No
0512153423,010700EDBF63	512153423	010700EDBF63	12153423	5121534	51215	01	0700EDBF63	5	12	15	34	23	56063	3	No
0512153423,010700EDBF63	512153423	010700EDBF63	12153423	5121534	51215	01	0700EDBF63	5	12	15	34	23	56063	0	No
0512153426,020700EDBF63	512153426	020700EDBF63	12153426	5121534	51215	02	0700EDBF63	5	12	15	34	26	56066	3	No
0512153430,020700EDAE3F	512153430	020700EDAE3F	12153430	5121534	51215	02	0700EDAE3F	5	12	15	34	30	56070	4	Meet
0512153627,020700EDAE3F	512153627	020700EDAE3F	12153627	5121536	51215	02	0700EDAE3F	5	12	15	36	27	56187	117	No
0512153749,010700EDBF63	512153749	010700EDBF63	12153749	5121537	51215	01	0700EDBF63	5	12	15	37	49	56269	82	Meet
0512153750,010700EDBF63	512153750	010700EDBF63	12153750	5121537	51215	01	0700EDBF63	5	12	15	37	50	56270	1	No
0512153751,010700EDBF63	512153751	010700EDBF63	12153751	5121537	51215	01	0700EDBF63	5	12	15	37	51	56271	1	No
0512153751,010700EDBF63	512153751	010700EDBF63	12153751	5121537	51215	01	0700EDBF63	5	12	15	37	51	56271	0	No
0512153752,010700EDBF63	512153752	010700EDBF63	12153752	5121537	51215	01	0700EDBF63	5	12	15	37	52	56272	1	No
0512153752,020700EDBF63	512153752	020700EDBF63	12153752	5121537	51215	02	0700EDBF63	5	12	15	37	52	56272	0	No
0512154009,010700EDBF63	512154009	010700EDBF63	12154009	5121540	51215	01	0700EDBF63	5	12	15	40	9	56409	137	No
0512154009,010700EDBF63	512154009	010700EDBF63	12154009	5121540	51215	01	0700EDBF63	5	12	15	40	9	56409	0	No
0512154051,020700EDAE3F	512154051	020700EDAE3F	12154051	5121540	51215	02	0700EDAE3F	5	12	15	40	51	56451	42	Meet
0512154211,020700EDAE3F	512154211	020700EDAE3F	12154211	5121542	51215	02	0700EDAE3F	5	12	15	42	11	56531	80	No
0512154337,010700EDAE3F	512154337	010700EDAE3F	12154337	5121543	51215	01	0700EDAE3F	5	12	15	43	37	56617	86	No
0512154337,020700EDAE3F	512154337	020700EDAE3F	12154337	5121543	51215	02	0700EDAE3F	5	12	15	43	37	56617	0	No
0512154346,010700EDBF63	512154346	010700EDBF63	12154346	5121543	51215	01	0700EDBF63	5	12	15	43	46	56626	9	Meet
0512154347,010700EDBF63	512154347	010700EDBF63	12154347	5121543	51215	01	0700EDBF63	5	12	15	43	47	56627	1	No
0512154353,010700EDBF63	512154353	010700EDBF63	12154353	5121543	51215	01	0700EDBF63	5	12	15	43	53	56633	6	No
0512154359,010700EDBF63	512154359	010700EDBF63	12154359	5121543	51215	01	0700EDBF63	5	12	15	43	59	56639	6	No
0512154446,010700EDAE3F	512154446	010700EDAE3F	12154446	5121544	51215	01	0700EDAE3F	5	12	15	44	46	56686	47	Meet
0512154446,020700EDAE3F	512154446	020700EDAE3F	12154446	5121544	51215	02	0700EDAE3F	5	12	15	44	46	56686	0	No
0512154456,010700EDBF63	512154456	010700EDBF63	12154456	5121544	51215	01	0700EDBF63	5	12	15	44	56	56696	10	Meet
0512154456,020700EDAE3F	512154456	020700EDAE3F	12154456	5121544	51215	02	0700EDAE3F	5	12	15	44	56	56696	0	Meet
0512154457,010700EDBF63	512154457	010700EDBF63	12154457	5121544	51215	01	0700EDBF63	5	12	15	44	57	56697	1	Meet
0512154500,020700EDAE3F	512154500	020700EDAE3F	12154500	5121545	51215	02	0700EDAE3F	5	12	15	45	0	56700	3	Meet
0512154502,010700EDBF63	512154502	010700EDBF63	12154502	5121545	51215	01	0700EDBF63	5	12	15	45	2	56702	2	Meet
0512154502,010700EDBF63	512154502	010700EDBF63	12154502	5121545	51215	01	0700EDBF63	5	12	15	45	2	56702	0	No
0512154504,010700EDBF63	512154504	010700EDBF63	12154504	5121545	51215	01	0700EDBF63	5	12	15	45	4	56704	2	No
0512154504,010700EDBF63	512154504	010700EDBF63	12154504	5121545	51215	01	0700EDBF63	5	12	15	45	4	56704	0	No
0512154506,010700EDBF63	512154506	010700EDBF63	12154506	5121545	51215	01	0700EDBF63	5	12	15	45	6	56706	2	No
0512154507,010700EDBF63	512154507	010700EDBF63	12154507	5121545	51215	01	0700EDBF63	5	12	15	45	7	56707	1	No
0512154507,010700EDBF63	512154507	010700EDBF63	12154507	5121545	51215	01	0700EDBF63	5	12	15	45	7	56707	0	No
0512154508,010700EDBF63	512154508	010700EDBF63	12154508	5121545	51215	01	0700EDBF63	5	12	15	45	8	56708	1	No
0512154509,010700EDBF63	512154509	010700EDBF63	12154509	5121545	51215	01	0700EDBF63	5	12	15	45	9	56709	1	No
0512154509,020700EDBF63	512154509	020700EDBF63	12154509	5121545	51215	02	0700EDBF63	5	12	15	45	9	56709	0	No
0512154510,020700EDBF63	512154510	020700EDBF63	12154510	5121545	51215	02	0700EDBF63	5	12	15	45	10	56710	1	No
0512154510,020700EDBF63	512154510	020700EDBF63	12154510	5121545	51215	02	0700EDBF63	5	12	15	45	10	56710	0	No
0512154511,010700EDBF63	512154511	010700EDBF63	12154511	5121545	51215	01	0700EDBF63	5	12	15	45	11	56711	1	No
0512154511,010700EDBF63	512154511	010700EDBF63	12154511	5121545	51215	01	0700EDBF63	5	12	15	45	11	56711	0	No
0512154513,010700EDBF63	512154513	010700EDBF63	12154513	5121545	51215	01	0700EDBF63	5	12	15	45	13	56713	2	No
0512154517,010700EDBF63	512154517	010700EDBF63	12154517	5121545	51215	01	0700EDBF63	5	12	15	45	17	56717	4	No
0512154519,010700EDBF63	512154519	010700EDBF63	12154519	5121545	51215	01	0700EDBF63	5	12	15	45	19	56719	2	No
0512154521,010700EDBF63	512154521	010700EDBF63	12154521	5121545	51215	01	0700EDBF63	5	12	15	45	21	56721	2	No
0512154531,020700EDAE3F	512154531	020700EDAE3F	12154531	5121545	51215	02	0700EDAE3F	5	12	15	45	31	56731	10	Meet
0512154621,020700EDAE3F	512154621	020700EDAE3F	12154621	5121546	51215	02	0700EDAE3F	5	12	15	46	21	56781	50	No
0512154626,010700EDBF63	512154626	010700EDBF63	12154626	5121546	51215	01	0700EDBF63	5	12	15	46	26	56786	5	Meet
0512154626,010700EDBF63	512154626	010700EDBF63	12154626	5121546	51215	01	0700EDBF63	5	12	15	46	26	56786	0	No
0512154628,010700EDBF63	512154628	010700EDBF63	12154628	5121546	51215	01	0700EDBF63	5	12	15	46	28	56788	2	No
0512154628,010700EDBF63	512154628	010700EDBF63	12154628	5121546	51215	01	0700EDBF63	5	12	15	46	28	56788	0	No
0512154629,010700EDBF63	512154629	010700EDBF63	12154629	5121546	51215	01	0700EDBF63	5	12	15	46	29	56789	1	No
0512154635,010700EDBF63	512154635	010700EDBF63	12154635	5121546	51215	01	0700EDBF63	5	12	15	46	35	56795	6	No
0512154636,010700EDBF63	512154636	010700EDBF63	12154636	5121546	51215	01	0700EDBF63	5	12	15	46	36	56796	1	No
0512154638,020700EDBF63	512154638	020700EDBF63	12154638	5121546	51215	02	0700EDBF63	5	12	15	46	38	56798	2	No
0512154639,020700EDBF63	512154639	020700EDBF63	12154639	5121546	51215	02	0700EDBF63	5	12	15	46	39	56799	1	No
0512154736,010700EDBF63	512154736	010700EDBF63	12154736	5121547	51215	01	0700EDBF63	5	12	15	47	36	56856	57	No
0512154737,020700EDBF63	512154737	020700EDBF63	12154737	5121547	51215	02	0700EDBF63	5	12	15	47	37	56857	1	No
0512154834,010700EDBF63	512154834	010700EDBF63	12154834	5121548	51215	01	0700EDBF63	5	12	15	48	34	56914	57	No
0512154835,020700EDBF63	512154835	020700EDBF63	12154835	5121548	51215	02	0700EDBF63	5	12	15	48	35	56915	1	No
0512154837,010700EDBF63	512154837	010700EDBF63	12154837	5121548	51215	01	0700EDBF63	5	12	15	48	37	56917	2	No
0512154838,020700EDBF63	512154838	020700EDBF63	12154838	5121548	51215	02	0700EDBF63	5	12	15	48	38	56918	1	No
0512155017,010700EDAE3F	512155017	010700EDAE3F	12155017	5121550	51215	01	0700EDAE3F	5	12	15	50	17	57017	99	Meet
0512155017,020700EDAE3F	512155017	020700EDAE3F	12155017	5121550	51215	02	0700EDAE3F	5	12	15	50	17	57017	0	No
0512155037,010700EDBF63	512155037	010700EDBF63	12155037	5121550	51215	01	0700EDBF63	5	12	15	50	37	57037	20	Meet
0512155038,010700EDBF63	512155038	010700EDBF63	12155038	5121550	51215	01	0700EDBF63	5	12	15	50	38	57038	1	No
0512155039,010700EDBF63	512155039	010700EDBF63	12155039	5121550	51215	01	0700EDBF63	5	12	15	50	39	57039	1	No
0512155039,010700EDBF63	512155039	010700EDBF63	12155039	5121550	51215	01	0700EDBF63	5	12	15	50	39	57039	0	No
0512155040,010700EDBF63	512155040	010700EDBF63	12155040	5121550	51215	01	0700EDBF63	5	12	15	50	40	57040	1	No
0512155041,010700EDBF63	512155041	010700EDBF63	12155041	5121550	51215	01	0700EDBF63	5	12	15	50	41	57041	1	No
0512155042,020700EDBF63	512155042	020700EDBF63	12155042	5121550	51215	02	0700EDBF63	5	12	15	50	42	57042	1	No
0512155143,010700EDBF63	512155143	010700EDBF63	12155143	5121551	51215	01	0700EDBF63	5	12	15	51	43	57103	61	No
0512155143,010700EDBF63	512155143	010700EDBF63	12155143	5121551	51215	01	0700EDBF63	5	12	15	51	43	57103	0	No
0512155144,010700EDBF63	512155144	010700EDBF63	12155144	5121551	51215	01	0700EDBF63	5	12	15	51	44	57104	1	No
0512155144,020700EDBF63	512155144	020700EDBF63	12155144	5121551	51215	02	0700EDBF63	5	12	15	51	44	57104	0	No
0512155220,020700EDAE3F	512155220	020700EDAE3F	12155220	5121552	51215	02	0700EDAE3F	5	12	15	52	20	57140	36	Meet
0512155328,010700EDAE3F	512155328	010700EDAE3F	12155328	5121553	51215	01	0700EDAE3F	5	12	15	53	28	57208	68	No
0512155328,020700EDAE3F	512155328	020700EDAE3F	12155328	5121553	51215	02	0700EDAE3F	5	12	15	53	28	57208	0	No
0512155544,010700EDBF63	512155544	010700EDBF63	12155544	5121555	51215	01	0700EDBF63	5	12	15	55	44	57344	136	Meet
0512155545,010700EDBF63	512155545	010700EDBF63	12155545	5121555	51215	01	0700EDBF63	5	12	15	55	45	57345	1	No
0512155545,020700EDBF63	512155545	020700EDBF63	12155545	5121555	51215	02	0700EDBF63	5	12	15	55	45	57345	0	No
0512155626,020700EDAE3F	512155626	020700EDAE3F	12155626	5121556	51215	02	0700EDAE3F	5	12	15	56	26	57386	41	Meet
0512160010,010700EDBF63	512160010	010700EDBF63	12160010	5121600	51216	01	0700EDBF63	5	12	16	0	10	57610	224	Meet
0512160011,010700EDBF63	512160011	010700EDBF63	12160011	5121600	51216	01	0700EDBF63	5	12	16	0	11	57611	1	No
0512160011,010700EDBF63	512160011	010700EDBF63	12160011	5121600	51216	01	0700EDBF63	5	12	16	0	11	57611	0	No
0512160013,010700EDBF63	512160013	010700EDBF63	12160013	5121600	51216	01	0700EDBF63	5	12	16	0	13	57613	2	No
0512160013,010700EDBF63	512160013	010700EDBF63	12160013	5121600	51216	01	0700EDBF63	5	12	16	0	13	57613	0	No
0512160014,020700EDBF63	512160014	020700EDBF63	12160014	5121600	51216	02	0700EDBF63	5	12	16	0	14	57614	1	No
0512160135,020700EDBF63	512160135	020700EDBF63	12160135	5121601	51216	02	0700EDBF63	5	12	16	1	35	57695	81	No
0512160202,020700EDAE3F	512160202	020700EDAE3F	12160202	5121602	51216	02	0700EDAE3F	5	12	16	2	2	57722	27	Meet
0512160339,020700EDAE3F	512160339	020700EDAE3F	12160339	5121603	51216	02	0700EDAE3F	5	12	16	3	39	57819	97	No
0512160400,020700EDAE3F	512160400	020700EDAE3F	12160400	5121604	51216	02	0700EDAE3F	5	12	16	4	0	57840	21	No
0512160429,020700EDBF63	512160429	020700EDBF63	12160429	5121604	51216	02	0700EDBF63	5	12	16	4	29	57869	29	Meet
0512160553,010700EDBF63	512160553	010700EDBF63	12160553	5121605	51216	01	0700EDBF63	5	12	16	5	53	57953	84	No
0512160554,020700EDBF63	512160554	020700EDBF63	12160554	5121605	51216	02	0700EDBF63	5	12	16	5	54	57954	1	No
0512160619,010700EDAE3F	512160619	010700EDAE3F	12160619	5121606	51216	01	0700EDAE3F	5	12	16	6	19	57979	25	Meet
0512160619,020700EDAE3F	512160619	020700EDAE3F	12160619	5121606	51216	02	0700EDAE3F	5	12	16	6	19	57979	0	No
0512160711,020700EDAE3F	512160711	020700EDAE3F	12160711	5121607	51216	02	0700EDAE3F	5	12	16	7	11	58031	52	No
0512160742,010700EDBF63	512160742	010700EDBF63	12160742	5121607	51216	01	0700EDBF63	5	12	16	7	42	58062	31	Meet
0512160844,020700EDBF63	512160844	020700EDBF63	12160844	5121608	51216	02	0700EDBF63	5	12	16	8	44	58124	62	No
0512160914,010700EDAE3F	512160914	010700EDAE3F	12160914	5121609	51216	01	0700EDAE3F	5	12	16	9	14	58154	30	Meet
0512160914,020700EDAE3F	512160914	020700EDAE3F	12160914	5121609	51216	02	0700EDAE3F	5	12	16	9	14	58154	0	No
0512160947,020700EDBF63	512160947	020700EDBF63	12160947	5121609	51216	02	0700EDBF63	5	12	16	9	47	58187	33	Meet
0512161102,010700EDBF63	512161102	010700EDBF63	12161102	5121611	51216	01	0700EDBF63	5	12	16	11	2	58262	75	No
0512161103,020700EDBF63	512161103	020700EDBF63	12161103	5121611	51216	02	0700EDBF63	5	12	16	11	3	58263	1	No
0512161216,010700EDBF63	512161216	010700EDBF63	12161216	5121612	51216	01	0700EDBF63	5	12	16	12	16	58336	73	No
0512161334,010700EDBF63	512161334	010700EDBF63	12161334	5121613	51216	01	0700EDBF63	5	12	16	13	34	58414	78	No
0512161335,020700EDBF63	512161335	020700EDBF63	12161335	5121613	51216	02	0700EDBF63	5	12	16	13	35	58415	1	No
0512161457,020700EDBF63	512161457	020700EDBF63	12161457	5121614	51216	02	0700EDBF63	5	12	16	14	57	58497	82	No
0512161752,020700EDBF63	512161752	020700EDBF63	12161752	5121617	51216	02	0700EDBF63	5	12	16	17	52	58672	175	No
0512161842,020700EDAE3F	512161842	020700EDAE3F	12161842	5121618	51216	02	0700EDAE3F	5	12	16	18	42	58722	50	Meet
0512162000,020700EDAE3F	512162000	020700EDAE3F	12162000	5121620	51216	02	0700EDAE3F	5	12	16	20	0	58800	78	No
0512162212,020700EDAE3F	512162212	020700EDAE3F	12162212	5121622	51216	02	0700EDAE3F	5	12	16	22	12	58932	132	No
0512162254,010700EDBF63	512162254	010700EDBF63	12162254	5121622	51216	01	0700EDBF63	5	12	16	22	54	58974	42	Meet
0512162255,010700EDBF63	512162255	010700EDBF63	12162255	5121622	51216	01	0700EDBF63	5	12	16	22	55	58975	1	No
0512162256,010700EDBF63	512162256	010700EDBF63	12162256	5121622	51216	01	0700EDBF63	5	12	16	22	56	58976	1	No
0512162256,010700EDBF63	512162256	010700EDBF63	12162256	5121622	51216	01	0700EDBF63	5	12	16	22	56	58976	0	No
0512162257,010700EDBF63	512162257	010700EDBF63	12162257	5121622	51216	01	0700EDBF63	5	12	16	22	57	58977	1	No
0512162258,010700EDBF63	512162258	010700EDBF63	12162258	5121622	51216	01	0700EDBF63	5	12	16	22	58	58978	1	No
0512162258,010700EDBF63	512162258	010700EDBF63	12162258	5121622	51216	01	0700EDBF63	5	12	16	22	58	58978	0	No
0512162300,010700EDBF63	512162300	010700EDBF63	12162300	5121623	51216	01	0700EDBF63	5	12	16	23	0	58980	2	No
0512162412,010700EDBF63	512162412	010700EDBF63	12162412	5121624	51216	01	0700EDBF63	5	12	16	24	12	59052	72	No
0512162413,010700EDBF63	512162413	010700EDBF63	12162413	5121624	51216	01	0700EDBF63	5	12	16	24	13	59053	1	No
0512162414,010700EDBF63	512162414	010700EDBF63	12162414	5121624	51216	01	0700EDBF63	5	12	16	24	14	59054	1	No
0512162415,010700EDBF63	512162415	010700EDBF63	12162415	5121624	51216	01	0700EDBF63	5	12	16	24	15	59055	1	No
0512162451,010700EDBF63	512162451	010700EDBF63	12162451	5121624	51216	01	0700EDBF63	5	12	16	24	51	59091	36	No
0512162452,010700EDBF63	512162452	010700EDBF63	12162452	5121624	51216	01	0700EDBF63	5	12	16	24	52	59092	1	No
0512162453,010700EDBF63	512162453	010700EDBF63	12162453	5121624	51216	01	0700EDBF63	5	12	16	24	53	59093	1	No
0512162453,010700EDBF63	512162453	010700EDBF63	12162453	5121624	51216	01	0700EDBF63	5	12	16	24	53	59093	0	No
0512162503,010700EDBF63	512162503	010700EDBF63	12162503	5121625	51216	01	0700EDBF63	5	12	16	25	3	59103	10	No
0512162523,010700EDBF63	512162523	010700EDBF63	12162523	5121625	51216	01	0700EDBF63	5	12	16	25	23	59123	20	No
0512162524,010700EDBF63	512162524	010700EDBF63	12162524	5121625	51216	01	0700EDBF63	5	12	16	25	24	59124	1	No
0512162530,010700EDBF63	512162530	010700EDBF63	12162530	5121625	51216	01	0700EDBF63	5	12	16	25	30	59130	6	No
0512162531,010700EDBF63	512162531	010700EDBF63	12162531	5121625	51216	01	0700EDBF63	5	12	16	25	31	59131	1	No
0512162532,010700EDBF63	512162532	010700EDBF63	12162532	5121625	51216	01	0700EDBF63	5	12	16	25	32	59132	1	No
0512162532,010700EDBF63	512162532	010700EDBF63	12162532	5121625	51216	01	0700EDBF63	5	12	16	25	32	59132	0	No
0512162535,010700EDBF63	512162535	010700EDBF63	12162535	5121625	51216	01	0700EDBF63	5	12	16	25	35	59135	3	No
0512162535,010700EDBF63	512162535	010700EDBF63	12162535	5121625	51216	01	0700EDBF63	5	12	16	25	35	59135	0	No
0512162538,010700EDBF63	512162538	010700EDBF63	12162538	5121625	51216	01	0700EDBF63	5	12	16	25	38	59138	3	No
0512162538,010700EDBF63	512162538	010700EDBF63	12162538	5121625	51216	01	0700EDBF63	5	12	16	25	38	59138	0	No
0512162541,010700EDBF63	512162541	010700EDBF63	12162541	5121625	51216	01	0700EDBF63	5	12	16	25	41	59141	3	No
0512162541,010700EDBF63	512162541	010700EDBF63	12162541	5121625	51216	01	0700EDBF63	5	12	16	25	41	59141	0	No
0512162543,010700EDBF63	512162543	010700EDBF63	12162543	5121625	51216	01	0700EDBF63	5	12	16	25	43	59143	2	No
0512162543,010700EDBF63	512162543	010700EDBF63	12162543	5121625	51216	01	0700EDBF63	5	12	16	25	43	59143	0	No
0512162544,010700EDBF63	512162544	010700EDBF63	12162544	5121625	51216	01	0700EDBF63	5	12	16	25	44	59144	1	No
0512162548,010700EDBF63	512162548	010700EDBF63	12162548	5121625	51216	01	0700EDBF63	5	12	16	25	48	59148	4	No
0512162549,010700EDBF63	512162549	010700EDBF63	12162549	5121625	51216	01	0700EDBF63	5	12	16	25	49	59149	1	No
0512162551,010700EDBF63	512162551	010700EDBF63	12162551	5121625	51216	01	0700EDBF63	5	12	16	25	51	59151	2	No
0512162552,010700EDBF63	512162552	010700EDBF63	12162552	5121625	51216	01	0700EDBF63	5	12	16	25	52	59152	1	No
0512162553,020700EDBF63	512162553	020700EDBF63	12162553	5121625	51216	02	0700EDBF63	5	12	16	25	53	59153	1	No
0512163127,010700EDBF63	512163127	010700EDBF63	12163127	5121631	51216	01	0700EDBF63	5	12	16	31	27	59487	334	No
0512163128,010700EDBF63	512163128	010700EDBF63	12163128	5121631	51216	01	0700EDBF63	5	12	16	31	28	59488	1	No
0512163129,010700EDBF63	512163129	010700EDBF63	12163129	5121631	51216	01	0700EDBF63	5	12	16	31	29	59489	1	No
0512163129,010700EDBF63	512163129	010700EDBF63	12163129	5121631	51216	01	0700EDBF63	5	12	16	31	29	59489	0	No
0512163131,010700EDBF63	512163131	010700EDBF63	12163131	5121631	51216	01	0700EDBF63	5	12	16	31	31	59491	2	No
0512163134,010700EDBF63	512163134	010700EDBF63	12163134	5121631	51216	01	0700EDBF63	5	12	16	31	34	59494	3	No
0512163135,010700EDBF63	512163135	010700EDBF63	12163135	5121631	51216	01	0700EDBF63	5	12	16	31	35	59495	1	No
0512163136,010700EDBF63	512163136	010700EDBF63	12163136	5121631	51216	01	0700EDBF63	5	12	16	31	36	59496	1	No
0512163136,010700EDBF63	512163136	010700EDBF63	12163136	5121631	51216	01	0700EDBF63	5	12	16	31	36	59496	0	No
0512163137,010700EDBF63	512163137	010700EDBF63	12163137	5121631	51216	01	0700EDBF63	5	12	16	31	37	59497	1	No
0512163137,010700EDBF63	512163137	010700EDBF63	12163137	5121631	51216	01	0700EDBF63	5	12	16	31	37	59497	0	No
0512163138,010700EDBF63	512163138	010700EDBF63	12163138	5121631	51216	01	0700EDBF63	5	12	16	31	38	59498	1	No
0512163142,010700EDBF63	512163142	010700EDBF63	12163142	5121631	51216	01	0700EDBF63	5	12	16	31	42	59502	4	No
0512163158,010700EDBF63	512163158	010700EDBF63	12163158	5121631	51216	01	0700EDBF63	5	12	16	31	58	59518	16	No
0512163158,010700EDBF63	512163158	010700EDBF63	12163158	5121631	51216	01	0700EDBF63	5	12	16	31	58	59518	0	No
0512163159,010700EDBF63	512163159	010700EDBF63	12163159	5121631	51216	01	0700EDBF63	5	12	16	31	59	59519	1	No
0512163159,010700EDBF63	512163159	010700EDBF63	12163159	5121631	51216	01	0700EDBF63	5	12	16	31	59	59519	0	No
0512163200,020700EDBF63	512163200	020700EDBF63	12163200	5121632	51216	02	0700EDBF63	5	12	16	32	0	59520	1	No
0512163201,010700EDBF63	512163201	010700EDBF63	12163201	5121632	51216	01	0700EDBF63	5	12	16	32	1	59521	1	No
0512163202,010700EDBF63	512163202	010700EDBF63	12163202	5121632	51216	01	0700EDBF63	5	12	16	32	2	59522	1	No
0512163203,010700EDBF63	512163203	010700EDBF63	12163203	5121632	51216	01	0700EDBF63	5	12	16	32	3	59523	1	No
0512163204,020700EDBF63	512163204	020700EDBF63	12163204	5121632	51216	02	0700EDBF63	5	12	16	32	4	59524	1	No
0512163204,020700EDBF63	512163204	020700EDBF63	12163204	5121632	51216	02	0700EDBF63	5	12	16	32	4	59524	0	No
0512163207,020700EDAE3F	512163207	020700EDAE3F	12163207	5121632	51216	02	0700EDAE3F	5	12	16	32	7	59527	3	Meet
0512163443,010700EDBF63	512163443	010700EDBF63	12163443	5121634	51216	01	0700EDBF63	5	12	16	34	43	59683	156	Meet
0512163456,010700EDBF63	512163456	010700EDBF63	12163456	5121634	51216	01	0700EDBF63	5	12	16	34	56	59696	13	No
0512163458,010700EDBF63	512163458	010700EDBF63	12163458	5121634	51216	01	0700EDBF63	5	12	16	34	58	59698	2	No
0512163458,010700EDBF63	512163458	010700EDBF63	12163458	5121634	51216	01	0700EDBF63	5	12	16	34	58	59698	0	No
0512163459,010700EDBF63	512163459	010700EDBF63	12163459	5121634	51216	01	0700EDBF63	5	12	16	34	59	59699	1	No
0512163500,010700EDBF63	512163500	010700EDBF63	12163500	5121635	51216	01	0700EDBF63	5	12	16	35	0	59700	1	No
0512163500,010700EDBF63	512163500	010700EDBF63	12163500	5121635	51216	01	0700EDBF63	5	12	16	35	0	59700	0	No
0512163501,010700EDBF63	512163501	010700EDBF63	12163501	5121635	51216	01	0700EDBF63	5	12	16	35	1	59701	1	No
0512163501,020700EDBF63	512163501	020700EDBF63	12163501	5121635	51216	02	0700EDBF63	5	12	16	35	1	59701	0	No
0512163848,010700EDBF63	512163848	010700EDBF63	12163848	5121638	51216	01	0700EDBF63	5	12	16	38	48	59928	227	No
0512163849,010700EDBF63	512163849	010700EDBF63	12163849	5121638	51216	01	0700EDBF63	5	12	16	38	49	59929	1	No
0512163850,010700EDBF63	512163850	010700EDBF63	12163850	5121638	51216	01	0700EDBF63	5	12	16	38	50	59930	1	No
0512163851,010700EDBF63	512163851	010700EDBF63	12163851	5121638	51216	01	0700EDBF63	5	12	16	38	51	59931	1	No
0512163852,010700EDBF63	512163852	010700EDBF63	12163852	5121638	51216	01	0700EDBF63	5	12	16	38	52	59932	1	No
0512163852,010700EDBF63	512163852	010700EDBF63	12163852	5121638	51216	01	0700EDBF63	5	12	16	38	52	59932	0	No
0512163853,010700EDBF63	512163853	010700EDBF63	12163853	5121638	51216	01	0700EDBF63	5	12	16	38	53	59933	1	No
0512163853,020700EDBF63	512163853	020700EDBF63	12163853	5121638	51216	02	0700EDBF63	5	12	16	38	53	59933	0	No
0512163854,010700EDBF63	512163854	010700EDBF63	12163854	5121638	51216	01	0700EDBF63	5	12	16	38	54	59934	1	No
0512163854,010700EDBF63	512163854	010700EDBF63	12163854	5121638	51216	01	0700EDBF63	5	12	16	38	54	59934	0	No
0512163855,020700EDBF63	512163855	020700EDBF63	12163855	5121638	51216	02	0700EDBF63	5	12	16	38	55	59935	1	No
0512164152,010700EDAE3F	512164152	010700EDAE3F	12164152	5121641	51216	01	0700EDAE3F	5	12	16	41	52	60112	177	Meet
0512165328,020700EDAE3F	512165328	020700EDAE3F	12165328	5121653	51216	02	0700EDAE3F	5	12	16	53	28	60808	696	No
0512165418,020700EDAE3F	512165418	020700EDAE3F	12165418	5121654	51216	02	0700EDAE3F	5	12	16	54	18	60858	50	No
0512165653,010700EDBF63	512165653	010700EDBF63	12165653	5121656	51216	01	0700EDBF63	5	12	16	56	53	61013	155	Meet
0512165654,010700EDBF63	512165654	010700EDBF63	12165654	5121656	51216	01	0700EDBF63	5	12	16	56	54	61014	1	No
0512165655,010700EDBF63	512165655	010700EDBF63	12165655	5121656	51216	01	0700EDBF63	5	12	16	56	55	61015	1	No
0512165655,010700EDBF63	512165655	010700EDBF63	12165655	5121656	51216	01	0700EDBF63	5	12	16	56	55	61015	0	No
0512165703,010700EDBF63	512165703	010700EDBF63	12165703	5121657	51216	01	0700EDBF63	5	12	16	57	3	61023	8	No
0512165704,010700EDBF63	512165704	010700EDBF63	12165704	5121657	51216	01	0700EDBF63	5	12	16	57	4	61024	1	No
0512165705,010700EDBF63	512165705	010700EDBF63	12165705	5121657	51216	01	0700EDBF63	5	12	16	57	5	61025	1	No
0512165705,010700EDBF63	512165705	010700EDBF63	12165705	5121657	51216	01	0700EDBF63	5	12	16	57	5	61025	0	No
0512165718,010700EDBF63	512165718	010700EDBF63	12165718	5121657	51216	01	0700EDBF63	5	12	16	57	18	61038	13	No
0512165719,010700EDBF63	512165719	010700EDBF63	12165719	5121657	51216	01	0700EDBF63	5	12	16	57	19	61039	1	No
0512165720,020700EDBF63	512165720	020700EDBF63	12165720	5121657	51216	02	0700EDBF63	5	12	16	57	20	61040	1	No
0512165723,010700EDBF63	512165723	010700EDBF63	12165723	5121657	51216	01	0700EDBF63	5	12	16	57	23	61043	3	No
0512165727,010700EDBF63	512165727	010700EDBF63	12165727	5121657	51216	01	0700EDBF63	5	12	16	57	27	61047	4	No
0512165730,010700EDBF63	512165730	010700EDBF63	12165730	5121657	51216	01	0700EDBF63	5	12	16	57	30	61050	3	No
0512165731,010700EDBF63	512165731	010700EDBF63	12165731	5121657	51216	01	0700EDBF63	5	12	16	57	31	61051	1	No
0512165734,010700EDBF63	512165734	010700EDBF63	12165734	5121657	51216	01	0700EDBF63	5	12	16	57	34	61054	3	No
0512165735,020700EDBF63	512165735	020700EDBF63	12165735	5121657	51216	02	0700EDBF63	5	12	16	57	35	61055	1	No
0512165740,010700EDBF63	512165740	010700EDBF63	12165740	5121657	51216	01	0700EDBF63	5	12	16	57	40	61060	5	No
0512165740,020700EDBF63	512165740	020700EDBF63	12165740	5121657	51216	02	0700EDBF63	5	12	16	57	40	61060	0	No
0512165741,010700EDBF63	512165741	010700EDBF63	12165741	5121657	51216	01	0700EDBF63	5	12	16	57	41	61061	1	No
0512165741,010700EDBF63	512165741	010700EDBF63	12165741	5121657	51216	01	0700EDBF63	5	12	16	57	41	61061	0	No
0512165742,020700EDBF63	512165742	020700EDBF63	12165742	5121657	51216	02	0700EDBF63	5	12	16	57	42	61062	1	No
0512165748,020700EDAE3F	512165748	020700EDAE3F	12165748	5121657	51216	02	0700EDAE3F	5	12	16	57	48	61068	6	Meet
0512170035,010700EDBF63	512170035	010700EDBF63	12170035	5121700	51217	01	0700EDBF63	5	12	17	0	35	61235	167	Meet
0512170036,010700EDBF63	512170036	010700EDBF63	12170036	5121700	51217	01	0700EDBF63	5	12	17	0	36	61236	1	No
0512170037,020700EDBF63	512170037	020700EDBF63	12170037	5121700	51217	02	0700EDBF63	5	12	17	0	37	61237	1	No
0512170044,010700EDAE3F	512170044	010700EDAE3F	12170044	5121700	51217	01	0700EDAE3F	5	12	17	0	44	61244	7	Meet
0512170044,020700EDAE3F	512170044	020700EDAE3F	12170044	5121700	51217	02	0700EDAE3F	5	12	17	0	44	61244	0	No
0512170045,020700EDAE3F	512170045	020700EDAE3F	12170045	5121700	51217	02	0700EDAE3F	5	12	17	0	45	61245	1	No
0512170342,020700EDBF63	512170342	020700EDBF63	12170342	5121703	51217	02	0700EDBF63	5	12	17	3	42	61422	177	Meet
0512170631,020700EDAE3F	512170631	020700EDAE3F	12170631	5121706	51217	02	0700EDAE3F	5	12	17	6	31	61591	169	Meet
0512170646,010700EDBF63	512170646	010700EDBF63	12170646	5121706	51217	01	0700EDBF63	5	12	17	6	46	61606	15	Meet
0512170647,010700EDBF63	512170647	010700EDBF63	12170647	5121706	51217	01	0700EDBF63	5	12	17	6	47	61607	1	No
0512170647,020700EDBF63	512170647	020700EDBF63	12170647	5121706	51217	02	0700EDBF63	5	12	17	6	47	61607	0	No
0512170847,010700EDBF63	512170847	010700EDBF63	12170847	5121708	51217	01	0700EDBF63	5	12	17	8	47	61727	120	No
0512170848,010700EDBF63	512170848	010700EDBF63	12170848	5121708	51217	01	0700EDBF63	5	12	17	8	48	61728	1	No
0512170849,010700EDBF63	512170849	010700EDBF63	12170849	5121708	51217	01	0700EDBF63	5	12	17	8	49	61729	1	No
0512170850,010700EDBF63	512170850	010700EDBF63	12170850	5121708	51217	01	0700EDBF63	5	12	17	8	50	61730	1	No
0512170850,020700EDBF63	512170850	020700EDBF63	12170850	5121708	51217	02	0700EDBF63	5	12	17	8	50	61730	0	No
0512171045,010700EDAE3F	512171045	010700EDAE3F	12171045	5121710	51217	01	0700EDAE3F	5	12	17	10	45	61845	115	Meet
0512171045,020700EDAE3F	512171045	020700EDAE3F	12171045	5121710	51217	02	0700EDAE3F	5	12	17	10	45	61845	0	No
0512171103,020700EDBF63	512171103	020700EDBF63	12171103	5121711	51217	02	0700EDBF63	5	12	17	11	3	61863	18	Meet
0512171139,010700EDAE3F	512171139	010700EDAE3F	12171139	5121711	51217	01	0700EDAE3F	5	12	17	11	39	61899	36	Meet
0512171225,010700EDBF63	512171225	010700EDBF63	12171225	5121712	51217	01	0700EDBF63	5	12	17	12	25	61945	46	Meet
0512171227,020700EDBF63	512171227	020700EDBF63	12171227	5121712	51217	02	0700EDBF63	5	12	17	12	27	61947	2	No
0512171333,010700EDAE3F	512171333	010700EDAE3F	12171333	5121713	51217	01	0700EDAE3F	5	12	17	13	33	62013	66	Meet
0512171334,020700EDAE3F	512171334	020700EDAE3F	12171334	5121713	51217	02	0700EDAE3F	5	12	17	13	34	62014	1	No
0512171529,010700EDBF63	512171529	010700EDBF63	12171529	5121715	51217	01	0700EDBF63	5	12	17	15	29	62129	115	Meet
0512171746,010700EDBF63	512171746	010700EDBF63	12171746	5121717	51217	01	0700EDBF63	5	12	17	17	46	62266	137	No
0512171747,010700EDBF63	512171747	010700EDBF63	12171747	5121717	51217	01	0700EDBF63	5	12	17	17	47	62267	1	No
0512171747,020700EDBF63	512171747	020700EDBF63	12171747	5121717	51217	02	0700EDBF63	5	12	17	17	47	62267	0	No
0512171749,020700EDBF63	512171749	020700EDBF63	12171749	5121717	51217	02	0700EDBF63	5	12	17	17	49	62269	2	No
0512171758,020700EDAE3F	512171758	020700EDAE3F	12171758	5121717	51217	02	0700EDAE3F	5	12	17	17	58	62278	9	Meet
0512171910,020700EDAE3F	512171910	020700EDAE3F	12171910	5121719	51217	02	0700EDAE3F	5	12	17	19	10	62350	72	No
0512171915,010700EDBF63	512171915	010700EDBF63	12171915	5121719	51217	01	0700EDBF63	5	12	17	19	15	62355	5	Meet
0512171916,010700EDBF63	512171916	010700EDBF63	12171916	5121719	51217	01	0700EDBF63	5	12	17	19	16	62356	1	No
0512172050,010700EDAE3F	512172050	010700EDAE3F	12172050	5121720	51217	01	0700EDAE3F	5	12	17	20	50	62450	94	Meet
0512172050,020700EDAE3F	512172050	020700EDAE3F	12172050	5121720	51217	02	0700EDAE3F	5	12	17	20	50	62450	0	No
0512172051,010700EDAE3F	512172051	010700EDAE3F	12172051	5121720	51217	01	0700EDAE3F	5	12	17	20	51	62451	1	No
0512172051,010700EDAE3F	512172051	010700EDAE3F	12172051	5121720	51217	01	0700EDAE3F	5	12	17	20	51	62451	0	No
0512172051,020700EDAE3F	512172051	020700EDAE3F	12172051	5121720	51217	02	0700EDAE3F	5	12	17	20	51	62451	0	No
0512172052,010700EDAE3F	512172052	010700EDAE3F	12172052	5121720	51217	01	0700EDAE3F	5	12	17	20	52	62452	1	No
0512172052,020700EDAE3F	512172052	020700EDAE3F	12172052	5121720	51217	02	0700EDAE3F	5	12	17	20	52	62452	0	No
0512172053,010700EDAE3F	512172053	010700EDAE3F	12172053	5121720	51217	01	0700EDAE3F	5	12	17	20	53	62453	1	No
0512172053,020700EDAE3F	512172053	020700EDAE3F	12172053	5121720	51217	02	0700EDAE3F	5	12	17	20	53	62453	0	No
0512172157,020700EDAE3F	512172157	020700EDAE3F	12172157	5121721	51217	02	0700EDAE3F	5	12	17	21	57	62517	64	No
0512172305,010700EDBF63	512172305	010700EDBF63	12172305	5121723	51217	01	0700EDBF63	5	12	17	23	5	62585	68	Meet
0512172306,010700EDBF63	512172306	010700EDBF63	12172306	5121723	51217	01	0700EDBF63	5	12	17	23	6	62586	1	No
0512172307,010700EDBF63	512172307	010700EDBF63	12172307	5121723	51217	01	0700EDBF63	5	12	17	23	7	62587	1	No
0512172307,020700EDBF63	512172307	020700EDBF63	12172307	5121723	51217	02	0700EDBF63	5	12	17	23	7	62587	0	No
0512172511,020700EDAE3F	512172511	020700EDAE3F	12172511	5121725	51217	02	0700EDAE3F	5	12	17	25	11	62711	124	Meet
0512172616,010700EDBF63	512172616	010700EDBF63	12172616	5121726	51217	01	0700EDBF63	5	12	17	26	16	62776	65	Meet
0512172617,010700EDBF63	512172617	010700EDBF63	12172617	5121726	51217	01	0700EDBF63	5	12	17	26	17	62777	1	No
0512172617,020700EDBF63	512172617	020700EDBF63	12172617	5121726	51217	02	0700EDBF63	5	12	17	26	17	62777	0	No
0512172717,020700EDAE3F	512172717	020700EDAE3F	12172717	5121727	51217	02	0700EDAE3F	5	12	17	27	17	62837	60	Meet
0512172813,010700EDBF63	512172813	010700EDBF63	12172813	5121728	51217	01	0700EDBF63	5	12	17	28	13	62893	56	Meet
0512172813,020700EDBF63	512172813	020700EDBF63	12172813	5121728	51217	02	0700EDBF63	5	12	17	28	13	62893	0	No
0512172930,010700EDBF63	512172930	010700EDBF63	12172930	5121729	51217	01	0700EDBF63	5	12	17	29	30	62970	77	No
0512172931,010700EDBF63	512172931	010700EDBF63	12172931	5121729	51217	01	0700EDBF63	5	12	17	29	31	62971	1	No
0512172931,010700EDBF63	512172931	010700EDBF63	12172931	5121729	51217	01	0700EDBF63	5	12	17	29	31	62971	0	No
0512172932,020700EDBF63	512172932	020700EDBF63	12172932	5121729	51217	02	0700EDBF63	5	12	17	29	32	62972	1	No
0512173104,010700EDBF63	512173104	010700EDBF63	12173104	5121731	51217	01	0700EDBF63	5	12	17	31	4	63064	92	No
0512173104,020700EDBF63	512173104	020700EDBF63	12173104	5121731	51217	02	0700EDBF63	5	12	17	31	4	63064	0	No
0512173149,020700EDAE3F	512173149	020700EDAE3F	12173149	5121731	51217	02	0700EDAE3F	5	12	17	31	49	63109	45	Meet
0512173150,010700EDAE3F	512173150	010700EDAE3F	12173150	5121731	51217	01	0700EDAE3F	5	12	17	31	50	63110	1	No
0512173242,010700EDBF63	512173242	010700EDBF63	12173242	5121732	51217	01	0700EDBF63	5	12	17	32	42	63162	52	Meet
0512173249,010700EDAE3F	512173249	010700EDAE3F	12173249	5121732	51217	01	0700EDAE3F	5	12	17	32	49	63169	7	Meet
0512173250,020700EDAE3F	512173250	020700EDAE3F	12173250	5121732	51217	02	0700EDAE3F	5	12	17	32	50	63170	1	No
0512173428,020700EDBF63	512173428	020700EDBF63	12173428	5121734	51217	02	0700EDBF63	5	12	17	34	28	63268	98	Meet
0512173441,010700EDAE3F	512173441	010700EDAE3F	12173441	5121734	51217	01	0700EDAE3F	5	12	17	34	41	63281	13	Meet
0512173441,020700EDAE3F	512173441	020700EDAE3F	12173441	5121734	51217	02	0700EDAE3F	5	12	17	34	41	63281	0	No
0512173442,020700EDAE3F	512173442	020700EDAE3F	12173442	5121734	51217	02	0700EDAE3F	5	12	17	34	42	63282	1	No
0512173540,010700EDBF63	512173540	010700EDBF63	12173540	5121735	51217	01	0700EDBF63	5	12	17	35	40	63340	58	Meet
0512173754,010700EDAE3F	512173754	010700EDAE3F	12173754	5121737	51217	01	0700EDAE3F	5	12	17	37	54	63474	134	Meet
0512173755,020700EDAE3F	512173755	020700EDAE3F	12173755	5121737	51217	02	0700EDAE3F	5	12	17	37	55	63475	1	No
0512173905,010700EDBF63	512173905	010700EDBF63	12173905	5121739	51217	01	0700EDBF63	5	12	17	39	5	63545	70	Meet
0512174040,010700EDBF63	512174040	010700EDBF63	12174040	5121740	51217	01	0700EDBF63	5	12	17	40	40	63640	95	No
0512174041,010700EDBF63	512174041	010700EDBF63	12174041	5121740	51217	01	0700EDBF63	5	12	17	40	41	63641	1	No
0512174042,010700EDBF63	512174042	010700EDBF63	12174042	5121740	51217	01	0700EDBF63	5	12	17	40	42	63642	1	No
0512174042,010700EDBF63	512174042	010700EDBF63	12174042	5121740	51217	01	0700EDBF63	5	12	17	40	42	63642	0	No
0512174043,010700EDBF63	512174043	010700EDBF63	12174043	5121740	51217	01	0700EDBF63	5	12	17	40	43	63643	1	No
0512174044,010700EDBF63	512174044	010700EDBF63	12174044	5121740	51217	01	0700EDBF63	5	12	17	40	44	63644	1	No
0512174044,010700EDBF63	512174044	010700EDBF63	12174044	5121740	51217	01	0700EDBF63	5	12	17	40	44	63644	0	No
0512174104,010700EDBF63	512174104	010700EDBF63	12174104	5121741	51217	01	0700EDBF63	5	12	17	41	4	63664	20	No
0512174107,010700EDBF63	512174107	010700EDBF63	12174107	5121741	51217	01	0700EDBF63	5	12	17	41	7	63667	3	No
0512174109,010700EDBF63	512174109	010700EDBF63	12174109	5121741	51217	01	0700EDBF63	5	12	17	41	9	63669	2	No
0512174109,020700EDBF63	512174109	020700EDBF63	12174109	5121741	51217	02	0700EDBF63	5	12	17	41	9	63669	0	No
0512174117,010700EDAE3F	512174117	010700EDAE3F	12174117	5121741	51217	01	0700EDAE3F	5	12	17	41	17	63677	8	Meet
0512174118,020700EDAE3F	512174118	020700EDAE3F	12174118	5121741	51217	02	0700EDAE3F	5	12	17	41	18	63678	1	No
0512174221,010700EDBF63	512174221	010700EDBF63	12174221	5121742	51217	01	0700EDBF63	5	12	17	42	21	63741	63	Meet
0512174318,010700EDBF63	512174318	010700EDBF63	12174318	5121743	51217	01	0700EDBF63	5	12	17	43	18	63798	57	No
0512174319,010700EDBF63	512174319	010700EDBF63	12174319	5121743	51217	01	0700EDBF63	5	12	17	43	19	63799	1	No
0512174425,010700EDBF63	512174425	010700EDBF63	12174425	5121744	51217	01	0700EDBF63	5	12	17	44	25	63865	66	No
0512174433,020700EDBF63	512174433	020700EDBF63	12174433	5121744	51217	02	0700EDBF63	5	12	17	44	33	63873	8	No
0512174437,020700EDAE3F	512174437	020700EDAE3F	12174437	5121744	51217	02	0700EDAE3F	5	12	17	44	37	63877	4	Meet
0512174600,020700EDAE3F	512174600	020700EDAE3F	12174600	5121746	51217	02	0700EDAE3F	5	12	17	46	0	63960	83	No
0512174619,010700EDBF63	512174619	010700EDBF63	12174619	5121746	51217	01	0700EDBF63	5	12	17	46	19	63979	19	Meet
0512174619,010700EDBF63	512174619	010700EDBF63	12174619	5121746	51217	01	0700EDBF63	5	12	17	46	19	63979	0	No
0512174658,010700EDAE3F	512174658	010700EDAE3F	12174658	5121746	51217	01	0700EDAE3F	5	12	17	46	58	64018	39	Meet
0512174659,020700EDAE3F	512174659	020700EDAE3F	12174659	5121746	51217	02	0700EDAE3F	5	12	17	46	59	64019	1	No
0512174715,020700EDAE3F	512174715	020700EDAE3F	12174715	5121747	51217	02	0700EDAE3F	5	12	17	47	15	64035	16	No
0512174834,010700EDBF63	512174834	010700EDBF63	12174834	5121748	51217	01	0700EDBF63	5	12	17	48	34	64114	79	Meet
0512175111,010700EDBF63	512175111	010700EDBF63	12175111	5121751	51217	01	0700EDBF63	5	12	17	51	11	64271	157	No
0512175112,020700EDBF63	512175112	020700EDBF63	12175112	5121751	51217	02	0700EDBF63	5	12	17	51	12	64272	1	No
0512175332,010700EDBF63	512175332	010700EDBF63	12175332	5121753	51217	01	0700EDBF63	5	12	17	53	32	64412	140	No
0512175333,010700EDBF63	512175333	010700EDBF63	12175333	5121753	51217	01	0700EDBF63	5	12	17	53	33	64413	1	No
0512175334,010700EDBF63	512175334	010700EDBF63	12175334	5121753	51217	01	0700EDBF63	5	12	17	53	34	64414	1	No
0512175334,010700EDBF63	512175334	010700EDBF63	12175334	5121753	51217	01	0700EDBF63	5	12	17	53	34	64414	0	No
0512175335,010700EDBF63	512175335	010700EDBF63	12175335	5121753	51217	01	0700EDBF63	5	12	17	53	35	64415	1	No
0512175336,010700EDBF63	512175336	010700EDBF63	12175336	5121753	51217	01	0700EDBF63	5	12	17	53	36	64416	1	No
0512175336,010700EDBF63	512175336	010700EDBF63	12175336	5121753	51217	01	0700EDBF63	5	12	17	53	36	64416	0	No
0512175337,010700EDBF63	512175337	010700EDBF63	12175337	5121753	51217	01	0700EDBF63	5	12	17	53	37	64417	1	No
0512175347,010700EDBF63	512175347	010700EDBF63	12175347	5121753	51217	01	0700EDBF63	5	12	17	53	47	64427	10	No
0512175348,010700EDBF63	512175348	010700EDBF63	12175348	5121753	51217	01	0700EDBF63	5	12	17	53	48	64428	1	No
0512175348,010700EDBF63	512175348	010700EDBF63	12175348	5121753	51217	01	0700EDBF63	5	12	17	53	48	64428	0	No
0512175349,010700EDBF63	512175349	010700EDBF63	12175349	5121753	51217	01	0700EDBF63	5	12	17	53	49	64429	1	No
0512175350,010700EDBF63	512175350	010700EDBF63	12175350	5121753	51217	01	0700EDBF63	5	12	17	53	50	64430	1	No
0512175352,010700EDBF63	512175352	010700EDBF63	12175352	5121753	51217	01	0700EDBF63	5	12	17	53	52	64432	2	No
0512175353,010700EDBF63	512175353	010700EDBF63	12175353	5121753	51217	01	0700EDBF63	5	12	17	53	53	64433	1	No
0512175353,010700EDBF63	512175353	010700EDBF63	12175353	5121753	51217	01	0700EDBF63	5	12	17	53	53	64433	0	No
0512175354,010700EDBF63	512175354	010700EDBF63	12175354	5121753	51217	01	0700EDBF63	5	12	17	53	54	64434	1	No
0512175359,010700EDBF63	512175359	010700EDBF63	12175359	5121753	51217	01	0700EDBF63	5	12	17	53	59	64439	5	No
0512175401,010700EDBF63	512175401	010700EDBF63	12175401	5121754	51217	01	0700EDBF63	5	12	17	54	1	64441	2	No
0512175405,010700EDBF63	512175405	010700EDBF63	12175405	5121754	51217	01	0700EDBF63	5	12	17	54	5	64445	4	No
0512175406,010700EDBF63	512175406	010700EDBF63	12175406	5121754	51217	01	0700EDBF63	5	12	17	54	6	64446	1	No
0512175407,020700EDBF63	512175407	020700EDBF63	12175407	5121754	51217	02	0700EDBF63	5	12	17	54	7	64447	1	No
0512175414,010700EDAE3F	512175414	010700EDAE3F	12175414	5121754	51217	01	0700EDAE3F	5	12	17	54	14	64454	7	Meet
0512175415,020700EDAE3F	512175415	020700EDAE3F	12175415	5121754	51217	02	0700EDAE3F	5	12	17	54	15	64455	1	No
0512175510,020700EDAE3F	512175510	020700EDAE3F	12175510	5121755	51217	02	0700EDAE3F	5	12	17	55	10	64510	55	No
0512175644,010700EDBF63	512175644	010700EDBF63	12175644	5121756	51217	01	0700EDBF63	5	12	17	56	44	64604	94	Meet
0512175645,010700EDBF63	512175645	010700EDBF63	12175645	5121756	51217	01	0700EDBF63	5	12	17	56	45	64605	1	No
0512175646,020700EDBF63	512175646	020700EDBF63	12175646	5121756	51217	02	0700EDBF63	5	12	17	56	46	64606	1	No
0512175726,020700EDAE3F	512175726	020700EDAE3F	12175726	5121757	51217	02	0700EDAE3F	5	12	17	57	26	64646	40	Meet
0512175823,020700EDAE3F	512175823	020700EDAE3F	12175823	5121758	51217	02	0700EDAE3F	5	12	17	58	23	64703	57	No
0512175832,020700EDAE3F	512175832	020700EDAE3F	12175832	5121758	51217	02	0700EDAE3F	5	12	17	58	32	64712	9	No
0512175837,010700EDBF63	512175837	010700EDBF63	12175837	5121758	51217	01	0700EDBF63	5	12	17	58	37	64717	5	Meet
0512175943,020700EDAE3F	512175943	020700EDAE3F	12175943	5121759	51217	02	0700EDAE3F	5	12	17	59	43	64783	66	Meet
0512180003,020700EDAE3F	512180003	020700EDAE3F	12180003	5121800	51218	02	0700EDAE3F	5	12	18	0	3	64803	20	No
0512180146,020700EDAE3F	512180146	020700EDAE3F	12180146	5121801	51218	02	0700EDAE3F	5	12	18	1	46	64906	103	No
0512180336,010700EDBF63	512180336	010700EDBF63	12180336	5121803	51218	01	0700EDBF63	5	12	18	3	36	65016	110	Meet
0512180401,010700EDBF63	512180401	010700EDBF63	12180401	5121804	51218	01	0700EDBF63	5	12	18	4	1	65041	25	No
0512180422,010700EDBF63	512180422	010700EDBF63	12180422	5121804	51218	01	0700EDBF63	5	12	18	4	22	65062	21	No
0512180423,010700EDBF63	512180423	010700EDBF63	12180423	5121804	51218	01	0700EDBF63	5	12	18	4	23	65063	1	No
0512180425,010700EDBF63	512180425	010700EDBF63	12180425	5121804	51218	01	0700EDBF63	5	12	18	4	25	65065	2	No
0512180426,020700EDBF63	512180426	020700EDBF63	12180426	5121804	51218	02	0700EDBF63	5	12	18	4	26	65066	1	No
0512180508,020700EDAE3F	512180508	020700EDAE3F	12180508	5121805	51218	02	0700EDAE3F	5	12	18	5	8	65108	42	Meet
0512180841,020700EDBF63	512180841	020700EDBF63	12180841	5121808	51218	02	0700EDBF63	5	12	18	8	41	65321	213	Meet
0512181852,020700EDAE3F	512181852	020700EDAE3F	12181852	5121818	51218	02	0700EDAE3F	5	12	18	18	52	65932	611	Meet
0512181908,020700EDAE3F	512181908	020700EDAE3F	12181908	5121819	51218	02	0700EDAE3F	5	12	18	19	8	65948	16	No
0512182011,010700EDAE3F	512182011	010700EDAE3F	12182011	5121820	51218	01	0700EDAE3F	5	12	18	20	11	66011	63	No
0512182011,020700EDAE3F	512182011	020700EDAE3F	12182011	5121820	51218	02	0700EDAE3F	5	12	18	20	11	66011	0	No
0512182125,020700EDAE3F	512182125	020700EDAE3F	12182125	5121821	51218	02	0700EDAE3F	5	12	18	21	25	66085	74	No
0512182446,010700EDBF63	512182446	010700EDBF63	12182446	5121824	51218	01	0700EDBF63	5	12	18	24	46	66286	201	Meet
0512182447,010700EDBF63	512182447	010700EDBF63	12182447	5121824	51218	01	0700EDBF63	5	12	18	24	47	66287	1	No
0512182447,010700EDBF63	512182447	010700EDBF63	12182447	5121824	51218	01	0700EDBF63	5	12	18	24	47	66287	0	No
0512182449,020700EDBF63	512182449	020700EDBF63	12182449	5121824	51218	02	0700EDBF63	5	12	18	24	49	66289	2	No
0512182800,020700EDAE3F	512182800	020700EDAE3F	12182800	5121828	51218	02	0700EDAE3F	5	12	18	28	0	66480	191	Meet
0512183044,010700EDAE3F	512183044	010700EDAE3F	12183044	5121830	51218	01	0700EDAE3F	5	12	18	30	44	66644	164	No
0512183044,020700EDAE3F	512183044	020700EDAE3F	12183044	5121830	51218	02	0700EDAE3F	5	12	18	30	44	66644	0	No
0512183045,010700EDAE3F	512183045	010700EDAE3F	12183045	5121830	51218	01	0700EDAE3F	5	12	18	30	45	66645	1	No
0512183045,020700EDAE3F	512183045	020700EDAE3F	12183045	5121830	51218	02	0700EDAE3F	5	12	18	30	45	66645	0	No
0512183046,010700EDAE3F	512183046	010700EDAE3F	12183046	5121830	51218	01	0700EDAE3F	5	12	18	30	46	66646	1	No
0512183046,020700EDAE3F	512183046	020700EDAE3F	12183046	5121830	51218	02	0700EDAE3F	5	12	18	30	46	66646	0	No
0512183046,020700EDAE3F	512183046	020700EDAE3F	12183046	5121830	51218	02	0700EDAE3F	5	12	18	30	46	66646	0	No
0512183047,010700EDAE3F	512183047	010700EDAE3F	12183047	5121830	51218	01	0700EDAE3F	5	12	18	30	47	66647	1	No
0512183047,010700EDAE3F	512183047	010700EDAE3F	12183047	5121830	51218	01	0700EDAE3F	5	12	18	30	47	66647	0	No
0512183047,020700EDAE3F	512183047	020700EDAE3F	12183047	5121830	51218	02	0700EDAE3F	5	12	18	30	47	66647	0	No
0512183048,010700EDAE3F	512183048	010700EDAE3F	12183048	5121830	51218	01	0700EDAE3F	5	12	18	30	48	66648	1	No
0512183048,020700EDAE3F	512183048	020700EDAE3F	12183048	5121830	51218	02	0700EDAE3F	5	12	18	30	48	66648	0	No
0512183048,020700EDAE3F	512183048	020700EDAE3F	12183048	5121830	51218	02	0700EDAE3F	5	12	18	30	48	66648	0	No
0512183049,010700EDAE3F	512183049	010700EDAE3F	12183049	5121830	51218	01	0700EDAE3F	5	12	18	30	49	66649	1	No
0512183049,020700EDAE3F	512183049	020700EDAE3F	12183049	5121830	51218	02	0700EDAE3F	5	12	18	30	49	66649	0	No
0512183050,010700EDAE3F	512183050	010700EDAE3F	12183050	5121830	51218	01	0700EDAE3F	5	12	18	30	50	66650	1	No
0512183050,010700EDAE3F	512183050	010700EDAE3F	12183050	5121830	51218	01	0700EDAE3F	5	12	18	30	50	66650	0	No
0512183050,020700EDAE3F	512183050	020700EDAE3F	12183050	5121830	51218	02	0700EDAE3F	5	12	18	30	50	66650	0	No
0512183051,010700EDAE3F	512183051	010700EDAE3F	12183051	5121830	51218	01	0700EDAE3F	5	12	18	30	51	66651	1	No
0512183051,020700EDAE3F	512183051	020700EDAE3F	12183051	5121830	51218	02	0700EDAE3F	5	12	18	30	51	66651	0	No
0512183051,020700EDAE3F	512183051	020700EDAE3F	12183051	5121830	51218	02	0700EDAE3F	5	12	18	30	51	66651	0	No
0512183052,010700EDAE3F	512183052	010700EDAE3F	12183052	5121830	51218	01	0700EDAE3F	5	12	18	30	52	66652	1	No
0512183052,010700EDAE3F	512183052	010700EDAE3F	12183052	5121830	51218	01	0700EDAE3F	5	12	18	30	52	66652	0	No
0512183052,020700EDAE3F	512183052	020700EDAE3F	12183052	5121830	51218	02	0700EDAE3F	5	12	18	30	52	66652	0	No
0512183053,010700EDAE3F	512183053	010700EDAE3F	12183053	5121830	51218	01	0700EDAE3F	5	12	18	30	53	66653	1	No
0512183053,020700EDAE3F	512183053	020700EDAE3F	12183053	5121830	51218	02	0700EDAE3F	5	12	18	30	53	66653	0	No
0512183054,010700EDAE3F	512183054	010700EDAE3F	12183054	5121830	51218	01	0700EDAE3F	5	12	18	30	54	66654	1	No
0512183054,020700EDAE3F	512183054	020700EDAE3F	12183054	5121830	51218	02	0700EDAE3F	5	12	18	30	54	66654	0	No
0512183054,020700EDAE3F	512183054	020700EDAE3F	12183054	5121830	51218	02	0700EDAE3F	5	12	18	30	54	66654	0	No
0512183055,010700EDAE3F	512183055	010700EDAE3F	12183055	5121830	51218	01	0700EDAE3F	5	12	18	30	55	66655	1	No
0512183056,010700EDAE3F	512183056	010700EDAE3F	12183056	5121830	51218	01	0700EDAE3F	5	12	18	30	56	66656	1	No
0512183339,010700EDBF63	512183339	010700EDBF63	12183339	5121833	51218	01	0700EDBF63	5	12	18	33	39	66819	163	Meet
0512183341,020700EDBF63	512183341	020700EDBF63	12183341	5121833	51218	02	0700EDBF63	5	12	18	33	41	66821	2	No
0512183435,010700EDBF63	512183435	010700EDBF63	12183435	5121834	51218	01	0700EDBF63	5	12	18	34	35	66875	54	No
0512183436,010700EDBF63	512183436	010700EDBF63	12183436	5121834	51218	01	0700EDBF63	5	12	18	34	36	66876	1	No
0512183436,020700EDBF63	512183436	020700EDBF63	12183436	5121834	51218	02	0700EDBF63	5	12	18	34	36	66876	0	No
0512183512,020700EDBF63	512183512	020700EDBF63	12183512	5121835	51218	02	0700EDBF63	5	12	18	35	12	66912	36	No
0512183549,020700EDAE3F	512183549	020700EDAE3F	12183549	5121835	51218	02	0700EDAE3F	5	12	18	35	49	66949	37	Meet
0512183649,010700EDBF63	512183649	010700EDBF63	12183649	5121836	51218	01	0700EDBF63	5	12	18	36	49	67009	60	Meet
0512183650,020700EDBF63	512183650	020700EDBF63	12183650	5121836	51218	02	0700EDBF63	5	12	18	36	50	67010	1	No
0512183734,020700EDAE3F	512183734	020700EDAE3F	12183734	5121837	51218	02	0700EDAE3F	5	12	18	37	34	67054	44	Meet
0512183823,020700EDBF63	512183823	020700EDBF63	12183823	5121838	51218	02	0700EDBF63	5	12	18	38	23	67103	49	Meet
0512184028,010700EDAE3F	512184028	010700EDAE3F	12184028	5121840	51218	01	0700EDAE3F	5	12	18	40	28	67228	125	Meet
0512184029,020700EDAE3F	512184029	020700EDAE3F	12184029	5121840	51218	02	0700EDAE3F	5	12	18	40	29	67229	1	No
0512184507,020700EDAE3F	512184507	020700EDAE3F	12184507	5121845	51218	02	0700EDAE3F	5	12	18	45	7	67507	278	No
0512184823,010700EDBF63	512184823	010700EDBF63	12184823	5121848	51218	01	0700EDBF63	5	12	18	48	23	67703	196	Meet
0512184824,010700EDBF63	512184824	010700EDBF63	12184824	5121848	51218	01	0700EDBF63	5	12	18	48	24	67704	1	No
0512184833,020700EDAE3F	512184833	020700EDAE3F	12184833	5121848	51218	02	0700EDAE3F	5	12	18	48	33	67713	9	Meet
0512185148,010700EDBF63	512185148	010700EDBF63	12185148	5121851	51218	01	0700EDBF63	5	12	18	51	48	67908	195	Meet
0512185149,020700EDBF63	512185149	020700EDBF63	12185149	5121851	51218	02	0700EDBF63	5	12	18	51	49	67909	1	No
0512185157,020700EDAE3F	512185157	020700EDAE3F	12185157	5121851	51218	02	0700EDAE3F	5	12	18	51	57	67917	8	Meet
0512185318,020700EDAE3F	512185318	020700EDAE3F	12185318	5121853	51218	02	0700EDAE3F	5	12	18	53	18	67998	81	No
0512185343,010700EDBF63	512185343	010700EDBF63	12185343	5121853	51218	01	0700EDBF63	5	12	18	53	43	68023	25	Meet
0512185510,010700EDAE3F	512185510	010700EDAE3F	12185510	5121855	51218	01	0700EDAE3F	5	12	18	55	10	68110	87	Meet
0512185510,020700EDAE3F	512185510	020700EDAE3F	12185510	5121855	51218	02	0700EDAE3F	5	12	18	55	10	68110	0	No
0512185725,010700EDBF63	512185725	010700EDBF63	12185725	5121857	51218	01	0700EDBF63	5	12	18	57	25	68245	135	Meet
0512185908,010700EDAE3F	512185908	010700EDAE3F	12185908	5121859	51218	01	0700EDAE3F	5	12	18	59	8	68348	103	Meet
0512190007,010700EDBF63	512190007	010700EDBF63	12190007	5121900	51219	01	0700EDBF63	5	12	19	0	7	68407	59	Meet
0512190008,010700EDBF63	512190008	010700EDBF63	12190008	5121900	51219	01	0700EDBF63	5	12	19	0	8	68408	1	No
0512190008,010700EDBF63	512190008	010700EDBF63	12190008	5121900	51219	01	0700EDBF63	5	12	19	0	8	68408	0	No
0512190009,020700EDBF63	512190009	020700EDBF63	12190009	5121900	51219	02	0700EDBF63	5	12	19	0	9	68409	1	No
0512190332,010700EDBF63	512190332	010700EDBF63	12190332	5121903	51219	01	0700EDBF63	5	12	19	3	32	68612	203	No
0512190333,020700EDBF63	512190333	020700EDBF63	12190333	5121903	51219	02	0700EDBF63	5	12	19	3	33	68613	1	No
0512190744,010700EDBF63	512190744	010700EDBF63	12190744	5121907	51219	01	0700EDBF63	5	12	19	7	44	68864	251	No
0512190745,020700EDBF63	512190745	020700EDBF63	12190745	5121907	51219	02	0700EDBF63	5	12	19	7	45	68865	1	No
0512191314,010700EDAE3F	512191314	010700EDAE3F	12191314	5121913	51219	01	0700EDAE3F	5	12	19	13	14	69194	329	Meet
0512191314,020700EDAE3F	512191314	020700EDAE3F	12191314	5121913	51219	02	0700EDAE3F	5	12	19	13	14	69194	0	No
0512191314,020700EDAE3F	512191314	020700EDAE3F	12191314	5121913	51219	02	0700EDAE3F	5	12	19	13	14	69194	0	No
0512191315,010700EDAE3F	512191315	010700EDAE3F	12191315	5121913	51219	01	0700EDAE3F	5	12	19	13	15	69195	1	No
0512191315,020700EDAE3F	512191315	020700EDAE3F	12191315	5121913	51219	02	0700EDAE3F	5	12	19	13	15	69195	0	No
0512191316,010700EDAE3F	512191316	010700EDAE3F	12191316	5121913	51219	01	0700EDAE3F	5	12	19	13	16	69196	1	No
0512191316,010700EDAE3F	512191316	010700EDAE3F	12191316	5121913	51219	01	0700EDAE3F	5	12	19	13	16	69196	0	No
0512191316,020700EDAE3F	512191316	020700EDAE3F	12191316	5121913	51219	02	0700EDAE3F	5	12	19	13	16	69196	0	No
0512191317,010700EDAE3F	512191317	010700EDAE3F	12191317	5121913	51219	01	0700EDAE3F	5	12	19	13	17	69197	1	No
0512191317,020700EDAE3F	512191317	020700EDAE3F	12191317	5121913	51219	02	0700EDAE3F	5	12	19	13	17	69197	0	No
0512191317,020700EDAE3F	512191317	020700EDAE3F	12191317	5121913	51219	02	0700EDAE3F	5	12	19	13	17	69197	0	No
0512191318,010700EDAE3F	512191318	010700EDAE3F	12191318	5121913	51219	01	0700EDAE3F	5	12	19	13	18	69198	1	No
0512191318,010700EDAE3F	512191318	010700EDAE3F	12191318	5121913	51219	01	0700EDAE3F	5	12	19	13	18	69198	0	No
0512191318,020700EDAE3F	512191318	020700EDAE3F	12191318	5121913	51219	02	0700EDAE3F	5	12	19	13	18	69198	0	No
0512191319,010700EDAE3F	512191319	010700EDAE3F	12191319	5121913	51219	01	0700EDAE3F	5	12	19	13	19	69199	1	No
0512191319,020700EDAE3F	512191319	020700EDAE3F	12191319	5121913	51219	02	0700EDAE3F	5	12	19	13	19	69199	0	No
0512191320,010700EDAE3F	512191320	010700EDAE3F	12191320	5121913	51219	01	0700EDAE3F	5	12	19	13	20	69200	1	No
0512191320,020700EDAE3F	512191320	020700EDAE3F	12191320	5121913	51219	02	0700EDAE3F	5	12	19	13	20	69200	0	No
0512191320,020700EDAE3F	512191320	020700EDAE3F	12191320	5121913	51219	02	0700EDAE3F	5	12	19	13	20	69200	0	No
0512191321,010700EDAE3F	512191321	010700EDAE3F	12191321	5121913	51219	01	0700EDAE3F	5	12	19	13	21	69201	1	No
0512191321,010700EDAE3F	512191321	010700EDAE3F	12191321	5121913	51219	01	0700EDAE3F	5	12	19	13	21	69201	0	No
0512191321,020700EDAE3F	512191321	020700EDAE3F	12191321	5121913	51219	02	0700EDAE3F	5	12	19	13	21	69201	0	No
0512191322,010700EDAE3F	512191322	010700EDAE3F	12191322	5121913	51219	01	0700EDAE3F	5	12	19	13	22	69202	1	No
0512191322,020700EDAE3F	512191322	020700EDAE3F	12191322	5121913	51219	02	0700EDAE3F	5	12	19	13	22	69202	0	No
0512191322,020700EDAE3F	512191322	020700EDAE3F	12191322	5121913	51219	02	0700EDAE3F	5	12	19	13	22	69202	0	No
0512191323,010700EDAE3F	512191323	010700EDAE3F	12191323	5121913	51219	01	0700EDAE3F	5	12	19	13	23	69203	1	No
0512191323,020700EDAE3F	512191323	020700EDAE3F	12191323	5121913	51219	02	0700EDAE3F	5	12	19	13	23	69203	0	No
0512191324,010700EDAE3F	512191324	010700EDAE3F	12191324	5121913	51219	01	0700EDAE3F	5	12	19	13	24	69204	1	No
0512191324,010700EDAE3F	512191324	010700EDAE3F	12191324	5121913	51219	01	0700EDAE3F	5	12	19	13	24	69204	0	No
0512191324,020700EDAE3F	512191324	020700EDAE3F	12191324	5121913	51219	02	0700EDAE3F	5	12	19	13	24	69204	0	No
0512191325,010700EDAE3F	512191325	010700EDAE3F	12191325	5121913	51219	01	0700EDAE3F	5	12	19	13	25	69205	1	No
0512191325,020700EDAE3F	512191325	020700EDAE3F	12191325	5121913	51219	02	0700EDAE3F	5	12	19	13	25	69205	0	No
0512191325,020700EDAE3F	512191325	020700EDAE3F	12191325	5121913	51219	02	0700EDAE3F	5	12	19	13	25	69205	0	No
0512191326,010700EDAE3F	512191326	010700EDAE3F	12191326	5121913	51219	01	0700EDAE3F	5	12	19	13	26	69206	1	No
0512191326,020700EDAE3F	512191326	020700EDAE3F	12191326	5121913	51219	02	0700EDAE3F	5	12	19	13	26	69206	0	No
0512191327,010700EDAE3F	512191327	010700EDAE3F	12191327	5121913	51219	01	0700EDAE3F	5	12	19	13	27	69207	1	No
0512191327,010700EDAE3F	512191327	010700EDAE3F	12191327	5121913	51219	01	0700EDAE3F	5	12	19	13	27	69207	0	No
0512191327,020700EDAE3F	512191327	020700EDAE3F	12191327	5121913	51219	02	0700EDAE3F	5	12	19	13	27	69207	0	No
0512191642,020700EDAE3F	512191642	020700EDAE3F	12191642	5121916	51219	02	0700EDAE3F	5	12	19	16	42	69402	195	No
0512191807,020700EDAE3F	512191807	020700EDAE3F	12191807	5121918	51219	02	0700EDAE3F	5	12	19	18	7	69487	85	No
0512191807,020700EDAE3F	512191807	020700EDAE3F	12191807	5121918	51219	02	0700EDAE3F	5	12	19	18	7	69487	0	No
0512191808,010700EDAE3F	512191808	010700EDAE3F	12191808	5121918	51219	01	0700EDAE3F	5	12	19	18	8	69488	1	No
0512191808,010700EDAE3F	512191808	010700EDAE3F	12191808	5121918	51219	01	0700EDAE3F	5	12	19	18	8	69488	0	No
0512191808,020700EDAE3F	512191808	020700EDAE3F	12191808	5121918	51219	02	0700EDAE3F	5	12	19	18	8	69488	0	No
0512191809,010700EDAE3F	512191809	010700EDAE3F	12191809	5121918	51219	01	0700EDAE3F	5	12	19	18	9	69489	1	No
0512191809,020700EDAE3F	512191809	020700EDAE3F	12191809	5121918	51219	02	0700EDAE3F	5	12	19	18	9	69489	0	No
0512191809,020700EDAE3F	512191809	020700EDAE3F	12191809	5121918	51219	02	0700EDAE3F	5	12	19	18	9	69489	0	No
0512191810,010700EDAE3F	512191810	010700EDAE3F	12191810	5121918	51219	01	0700EDAE3F	5	12	19	18	10	69490	1	No
0512191810,020700EDAE3F	512191810	020700EDAE3F	12191810	5121918	51219	02	0700EDAE3F	5	12	19	18	10	69490	0	No
0512191811,010700EDAE3F	512191811	010700EDAE3F	12191811	5121918	51219	01	0700EDAE3F	5	12	19	18	11	69491	1	No
0512191811,010700EDAE3F	512191811	010700EDAE3F	12191811	5121918	51219	01	0700EDAE3F	5	12	19	18	11	69491	0	No
0512191811,020700EDAE3F	512191811	020700EDAE3F	12191811	5121918	51219	02	0700EDAE3F	5	12	19	18	11	69491	0	No
0512191812,010700EDAE3F	512191812	010700EDAE3F	12191812	5121918	51219	01	0700EDAE3F	5	12	19	18	12	69492	1	No
0512191812,020700EDAE3F	512191812	020700EDAE3F	12191812	5121918	51219	02	0700EDAE3F	5	12	19	18	12	69492	0	No
0512191812,020700EDAE3F	512191812	020700EDAE3F	12191812	5121918	51219	02	0700EDAE3F	5	12	19	18	12	69492	0	No
0512191813,010700EDAE3F	512191813	010700EDAE3F	12191813	5121918	51219	01	0700EDAE3F	5	12	19	18	13	69493	1	No
0512191813,010700EDAE3F	512191813	010700EDAE3F	12191813	5121918	51219	01	0700EDAE3F	5	12	19	18	13	69493	0	No
0512191813,020700EDAE3F	512191813	020700EDAE3F	12191813	5121918	51219	02	0700EDAE3F	5	12	19	18	13	69493	0	No
0512191814,010700EDAE3F	512191814	010700EDAE3F	12191814	5121918	51219	01	0700EDAE3F	5	12	19	18	14	69494	1	No
0512191814,020700EDAE3F	512191814	020700EDAE3F	12191814	5121918	51219	02	0700EDAE3F	5	12	19	18	14	69494	0	No
0512191815,010700EDAE3F	512191815	010700EDAE3F	12191815	5121918	51219	01	0700EDAE3F	5	12	19	18	15	69495	1	No
0512191815,020700EDAE3F	512191815	020700EDAE3F	12191815	5121918	51219	02	0700EDAE3F	5	12	19	18	15	69495	0	No
0512191815,020700EDAE3F	512191815	020700EDAE3F	12191815	5121918	51219	02	0700EDAE3F	5	12	19	18	15	69495	0	No
0512191816,010700EDAE3F	512191816	010700EDAE3F	12191816	5121918	51219	01	0700EDAE3F	5	12	19	18	16	69496	1	No
0512192001,010700EDBF63	512192001	010700EDBF63	12192001	5121920	51219	01	0700EDBF63	5	12	19	20	1	69601	105	Meet
0512192001,010700EDBF63	512192001	010700EDBF63	12192001	5121920	51219	01	0700EDBF63	5	12	19	20	1	69601	0	No
0512192002,010700EDBF63	512192002	010700EDBF63	12192002	5121920	51219	01	0700EDBF63	5	12	19	20	2	69602	1	No
0512192003,010700EDBF63	512192003	010700EDBF63	12192003	5121920	51219	01	0700EDBF63	5	12	19	20	3	69603	1	No
0512192132,010700EDAE3F	512192132	010700EDAE3F	12192132	5121921	51219	01	0700EDAE3F	5	12	19	21	32	69692	89	Meet
0512192132,020700EDAE3F	512192132	020700EDAE3F	12192132	5121921	51219	02	0700EDAE3F	5	12	19	21	32	69692	0	No
0512192253,010700EDAE3F	512192253	010700EDAE3F	12192253	5121922	51219	01	0700EDAE3F	5	12	19	22	53	69773	81	No
0512192254,020700EDAE3F	512192254	020700EDAE3F	12192254	5121922	51219	02	0700EDAE3F	5	12	19	22	54	69774	1	No
0512192348,010700EDAE3F	512192348	010700EDAE3F	12192348	5121923	51219	01	0700EDAE3F	5	12	19	23	48	69828	54	No
0512192528,010700EDBF63	512192528	010700EDBF63	12192528	5121925	51219	01	0700EDBF63	5	12	19	25	28	69928	100	Meet
0512192529,010700EDBF63	512192529	010700EDBF63	12192529	5121925	51219	01	0700EDBF63	5	12	19	25	29	69929	1	No
0512192529,010700EDBF63	512192529	010700EDBF63	12192529	5121925	51219	01	0700EDBF63	5	12	19	25	29	69929	0	No
0512192533,010700EDBF63	512192533	010700EDBF63	12192533	5121925	51219	01	0700EDBF63	5	12	19	25	33	69933	4	No
0512192533,010700EDBF63	512192533	010700EDBF63	12192533	5121925	51219	01	0700EDBF63	5	12	19	25	33	69933	0	No
0512192534,020700EDBF63	512192534	020700EDBF63	12192534	5121925	51219	02	0700EDBF63	5	12	19	25	34	69934	1	No
0512192549,010700EDBF63	512192549	010700EDBF63	12192549	5121925	51219	01	0700EDBF63	5	12	19	25	49	69949	15	No
0512192554,010700EDBF63	512192554	010700EDBF63	12192554	5121925	51219	01	0700EDBF63	5	12	19	25	54	69954	5	No
0512192555,010700EDBF63	512192555	010700EDBF63	12192555	5121925	51219	01	0700EDBF63	5	12	19	25	55	69955	1	No
0512192555,010700EDBF63	512192555	010700EDBF63	12192555	5121925	51219	01	0700EDBF63	5	12	19	25	55	69955	0	No
0512192557,010700EDBF63	512192557	010700EDBF63	12192557	5121925	51219	01	0700EDBF63	5	12	19	25	57	69957	2	No
0512192558,010700EDBF63	512192558	010700EDBF63	12192558	5121925	51219	01	0700EDBF63	5	12	19	25	58	69958	1	No
0512192600,010700EDBF63	512192600	010700EDBF63	12192600	5121926	51219	01	0700EDBF63	5	12	19	26	0	69960	2	No
0512192820,010700EDAE3F	512192820	010700EDAE3F	12192820	5121928	51219	01	0700EDAE3F	5	12	19	28	20	70100	140	Meet
0512192821,010700EDAE3F	512192821	010700EDAE3F	12192821	5121928	51219	01	0700EDAE3F	5	12	19	28	21	70101	1	No
0512192822,010700EDAE3F	512192822	010700EDAE3F	12192822	5121928	51219	01	0700EDAE3F	5	12	19	28	22	70102	1	No
0512192822,010700EDAE3F	512192822	010700EDAE3F	12192822	5121928	51219	01	0700EDAE3F	5	12	19	28	22	70102	0	No
0512192823,020700EDAE3F	512192823	020700EDAE3F	12192823	5121928	51219	02	0700EDAE3F	5	12	19	28	23	70103	1	No
0512194448,020700EDAE3F	512194448	020700EDAE3F	12194448	5121944	51219	02	0700EDAE3F	5	12	19	44	48	71088	985	No
0512194449,010700EDAE3F	512194449	010700EDAE3F	12194449	5121944	51219	01	0700EDAE3F	5	12	19	44	49	71089	1	No
0512194449,020700EDAE3F	512194449	020700EDAE3F	12194449	5121944	51219	02	0700EDAE3F	5	12	19	44	49	71089	0	No
0512194450,010700EDAE3F	512194450	010700EDAE3F	12194450	5121944	51219	01	0700EDAE3F	5	12	19	44	50	71090	1	No
0512194617,010700EDAE3F	512194617	010700EDAE3F	12194617	5121946	51219	01	0700EDAE3F	5	12	19	46	17	71177	87	No
0512194617,020700EDAE3F	512194617	020700EDAE3F	12194617	5121946	51219	02	0700EDAE3F	5	12	19	46	17	71177	0	No
0512194944,010700EDAE3F	512194944	010700EDAE3F	12194944	5121949	51219	01	0700EDAE3F	5	12	19	49	44	71384	207	No
0512194945,020700EDAE3F	512194945	020700EDAE3F	12194945	5121949	51219	02	0700EDAE3F	5	12	19	49	45	71385	1	No
0512194946,020700EDAE3F	512194946	020700EDAE3F	12194946	5121949	51219	02	0700EDAE3F	5	12	19	49	46	71386	1	No
0512200832,010700EDBF63	512200832	010700EDBF63	12200832	5122008	51220	01	0700EDBF63	5	12	20	8	32	72512	1126	Meet
0512200832,010700EDBF63	512200832	010700EDBF63	12200832	5122008	51220	01	0700EDBF63	5	12	20	8	32	72512	0	No
0512200833,010700EDBF63	512200833	010700EDBF63	12200833	5122008	51220	01	0700EDBF63	5	12	20	8	33	72513	1	No
0512200834,010700EDBF63	512200834	010700EDBF63	12200834	5122008	51220	01	0700EDBF63	5	12	20	8	34	72514	1	No
0512200835,010700EDBF63	512200835	010700EDBF63	12200835	5122008	51220	01	0700EDBF63	5	12	20	8	35	72515	1	No
0512200835,010700EDBF63	512200835	010700EDBF63	12200835	5122008	51220	01	0700EDBF63	5	12	20	8	35	72515	0	No
0512200843,010700EDBF63	512200843	010700EDBF63	12200843	5122008	51220	01	0700EDBF63	5	12	20	8	43	72523	8	No
0512200843,010700EDBF63	512200843	010700EDBF63	12200843	5122008	51220	01	0700EDBF63	5	12	20	8	43	72523	0	No
0512200844,020700EDBF63	512200844	020700EDBF63	12200844	5122008	51220	02	0700EDBF63	5	12	20	8	44	72524	1	No
0512200918,010700EDAE3F	512200918	010700EDAE3F	12200918	5122009	51220	01	0700EDAE3F	5	12	20	9	18	72558	34	Meet
0512200918,010700EDAE3F	512200918	010700EDAE3F	12200918	5122009	51220	01	0700EDAE3F	5	12	20	9	18	72558	0	No
0512200919,020700EDAE3F	512200919	020700EDAE3F	12200919	5122009	51220	02	0700EDAE3F	5	12	20	9	19	72559	1	No
0512201055,010700EDBF63	512201055	010700EDBF63	12201055	5122010	51220	01	0700EDBF63	5	12	20	10	55	72655	96	Meet
0512201056,010700EDBF63	512201056	010700EDBF63	12201056	5122010	51220	01	0700EDBF63	5	12	20	10	56	72656	1	No
0512201056,010700EDBF63	512201056	010700EDBF63	12201056	5122010	51220	01	0700EDBF63	5	12	20	10	56	72656	0	No
0512201059,020700EDBF63	512201059	020700EDBF63	12201059	5122010	51220	02	0700EDBF63	5	12	20	10	59	72659	3	No
0512201807,010700EDBF63	512201807	010700EDBF63	12201807	5122018	51220	01	0700EDBF63	5	12	20	18	7	73087	428	No
0512201808,010700EDBF63	512201808	010700EDBF63	12201808	5122018	51220	01	0700EDBF63	5	12	20	18	8	73088	1	No
0512201808,020700EDBF63	512201808	020700EDBF63	12201808	5122018	51220	02	0700EDBF63	5	12	20	18	8	73088	0	No
0512201809,020700EDBF63	512201809	020700EDBF63	12201809	5122018	51220	02	0700EDBF63	5	12	20	18	9	73089	1	No
0512202018,010700EDAE3F	512202018	010700EDAE3F	12202018	5122020	51220	01	0700EDAE3F	5	12	20	20	18	73218	129	Meet
0512202018,020700EDAE3F	512202018	020700EDAE3F	12202018	5122020	51220	02	0700EDAE3F	5	12	20	20	18	73218	0	No
0512202019,020700EDAE3F	512202019	020700EDAE3F	12202019	5122020	51220	02	0700EDAE3F	5	12	20	20	19	73219	1	No
0512203959,010700EDBF63	512203959	010700EDBF63	12203959	5122039	51220	01	0700EDBF63	5	12	20	39	59	74399	1180	Meet
0512204002,010700EDBF63	512204002	010700EDBF63	12204002	5122040	51220	01	0700EDBF63	5	12	20	40	2	74402	3	No
0512204002,010700EDBF63	512204002	010700EDBF63	12204002	5122040	51220	01	0700EDBF63	5	12	20	40	2	74402	0	No
0512204003,010700EDBF63	512204003	010700EDBF63	12204003	5122040	51220	01	0700EDBF63	5	12	20	40	3	74403	1	No
0512204004,010700EDBF63	512204004	010700EDBF63	12204004	5122040	51220	01	0700EDBF63	5	12	20	40	4	74404	1	No
0512204004,010700EDBF63	512204004	010700EDBF63	12204004	5122040	51220	01	0700EDBF63	5	12	20	40	4	74404	0	No
0512204005,010700EDBF63	512204005	010700EDBF63	12204005	5122040	51220	01	0700EDBF63	5	12	20	40	5	74405	1	No
0512204009,020700EDBF63	512204009	020700EDBF63	12204009	5122040	51220	02	0700EDBF63	5	12	20	40	9	74409	4	No
0512204155,010700EDBF63	512204155	010700EDBF63	12204155	5122041	51220	01	0700EDBF63	5	12	20	41	55	74515	106	No
0512204156,010700EDBF63	512204156	010700EDBF63	12204156	5122041	51220	01	0700EDBF63	5	12	20	41	56	74516	1	No
0512204156,020700EDBF63	512204156	020700EDBF63	12204156	5122041	51220	02	0700EDBF63	5	12	20	41	56	74516	0	No
0512204310,010700EDBF63	512204310	010700EDBF63	12204310	5122043	51220	01	0700EDBF63	5	12	20	43	10	74590	74	No
0512204312,010700EDBF63	512204312	010700EDBF63	12204312	5122043	51220	01	0700EDBF63	5	12	20	43	12	74592	2	No
0512204312,020700EDBF63	512204312	020700EDBF63	12204312	5122043	51220	02	0700EDBF63	5	12	20	43	12	74592	0	No
0512204401,010700EDBF63	512204401	010700EDBF63	12204401	5122044	51220	01	0700EDBF63	5	12	20	44	1	74641	49	No
0512204402,010700EDBF63	512204402	010700EDBF63	12204402	5122044	51220	01	0700EDBF63	5	12	20	44	2	74642	1	No
0512204403,020700EDBF63	512204403	020700EDBF63	12204403	5122044	51220	02	0700EDBF63	5	12	20	44	3	74643	1	No
0512204518,020700EDAE3F	512204518	020700EDAE3F	12204518	5122045	51220	02	0700EDAE3F	5	12	20	45	18	74718	75	Meet
0512204541,020700EDAE3F	512204541	020700EDAE3F	12204541	5122045	51220	02	0700EDAE3F	5	12	20	45	41	74741	23	No
0512204544,010700EDBF63	512204544	010700EDBF63	12204544	5122045	51220	01	0700EDBF63	5	12	20	45	44	74744	3	Meet
0512204545,020700EDBF63	512204545	020700EDBF63	12204545	5122045	51220	02	0700EDBF63	5	12	20	45	45	74745	1	No
0512204655,010700EDBF63	512204655	010700EDBF63	12204655	5122046	51220	01	0700EDBF63	5	12	20	46	55	74815	70	No
0512204655,010700EDBF63	512204655	010700EDBF63	12204655	5122046	51220	01	0700EDBF63	5	12	20	46	55	74815	0	No
0512204656,020700EDBF63	512204656	020700EDBF63	12204656	5122046	51220	02	0700EDBF63	5	12	20	46	56	74816	1	No
0512204747,010700EDBF63	512204747	010700EDBF63	12204747	5122047	51220	01	0700EDBF63	5	12	20	47	47	74867	51	No
0512204748,010700EDBF63	512204748	010700EDBF63	12204748	5122047	51220	01	0700EDBF63	5	12	20	47	48	74868	1	No
0512204748,020700EDBF63	512204748	020700EDBF63	12204748	5122047	51220	02	0700EDBF63	5	12	20	47	48	74868	0	No
0512204855,010700EDAE3F	512204855	010700EDAE3F	12204855	5122048	51220	01	0700EDAE3F	5	12	20	48	55	74935	67	Meet
0512204856,020700EDAE3F	512204856	020700EDAE3F	12204856	5122048	51220	02	0700EDAE3F	5	12	20	48	56	74936	1	No
0512204909,020700EDAE3F	512204909	020700EDAE3F	12204909	5122049	51220	02	0700EDAE3F	5	12	20	49	9	74949	13	No
0512204951,010700EDBF63	512204951	010700EDBF63	12204951	5122049	51220	01	0700EDBF63	5	12	20	49	51	74991	42	Meet
0512204952,010700EDBF63	512204952	010700EDBF63	12204952	5122049	51220	01	0700EDBF63	5	12	20	49	52	74992	1	No
0512204952,020700EDBF63	512204952	020700EDBF63	12204952	5122049	51220	02	0700EDBF63	5	12	20	49	52	74992	0	No
0512204953,020700EDBF63	512204953	020700EDBF63	12204953	5122049	51220	02	0700EDBF63	5	12	20	49	53	74993	1	No
0512205140,010700EDAE3F	512205140	010700EDAE3F	12205140	5122051	51220	01	0700EDAE3F	5	12	20	51	40	75100	107	Meet
0512205140,020700EDAE3F	512205140	020700EDAE3F	12205140	5122051	51220	02	0700EDAE3F	5	12	20	51	40	75100	0	No
0512205141,020700EDAE3F	512205141	020700EDAE3F	12205141	5122051	51220	02	0700EDAE3F	5	12	20	51	41	75101	1	No
0512205205,020700EDBF63	512205205	020700EDBF63	12205205	5122052	51220	02	0700EDBF63	5	12	20	52	5	75125	24	Meet
0512205305,010700EDBF63	512205305	010700EDBF63	12205305	5122053	51220	01	0700EDBF63	5	12	20	53	5	75185	60	No
0512205306,010700EDBF63	512205306	010700EDBF63	12205306	5122053	51220	01	0700EDBF63	5	12	20	53	6	75186	1	No
0512205306,020700EDBF63	512205306	020700EDBF63	12205306	5122053	51220	02	0700EDBF63	5	12	20	53	6	75186	0	No
0512205411,010700EDAE3F	512205411	010700EDAE3F	12205411	5122054	51220	01	0700EDAE3F	5	12	20	54	11	75251	65	Meet
[truncated: 6,000 more rows]

## Sheet: Visit Rate
Yellow = Fill in / check information					Start time	Stop time	Period (h)		Time (h)	5	6	7	8	9	10	11	12	13	14	15	16	17	18	19	20	21	22
				SLOT1	8	12	5
				SLOT2	13	17	5		Cut-off	23
Nest Box	Sex	BirdID	Month	Day	ChickAge	Visits Slot1	Visits Slot2	Visits5	Visits6	Visits7	Visits8	Visits9	Visits10	Visits11	Visits12	Visits13	Visits14	Visits15	Visits16	Visits17	Visits18	Visits19	Visits20	Visits21	Visits22
0037	Female	0700EDAE3F	5	11	11	50	87	0	0	0	0	0	17	16	17	18	19	17	15	18	13	11	4	0	0
0037	Male	0700EDBF63	5	11	11	65	80	0	0	0	0	1	23	23	18	17	19	14	11	19	21	14	3	0	0
0037	Female	0700EDAE3F	5	12	12	102	107	0	18	17	9	24	23	27	19	20	28	22	13	24	16	10	7	1	0
0037	Male	0700EDBF63	5	12	12	93	72	0	28	24	16	19	12	36	10	4	0	21	19	28	13	5	13	0	0
0037	Female	0700EDAE3F	5	13	13	99	95	0	15	23	18	18	19	24	20	24	22	16	16	17	15	19	13	7	0
0037	Male	0700EDBF63	5	13	13	108	104	0	9	31	19	20	25	29	15	22	19	22	23	18	14	22	16	0	0
TagID	Month	Day	Hour	Min	Sec	SecDay	DiffRead	NewVisit
030002B634	5	11	9	51	11	35471	-992	Delete
030002B634	5	11	9	51	12	35472	1	Delete
030002B634	5	11	9	51	13	35473	1	Delete
0700EDBF63	5	11	9	53	55	35635	-20439	Delete
0700EDBF63	5	11	9	53	56	35636	1	Delete
0700EDBF63	5	11	9	53	56	35636	0	Delete
0700EDBF63	5	11	9	53	57	35637	1	Delete
0700EDBF63	5	11	9	53	58	35638	1	Delete
0700EDBF63	5	11	9	53	58	35638	0	Delete
0700EDBF63	5	11	9	53	59	35639	1	Delete
0700EDBF63	5	11	9	54	0	35640	1	Delete
0700EDBF63	5	11	9	54	1	35641	1	Delete
0700EDBF63	5	11	9	54	3	35643	2	Delete
0700EDBF63	5	11	9	54	3	35643	0	Delete
0700EDBF63	5	11	9	54	4	35644	1	Delete
0700EDBF63	5	11	9	54	5	35645	1	Delete
0700EDBF63	5	11	9	54	6	35646	1	Delete
0700EDBF63	5	11	9	55	25	35725	79	NewVisit
0700EDBF63	5	11	9	55	25	35725	0	Delete
0700EDAE3F	5	11	9	59	42	35982	-494	Delete
0700EDAE3F	5	11	9	59	42	35982	0	Delete
0700EDAE3F	5	11	9	59	43	35983	1	Delete
0700EDAE3F	5	11	9	59	44	35984	1	Delete
0700EDBF63	5	11	10	0	6	36006	281	NewVisit
0700EDBF63	5	11	10	0	6	36006	0	Delete
0700EDBF63	5	11	10	0	6	36006	0	Delete
0700EDBF63	5	11	10	1	45	36105	99	NewVisit
0700EDAE3F	5	11	10	2	3	36123	139	NewVisit
0700EDAE3F	5	11	10	6	54	36414	291	NewVisit
0700EDBF63	5	11	10	8	50	36530	425	NewVisit
0700EDBF63	5	11	10	8	50	36530	0	Delete
0700EDBF63	5	11	10	9	48	36588	58	NewVisit
0700EDBF63	5	11	10	9	48	36588	0	Delete
0700EDBF63	5	11	10	12	2	36722	134	NewVisit
0700EDBF63	5	11	10	12	49	36769	47	NewVisit
0700EDBF63	5	11	10	13	41	36821	52	NewVisit
0700EDBF63	5	11	10	14	9	36849	28	NewVisit
0700EDBF63	5	11	10	14	10	36850	1	Delete
0700EDBF63	5	11	10	15	44	36944	94	NewVisit
0700EDBF63	5	11	10	15	44	36944	0	Delete
0700EDAE3F	5	11	10	17	5	37025	611	NewVisit
0700EDBF63	5	11	10	17	42	37062	118	NewVisit
0700EDBF63	5	11	10	18	40	37120	58	NewVisit
0700EDBF63	5	11	10	19	51	37191	71	NewVisit
0700EDBF63	5	11	10	19	52	37192	1	Delete
0700EDAE3F	5	11	10	21	17	37277	252	NewVisit
0700EDAE3F	5	11	10	22	30	37350	73	NewVisit
0700EDAE3F	5	11	10	24	52	37492	142	NewVisit
0700EDBF63	5	11	10	25	27	37527	335	NewVisit
0700EDBF63	5	11	10	25	27	37527	0	Delete
0700EDBF63	5	11	10	25	28	37528	1	Delete
0700EDAE3F	5	11	10	28	15	37695	203	NewVisit
0700EDBF63	5	11	10	29	5	37745	217	NewVisit
0700EDBF63	5	11	10	29	5	37745	0	Delete
0700EDAE3F	5	11	10	30	29	37829	134	NewVisit
0700EDAE3F	5	11	10	30	29	37829	0	Delete
0700EDBF63	5	11	10	31	30	37890	145	NewVisit
0700EDBF63	5	11	10	31	31	37891	1	Delete
0700EDAE3F	5	11	10	33	22	38002	173	NewVisit
0700EDAE3F	5	11	10	33	23	38003	1	Delete
0700EDBF63	5	11	10	34	40	38080	189	NewVisit
0700EDAE3F	5	11	10	35	28	38128	125	NewVisit
0700EDAE3F	5	11	10	37	4	38224	96	NewVisit
0700EDBF63	5	11	10	38	1	38281	201	NewVisit
0700EDAE3F	5	11	10	38	7	38287	63	NewVisit
0700EDBF63	5	11	10	40	19	38419	138	NewVisit
0700EDBF63	5	11	10	40	20	38420	1	Delete
0700EDBF63	5	11	10	42	18	38538	118	NewVisit
0700EDAE3F	5	11	10	42	31	38551	264	NewVisit
0700EDBF63	5	11	10	44	10	38650	112	NewVisit
0700EDBF63	5	11	10	44	11	38651	1	Delete
0700EDAE3F	5	11	10	45	14	38714	163	NewVisit
0700EDAE3F	5	11	10	45	14	38714	0	Delete
0700EDAE3F	5	11	10	49	43	38983	269	NewVisit
0700EDBF63	5	11	10	52	51	39171	520	NewVisit
0700EDBF63	5	11	10	52	52	39172	1	Delete
0700EDAE3F	5	11	10	54	38	39278	295	NewVisit
0700EDBF63	5	11	10	57	43	39463	291	NewVisit
0700EDBF63	5	11	10	57	44	39464	1	Delete
0700EDAE3F	5	11	10	58	7	39487	209	NewVisit
0700EDBF63	5	11	10	59	39	39579	115	NewVisit
0700EDAE3F	5	11	11	0	19	39619	132	NewVisit
0700EDBF63	5	11	11	1	3	39663	84	NewVisit
0700EDBF63	5	11	11	2	21	39741	78	NewVisit
0700EDBF63	5	11	11	2	21	39741	0	Delete
0700EDBF63	5	11	11	3	35	39815	74	NewVisit
0700EDBF63	5	11	11	4	21	39861	46	NewVisit
0700EDAE3F	5	11	11	5	58	39958	339	NewVisit
0700EDAE3F	5	11	11	5	59	39959	1	Delete
0700EDBF63	5	11	11	8	36	40116	255	NewVisit
0700EDBF63	5	11	11	8	36	40116	0	Delete
0700EDBF63	5	11	11	10	12	40212	96	NewVisit
0700EDAE3F	5	11	11	13	16	40396	437	NewVisit
0700EDAE3F	5	11	11	15	14	40514	118	NewVisit
0700EDBF63	5	11	11	16	14	40574	362	NewVisit
0700EDBF63	5	11	11	16	15	40575	1	Delete
0700EDBF63	5	11	11	17	25	40645	70	NewVisit
0700EDBF63	5	11	11	17	25	40645	0	Delete
0700EDAE3F	5	11	11	17	33	40653	139	NewVisit
0700EDAE3F	5	11	11	17	33	40653	0	Delete
0700EDAE3F	5	11	11	18	16	40696	43	NewVisit
0700EDAE3F	5	11	11	19	36	40776	80	NewVisit
0700EDBF63	5	11	11	20	45	40845	200	NewVisit
0700EDBF63	5	11	11	20	45	40845	0	Delete
0700EDBF63	5	11	11	22	12	40932	87	NewVisit
0700EDAE3F	5	11	11	23	20	41000	224	NewVisit
0700EDBF63	5	11	11	24	37	41077	145	NewVisit
0700EDBF63	5	11	11	26	5	41165	88	NewVisit
0700EDBF63	5	11	11	26	6	41166	1	Delete
0700EDBF63	5	11	11	27	44	41264	98	NewVisit
0700EDBF63	5	11	11	27	45	41265	1	Delete
0700EDBF63	5	11	11	27	46	41266	1	Delete
0700EDAE3F	5	11	11	27	57	41277	277	NewVisit
0700EDAE3F	5	11	11	27	57	41277	0	Delete
0700EDAE3F	5	11	11	30	0	41400	123	NewVisit
0700EDBF63	5	11	11	30	29	41429	163	NewVisit
0700EDBF63	5	11	11	30	29	41429	0	Delete
0700EDAE3F	5	11	11	31	11	41471	71	NewVisit
0700EDBF63	5	11	11	33	1	41581	152	NewVisit
0700EDBF63	5	11	11	33	1	41581	0	Delete
0700EDAE3F	5	11	11	36	28	41788	317	NewVisit
0700EDBF63	5	11	11	38	30	41910	329	NewVisit
0700EDBF63	5	11	11	38	30	41910	0	Delete
0700EDAE3F	5	11	11	41	8	42068	280	NewVisit
0700EDAE3F	5	11	11	41	8	42068	0	Delete
0700EDBF63	5	11	11	43	47	42227	317	NewVisit
0700EDBF63	5	11	11	43	47	42227	0	Delete
0700EDBF63	5	11	11	45	2	42302	75	NewVisit
0700EDBF63	5	11	11	46	55	42415	113	NewVisit
0700EDAE3F	5	11	11	47	17	42437	369	NewVisit
0700EDBF63	5	11	11	48	46	42526	111	NewVisit
0700EDAE3F	5	11	11	49	36	42576	139	NewVisit
0700EDBF63	5	11	11	50	22	42622	96	NewVisit
0700EDAE3F	5	11	11	52	33	42753	177	NewVisit
0700EDBF63	5	11	11	53	14	42794	172	NewVisit
0700EDBF63	5	11	11	53	15	42795	1	Delete
0700EDBF63	5	11	11	56	7	42967	172	NewVisit
0700EDAE3F	5	11	12	0	25	43225	472	NewVisit
0700EDAE3F	5	11	12	0	25	43225	0	Delete
0700EDAE3F	5	11	12	4	20	43460	235	NewVisit
0700EDAE3F	5	11	12	5	52	43552	92	NewVisit
0700EDBF63	5	11	12	9	15	43755	788	NewVisit
0700EDBF63	5	11	12	12	6	43926	171	NewVisit
0700EDAE3F	5	11	12	13	10	43990	438	NewVisit
0700EDBF63	5	11	12	13	48	44028	102	NewVisit
0700EDBF63	5	11	12	13	49	44029	1	Delete
0700EDBF63	5	11	12	15	21	44121	92	NewVisit
0700EDBF63	5	11	12	15	22	44122	1	Delete
0700EDBF63	5	11	12	17	34	44254	132	NewVisit
0700EDAE3F	5	11	12	18	8	44288	298	NewVisit
0700EDAE3F	5	11	12	18	9	44289	1	Delete
0700EDBF63	5	11	12	19	0	44340	86	NewVisit
0700EDBF63	5	11	12	19	1	44341	1	Delete
0700EDAE3F	5	11	12	19	27	44367	78	NewVisit
0700EDAE3F	5	11	12	19	46	44386	19	Delete
0700EDAE3F	5	11	12	19	46	44386	0	Delete
0700EDAE3F	5	11	12	19	53	44393	7	Delete
0700EDAE3F	5	11	12	21	2	44462	69	NewVisit
0700EDAE3F	5	11	12	21	2	44462	0	Delete
0700EDBF63	5	11	12	22	4	44524	183	NewVisit
0700EDBF63	5	11	12	23	51	44631	107	NewVisit
0700EDAE3F	5	11	12	26	21	44781	319	NewVisit
0700EDAE3F	5	11	12	27	49	44869	88	NewVisit
0700EDAE3F	5	11	12	27	49	44869	0	Delete
0700EDAE3F	5	11	12	27	50	44870	1	Delete
0700EDAE3F	5	11	12	27	50	44870	0	Delete
0700EDAE3F	5	11	12	27	50	44870	0	Delete
0700EDAE3F	5	11	12	27	51	44871	1	Delete
0700EDAE3F	5	11	12	27	51	44871	0	Delete
0700EDAE3F	5	11	12	27	51	44871	0	Delete
0700EDAE3F	5	11	12	27	52	44872	1	Delete
0700EDAE3F	5	11	12	27	52	44872	0	Delete
0700EDAE3F	5	11	12	27	52	44872	0	Delete
0700EDAE3F	5	11	12	27	53	44873	1	Delete
0700EDAE3F	5	11	12	27	53	44873	0	Delete
0700EDAE3F	5	11	12	27	54	44874	1	Delete
0700EDAE3F	5	11	12	27	54	44874	0	Delete
0700EDAE3F	5	11	12	27	54	44874	0	Delete
0700EDAE3F	5	11	12	27	55	44875	1	Delete
0700EDAE3F	5	11	12	27	55	44875	0	Delete
0700EDAE3F	5	11	12	27	55	44875	0	Delete
0700EDAE3F	5	11	12	27	56	44876	1	Delete
0700EDAE3F	5	11	12	27	56	44876	0	Delete
0700EDAE3F	5	11	12	27	56	44876	0	Delete
0700EDAE3F	5	11	12	27	57	44877	1	Delete
0700EDAE3F	5	11	12	27	57	44877	0	Delete
0700EDAE3F	5	11	12	27	58	44878	1	Delete
0700EDAE3F	5	11	12	27	58	44878	0	Delete
0700EDAE3F	5	11	12	27	58	44878	0	Delete
0700EDAE3F	5	11	12	27	59	44879	1	Delete
0700EDAE3F	5	11	12	27	59	44879	0	Delete
0700EDAE3F	5	11	12	27	59	44879	0	Delete
0700EDAE3F	5	11	12	28	0	44880	1	Delete
0700EDAE3F	5	11	12	28	0	44880	0	Delete
0700EDAE3F	5	11	12	28	1	44881	1	Delete
0700EDAE3F	5	11	12	28	1	44881	0	Delete
0700EDAE3F	5	11	12	28	1	44881	0	Delete
0700EDAE3F	5	11	12	28	2	44882	1	Delete
0700EDAE3F	5	11	12	28	2	44882	0	Delete
0700EDAE3F	5	11	12	28	2	44882	0	Delete
0700EDAE3F	5	11	12	28	3	44883	1	Delete
0700EDAE3F	5	11	12	28	3	44883	0	Delete
0700EDAE3F	5	11	12	28	3	44883	0	Delete
0700EDAE3F	5	11	12	28	4	44884	1	Delete
0700EDAE3F	5	11	12	28	4	44884	0	Delete
0700EDAE3F	5	11	12	28	5	44885	1	Delete
0700EDAE3F	5	11	12	28	5	44885	0	Delete
0700EDAE3F	5	11	12	28	5	44885	0	Delete
0700EDAE3F	5	11	12	28	6	44886	1	Delete
0700EDAE3F	5	11	12	28	6	44886	0	Delete
0700EDAE3F	5	11	12	28	6	44886	0	Delete
0700EDBF63	5	11	12	28	45	44925	294	NewVisit
0700EDBF63	5	11	12	30	12	45012	87	NewVisit
0700EDBF63	5	11	12	31	26	45086	74	NewVisit
0700EDBF63	5	11	12	31	26	45086	0	Delete
0700EDBF63	5	11	12	31	27	45087	1	Delete
0700EDAE3F	5	11	12	38	57	45537	651	NewVisit
0700EDAE3F	5	11	12	38	58	45538	1	Delete
0700EDBF63	5	11	12	39	26	45566	479	NewVisit
0700EDAE3F	5	11	12	40	32	45632	94	NewVisit
0700EDAE3F	5	11	12	40	33	45633	1	Delete
0700EDAE3F	5	11	12	40	33	45633	0	Delete
0700EDAE3F	5	11	12	40	34	45634	1	Delete
0700EDAE3F	5	11	12	40	34	45634	0	Delete
0700EDAE3F	5	11	12	40	34	45634	0	Delete
0700EDAE3F	5	11	12	40	35	45635	1	Delete
0700EDAE3F	5	11	12	40	35	45635	0	Delete
0700EDAE3F	5	11	12	40	35	45635	0	Delete
0700EDAE3F	5	11	12	40	36	45636	1	Delete
0700EDAE3F	5	11	12	40	36	45636	0	Delete
0700EDAE3F	5	11	12	40	36	45636	0	Delete
0700EDBF63	5	11	12	43	58	45838	272	NewVisit
0700EDBF63	5	11	12	43	58	45838	0	Delete
0700EDBF63	5	11	12	45	41	45941	103	NewVisit
0700EDAE3F	5	11	12	46	10	45970	334	NewVisit
0700EDBF63	5	11	12	46	58	46018	77	NewVisit
0700EDAE3F	5	11	12	48	25	46105	135	NewVisit
0700EDBF63	5	11	12	50	44	46244	226	NewVisit
0700EDAE3F	5	11	12	51	7	46267	162	NewVisit
0700EDAE3F	5	11	12	53	45	46425	158	NewVisit
0700EDBF63	5	11	12	55	22	46522	278	NewVisit
0700EDBF63	5	11	12	55	22	46522	0	Delete
0700EDAE3F	5	11	12	55	34	46534	109	NewVisit
0700EDBF63	5	11	12	58	3	46683	161	NewVisit
0700EDAE3F	5	11	12	58	14	46694	160	NewVisit
0700EDBF63	5	11	13	1	35	46895	212	NewVisit
0700EDBF63	5	11	13	1	36	46896	1	Delete
0700EDAE3F	5	11	13	3	6	46986	292	NewVisit
0700EDAE3F	5	11	13	3	29	47009	23	Delete
0700EDBF63	5	11	13	5	54	47154	258	NewVisit
0700EDAE3F	5	11	13	8	7	47287	278	NewVisit
0700EDBF63	5	11	13	8	26	47306	152	NewVisit
0700EDBF63	5	11	13	10	41	47441	135	NewVisit
0700EDAE3F	5	11	13	13	31	47611	324	NewVisit
0700EDAE3F	5	11	13	13	31	47611	0	Delete
0700EDBF63	5	11	13	14	27	47667	226	NewVisit
0700EDAE3F	5	11	13	15	29	47729	118	NewVisit
0700EDAE3F	5	11	13	15	30	47730	1	Delete
0700EDBF63	5	11	13	15	58	47758	91	NewVisit
0700EDAE3F	5	11	13	16	32	47792	62	NewVisit
0700EDAE3F	5	11	13	17	1	47821	29	NewVisit
0700EDBF63	5	11	13	20	8	48008	250	NewVisit
0700EDAE3F	5	11	13	22	44	48164	343	NewVisit
0700EDAE3F	5	11	13	22	44	48164	0	Delete
0700EDBF63	5	11	13	26	15	48375	367	NewVisit
0700EDAE3F	5	11	13	30	22	48622	458	NewVisit
0700EDAE3F	5	11	13	30	23	48623	1	Delete
0700EDBF63	5	11	13	33	0	48780	405	NewVisit
0700EDBF63	5	11	13	33	0	48780	0	Delete
0700EDBF63	5	11	13	33	35	48815	35	NewVisit
0700EDBF63	5	11	13	34	16	48856	41	NewVisit
0700EDAE3F	5	11	13	34	48	48888	265	NewVisit
0700EDAE3F	5	11	13	36	9	48969	81	NewVisit
0700EDAE3F	5	11	13	36	9	48969	0	Delete
0700EDBF63	5	11	13	37	25	49045	189	NewVisit
0700EDAE3F	5	11	13	40	54	49254	285	NewVisit
0700EDBF63	5	11	13	41	36	49296	251	NewVisit
0700EDAE3F	5	11	13	42	19	49339	85	NewVisit
0700EDAE3F	5	11	13	48	0	49680	341	NewVisit
0700EDAE3F	5	11	13	51	12	49872	192	NewVisit
0700EDBF63	5	11	13	52	51	49971	675	NewVisit
0700EDAE3F	5	11	13	53	36	50016	144	NewVisit
0700EDAE3F	5	11	13	53	37	50017	1	Delete
0700EDBF63	5	11	13	53	55	50035	64	NewVisit
0700EDBF63	5	11	13	53	56	50036	1	Delete
0700EDAE3F	5	11	13	54	47	50087	70	NewVisit
0700EDAE3F	5	11	13	55	1	50101	14	Delete
0700EDAE3F	5	11	13	55	38	50138	37	NewVisit
0700EDBF63	5	11	13	55	50	50150	114	NewVisit
0700EDBF63	5	11	13	55	50	50150	0	Delete
0700EDBF63	5	11	13	55	51	50151	1	Delete
0700EDBF63	5	11	13	55	52	50152	1	Delete
0700EDBF63	5	11	13	55	52	50152	0	Delete
0700EDBF63	5	11	13	55	53	50153	1	Delete
0700EDBF63	5	11	13	58	31	50311	158	NewVisit
0700EDAE3F	5	11	13	59	14	50354	216	NewVisit
0700EDAE3F	5	11	13	59	14	50354	0	Delete
0700EDAE3F	5	11	14	1	41	50501	147	NewVisit
0700EDAE3F	5	11	14	1	42	50502	1	Delete
0700EDAE3F	5	11	14	3	42	50622	120	NewVisit
0700EDBF63	5	11	14	4	15	50655	344	NewVisit
0700EDBF63	5	11	14	4	16	50656	1	Delete
0700EDBF63	5	11	14	5	33	50733	77	NewVisit
0700EDBF63	5	11	14	5	34	50734	1	Delete
0700EDBF63	5	11	14	9	9	50949	215	NewVisit
0700EDAE3F	5	11	14	10	15	51015	393	NewVisit
0700EDAE3F	5	11	14	14	5	51245	230	NewVisit
0700EDBF63	5	11	14	16	25	51385	436	NewVisit
0700EDAE3F	5	11	14	16	48	51408	163	NewVisit
0700EDBF63	5	11	14	17	58	51478	93	NewVisit
0700EDAE3F	5	11	14	19	3	51543	135	NewVisit
0700EDAE3F	5	11	14	19	13	51553	10	Delete
0700EDBF63	5	11	14	19	57	51597	119	NewVisit
0700EDAE3F	5	11	14	20	42	51642	89	NewVisit
0700EDAE3F	5	11	14	22	3	51723	81	NewVisit
0700EDAE3F	5	11	14	22	51	51771	48	NewVisit
0700EDBF63	5	11	14	24	1	51841	244	NewVisit
0700EDAE3F	5	11	14	25	9	51909	138	NewVisit
0700EDBF63	5	11	14	29	35	52175	334	NewVisit
0700EDBF63	5	11	14	31	31	52291	116	NewVisit
0700EDAE3F	5	11	14	32	55	52375	466	NewVisit
0700EDBF63	5	11	14	33	16	52396	105	NewVisit
0700EDBF63	5	11	14	36	12	52572	176	NewVisit
0700EDBF63	5	11	14	37	25	52645	73	NewVisit
0700EDBF63	5	11	14	37	26	52646	1	Delete
0700EDAE3F	5	11	14	37	37	52657	282	NewVisit
0700EDBF63	5	11	14	39	31	52771	125	NewVisit
0700EDAE3F	5	11	14	41	2	52862	205	NewVisit
0700EDBF63	5	11	14	42	23	52943	172	NewVisit
0700EDBF63	5	11	14	45	25	53125	182	NewVisit
0700EDAE3F	5	11	14	46	22	53182	320	NewVisit
0700EDAE3F	5	11	14	48	31	53311	129	NewVisit
0700EDAE3F	5	11	14	49	17	53357	46	NewVisit
0700EDBF63	5	11	14	49	44	53384	259	NewVisit
0700EDBF63	5	11	14	50	17	53417	33	NewVisit
0700EDBF63	5	11	14	50	18	53418	1	Delete
0700EDBF63	5	11	14	51	52	53512	94	NewVisit
0700EDAE3F	5	11	14	52	1	53521	164	NewVisit
0700EDAE3F	5	11	14	54	0	53640	119	NewVisit
0700EDBF63	5	11	14	55	22	53722	210	NewVisit
0700EDAE3F	5	11	14	57	20	53840	200	NewVisit
0700EDAE3F	5	11	14	57	20	53840	0	Delete
0700EDAE3F	5	11	15	2	46	54166	326	NewVisit
0700EDAE3F	5	11	15	3	41	54221	55	NewVisit
0700EDAE3F	5	11	15	3	41	54221	0	Delete
0700EDBF63	5	11	15	4	5	54245	523	NewVisit
0700EDBF63	5	11	15	4	5	54245	0	Delete
0700EDBF63	5	11	15	4	41	54281	36	NewVisit
0700EDAE3F	5	11	15	6	28	54388	167	NewVisit
0700EDAE3F	5	11	15	7	26	54446	58	NewVisit
0700EDAE3F	5	11	15	7	26	54446	0	Delete
0700EDBF63	5	11	15	8	27	54507	226	NewVisit
0700EDAE3F	5	11	15	8	30	54510	64	NewVisit
0700EDAE3F	5	11	15	9	38	54578	68	NewVisit
0700EDBF63	5	11	15	10	50	54650	143	NewVisit
0700EDAE3F	5	11	15	14	8	54848	270	NewVisit
0700EDBF63	5	11	15	15	12	54912	262	NewVisit
0700EDBF63	5	11	15	15	13	54913	1	Delete
0700EDBF63	5	11	15	15	46	54946	33	NewVisit
0700EDBF63	5	11	15	15	47	54947	1	Delete
0700EDBF63	5	11	15	19	37	55177	230	NewVisit
0700EDBF63	5	11	15	22	6	55326	149	NewVisit
0700EDBF63	5	11	15	22	57	55377	51	NewVisit
0700EDBF63	5	11	15	25	43	55543	166	NewVisit
0700EDAE3F	5	11	15	26	42	55602	754	NewVisit
0700EDBF63	5	11	15	27	54	55674	131	NewVisit
0700EDBF63	5	11	15	27	55	55675	1	Delete
0700EDAE3F	5	11	15	29	0	55740	138	NewVisit
0700EDAE3F	5	11	15	32	32	55952	212	NewVisit
0700EDBF63	5	11	15	32	57	55977	302	NewVisit
0700EDAE3F	5	11	15	34	40	56080	128	NewVisit
0700EDAE3F	5	11	15	34	41	56081	1	Delete
0700EDAE3F	5	11	15	34	41	56081	0	Delete
0700EDAE3F	5	11	15	34	41	56081	0	Delete
0700EDAE3F	5	11	15	34	42	56082	1	Delete
0700EDAE3F	5	11	15	34	42	56082	0	Delete
0700EDAE3F	5	11	15	34	42	56082	0	Delete
0700EDAE3F	5	11	15	34	43	56083	1	Delete
0700EDAE3F	5	11	15	34	43	56083	0	Delete
0700EDAE3F	5	11	15	34	44	56084	1	Delete
0700EDAE3F	5	11	15	34	44	56084	0	Delete
0700EDAE3F	5	11	15	34	44	56084	0	Delete
0700EDAE3F	5	11	15	34	45	56085	1	Delete
0700EDAE3F	5	11	15	34	45	56085	0	Delete
0700EDAE3F	5	11	15	40	32	56432	347	NewVisit
0700EDAE3F	5	11	15	40	33	56433	1	Delete
0700EDAE3F	5	11	15	43	54	56634	201	NewVisit
0700EDAE3F	5	11	15	43	54	56634	0	Delete
0700EDAE3F	5	11	15	43	55	56635	1	Delete
0700EDAE3F	5	11	15	46	27	56787	152	NewVisit
0700EDAE3F	5	11	15	48	58	56938	151	NewVisit
0700EDAE3F	5	11	15	55	13	57313	375	NewVisit
0700EDAE3F	5	11	15	55	14	57314	1	Delete
0700EDBF63	5	11	15	57	5	57425	1448	NewVisit
0700EDBF63	5	11	15	57	5	57425	0	Delete
0700EDBF63	5	11	15	58	32	57512	87	NewVisit
0700EDAE3F	5	11	15	59	10	57550	236	NewVisit
0700EDBF63	5	11	16	1	42	57702	190	NewVisit
0700EDAE3F	5	11	16	3	7	57787	237	NewVisit
0700EDAE3F	5	11	16	3	7	57787	0	Delete
0700EDAE3F	5	11	16	6	11	57971	184	NewVisit
0700EDAE3F	5	11	16	6	12	57972	1	Delete
0700EDBF63	5	11	16	6	31	57991	289	NewVisit
0700EDBF63	5	11	16	7	49	58069	78	NewVisit
0700EDAE3F	5	11	16	12	15	58335	363	NewVisit
0700EDAE3F	5	11	16	13	35	58415	80	NewVisit
0700EDAE3F	5	11	16	13	35	58415	0	Delete
0700EDAE3F	5	11	16	13	36	58416	1	Delete
0700EDAE3F	5	11	16	13	37	58417	1	Delete
0700EDAE3F	5	11	16	13	37	58417	0	Delete
0700EDAE3F	5	11	16	13	37	58417	0	Delete
0700EDAE3F	5	11	16	13	38	58418	1	Delete
0700EDAE3F	5	11	16	13	38	58418	0	Delete
0700EDAE3F	5	11	16	13	38	58418	0	Delete
0700EDAE3F	5	11	16	13	39	58419	1	Delete
0700EDAE3F	5	11	16	13	39	58419	0	Delete
0700EDAE3F	5	11	16	13	40	58420	1	Delete
0700EDAE3F	5	11	16	13	40	58420	0	Delete
0700EDAE3F	5	11	16	13	40	58420	0	Delete
0700EDAE3F	5	11	16	13	41	58421	1	Delete
0700EDAE3F	5	11	16	13	41	58421	0	Delete
0700EDAE3F	5	11	16	13	42	58422	1	Delete
0700EDAE3F	5	11	16	13	43	58423	1	Delete
0700EDAE3F	5	11	16	13	43	58423	0	Delete
0700EDAE3F	5	11	16	13	44	58424	1	Delete
0700EDAE3F	5	11	16	13	44	58424	0	Delete
0700EDAE3F	5	11	16	13	44	58424	0	Delete
0700EDAE3F	5	11	16	13	45	58425	1	Delete
0700EDAE3F	5	11	16	13	45	58425	0	Delete
0700EDAE3F	5	11	16	13	45	58425	0	Delete
0700EDAE3F	5	11	16	13	46	58426	1	Delete
0700EDAE3F	5	11	16	13	47	58427	1	Delete
0700EDAE3F	5	11	16	13	47	58427	0	Delete
0700EDAE3F	5	11	16	13	48	58428	1	Delete
0700EDAE3F	5	11	16	13	49	58429	1	Delete
0700EDAE3F	5	11	16	13	49	58429	0	Delete
0700EDAE3F	5	11	16	13	49	58429	0	Delete
0700EDAE3F	5	11	16	13	50	58430	1	Delete
0700EDAE3F	5	11	16	13	50	58430	0	Delete
0700EDAE3F	5	11	16	13	51	58431	1	Delete
0700EDAE3F	5	11	16	13	52	58432	1	Delete
0700EDAE3F	5	11	16	13	52	58432	0	Delete
0700EDAE3F	5	11	16	13	53	58433	1	Delete
0700EDAE3F	5	11	16	13	53	58433	0	Delete
0700EDAE3F	5	11	16	13	53	58433	0	Delete
0700EDAE3F	5	11	16	13	54	58434	1	Delete
0700EDAE3F	5	11	16	13	54	58434	0	Delete
0700EDAE3F	5	11	16	13	55	58435	1	Delete
0700EDAE3F	5	11	16	13	56	58436	1	Delete
0700EDAE3F	5	11	16	13	56	58436	0	Delete
0700EDAE3F	5	11	16	13	57	58437	1	Delete
0700EDAE3F	5	11	16	13	57	58437	0	Delete
0700EDAE3F	5	11	16	13	58	58438	1	Delete
0700EDAE3F	5	11	16	13	58	58438	0	Delete
0700EDAE3F	5	11	16	13	59	58439	1	Delete
0700EDAE3F	5	11	16	13	59	58439	0	Delete
0700EDAE3F	5	11	16	14	0	58440	1	Delete
0700EDAE3F	5	11	16	14	0	58440	0	Delete
0700EDAE3F	5	11	16	14	0	58440	0	Delete
0700EDAE3F	5	11	16	14	1	58441	1	Delete
0700EDAE3F	5	11	16	14	2	58442	1	Delete
0700EDAE3F	5	11	16	14	3	58443	1	Delete
0700EDAE3F	5	11	16	14	4	58444	1	Delete
0700EDAE3F	5	11	16	14	5	58445	1	Delete
0700EDAE3F	5	11	16	14	5	58445	0	Delete
0700EDAE3F	5	11	16	14	6	58446	1	Delete
0700EDAE3F	5	11	16	14	7	58447	1	Delete
0700EDAE3F	5	11	16	14	7	58447	0	Delete
0700EDAE3F	5	11	16	14	8	58448	1	Delete
0700EDAE3F	5	11	16	14	9	58449	1	Delete
0700EDAE3F	5	11	16	14	9	58449	0	Delete
0700EDAE3F	5	11	16	14	10	58450	1	Delete
0700EDAE3F	5	11	16	14	11	58451	1	Delete
0700EDAE3F	5	11	16	14	11	58451	0	Delete
0700EDAE3F	5	11	16	14	12	58452	1	Delete
0700EDAE3F	5	11	16	14	12	58452	0	Delete
0700EDAE3F	5	11	16	14	13	58453	1	Delete
0700EDAE3F	5	11	16	14	13	58453	0	Delete
0700EDAE3F	5	11	16	14	14	58454	1	Delete
0700EDAE3F	5	11	16	14	15	58455	1	Delete
0700EDBF63	5	11	16	16	11	58571	502	NewVisit
0700EDAE3F	5	11	16	16	31	58591	136	NewVisit
0700EDAE3F	5	11	16	16	31	58591	0	Delete
0700EDAE3F	5	11	16	21	13	58873	282	NewVisit
0700EDAE3F	5	11	16	21	13	58873	0	Delete
0700EDAE3F	5	11	16	21	14	58874	1	Delete
0700EDAE3F	5	11	16	21	14	58874	0	Delete
0700EDAE3F	5	11	16	21	15	58875	1	Delete
0700EDAE3F	5	11	16	21	15	58875	0	Delete
0700EDAE3F	5	11	16	21	15	58875	0	Delete
0700EDAE3F	5	11	16	21	16	58876	1	Delete
0700EDAE3F	5	11	16	21	17	58877	1	Delete
0700EDAE3F	5	11	16	21	17	58877	0	Delete
0700EDAE3F	5	11	16	21	18	58878	1	Delete
0700EDAE3F	5	11	16	21	18	58878	0	Delete
0700EDAE3F	5	11	16	21	19	58879	1	Delete
0700EDAE3F	5	11	16	21	19	58879	0	Delete
0700EDAE3F	5	11	16	21	19	58879	0	Delete
0700EDAE3F	5	11	16	21	20	58880	1	Delete
0700EDAE3F	5	11	16	21	20	58880	0	Delete
0700EDAE3F	5	11	16	21	21	58881	1	Delete
0700EDAE3F	5	11	16	21	21	58881	0	Delete
0700EDAE3F	5	11	16	21	22	58882	1	Delete
0700EDAE3F	5	11	16	21	23	58883	1	Delete
0700EDAE3F	5	11	16	21	24	58884	1	Delete
0700EDAE3F	5	11	16	21	27	58887	3	Delete
0700EDAE3F	5	11	16	22	19	58939	52	NewVisit
0700EDAE3F	5	11	16	22	20	58940	1	Delete
0700EDAE3F	5	11	16	22	20	58940	0	Delete
0700EDAE3F	5	11	16	22	21	58941	1	Delete
0700EDAE3F	5	11	16	22	21	58941	0	Delete
0700EDAE3F	5	11	16	22	21	58941	0	Delete
0700EDAE3F	5	11	16	22	22	58942	1	Delete
0700EDAE3F	5	11	16	22	22	58942	0	Delete
0700EDAE3F	5	11	16	22	23	58943	1	Delete
0700EDAE3F	5	11	16	22	23	58943	0	Delete
0700EDAE3F	5	11	16	22	23	58943	0	Delete
0700EDAE3F	5	11	16	22	24	58944	1	Delete
0700EDAE3F	5	11	16	22	24	58944	0	Delete
0700EDAE3F	5	11	16	22	24	58944	0	Delete
0700EDAE3F	5	11	16	22	25	58945	1	Delete
0700EDAE3F	5	11	16	22	25	58945	0	Delete
0700EDAE3F	5	11	16	22	25	58945	0	Delete
0700EDAE3F	5	11	16	22	26	58946	1	Delete
0700EDAE3F	5	11	16	22	26	58946	0	Delete
0700EDAE3F	5	11	16	22	27	58947	1	Delete
0700EDAE3F	5	11	16	22	27	58947	0	Delete
0700EDAE3F	5	11	16	22	27	58947	0	Delete
0700EDAE3F	5	11	16	22	28	58948	1	Delete
0700EDAE3F	5	11	16	22	28	58948	0	Delete
0700EDAE3F	5	11	16	22	28	58948	0	Delete
0700EDAE3F	5	11	16	22	29	58949	1	Delete
0700EDAE3F	5	11	16	22	29	58949	0	Delete
0700EDAE3F	5	11	16	22	29	58949	0	Delete
0700EDAE3F	5	11	16	22	30	58950	1	Delete
0700EDAE3F	5	11	16	22	30	58950	0	Delete
0700EDAE3F	5	11	16	22	31	58951	1	Delete
0700EDAE3F	5	11	16	22	31	58951	0	Delete
0700EDAE3F	5	11	16	22	31	58951	0	Delete
0700EDAE3F	5	11	16	22	32	58952	1	Delete
0700EDAE3F	5	11	16	22	32	58952	0	Delete
0700EDAE3F	5	11	16	22	33	58953	1	Delete
0700EDAE3F	5	11	16	22	33	58953	0	Delete
0700EDAE3F	5	11	16	22	34	58954	1	Delete
0700EDAE3F	5	11	16	22	34	58954	0	Delete
0700EDBF63	5	11	16	23	30	59010	439	NewVisit
0700EDAE3F	5	11	16	24	42	59082	128	NewVisit
0700EDAE3F	5	11	16	24	42	59082	0	Delete
0700EDBF63	5	11	16	26	24	59184	174	NewVisit
0700EDAE3F	5	11	16	26	39	59199	117	NewVisit
0700EDAE3F	5	11	16	28	6	59286	87	NewVisit
0700EDAE3F	5	11	16	28	51	59331	45	NewVisit
0700EDAE3F	5	11	16	28	52	59332	1	Delete
0700EDAE3F	5	11	16	38	28	59908	576	NewVisit
0700EDAE3F	5	11	16	38	28	59908	0	Delete
0700EDAE3F	5	11	16	38	45	59925	17	Delete
0700EDBF63	5	11	16	39	8	59948	764	NewVisit
0700EDBF63	5	11	16	39	9	59949	1	Delete
0700EDAE3F	5	11	16	49	13	60553	628	NewVisit
0700EDAE3F	5	11	16	49	13	60553	0	Delete
0700EDBF63	5	11	16	50	50	60650	701	NewVisit
0700EDBF63	5	11	16	51	26	60686	36	NewVisit
0700EDAE3F	5	11	16	51	40	60700	147	NewVisit
0700EDBF63	5	11	16	55	52	60952	266	NewVisit
0700EDBF63	5	11	16	59	17	61157	205	NewVisit
0700EDBF63	5	11	16	59	18	61158	1	Delete
0700EDAE3F	5	11	16	59	55	61195	495	NewVisit
0700EDBF63	5	11	17	4	32	61472	314	NewVisit
0700EDBF63	5	11	17	7	0	61620	148	NewVisit
0700EDAE3F	5	11	17	8	7	61687	492	NewVisit
0700EDAE3F	5	11	17	8	8	61688	1	Delete
0700EDBF63	5	11	17	9	21	61761	141	NewVisit
0700EDBF63	5	11	17	10	16	61816	55	NewVisit
0700EDAE3F	5	11	17	13	12	61992	304	NewVisit
0700EDBF63	5	11	17	15	9	62109	293	NewVisit
0700EDBF63	5	11	17	15	10	62110	1	Delete
0700EDAE3F	5	11	17	16	38	62198	206	NewVisit
0700EDBF63	5	11	17	17	15	62235	125	NewVisit
0700EDBF63	5	11	17	19	13	62353	118	NewVisit
0700EDBF63	5	11	17	19	14	62354	1	Delete
0700EDAE3F	5	11	17	20	50	62450	252	NewVisit
0700EDAE3F	5	11	17	20	50	62450	0	Delete
0700EDBF63	5	11	17	21	54	62514	160	NewVisit
0700EDAE3F	5	11	17	22	15	62535	85	NewVisit
0700EDAE3F	5	11	17	24	29	62669	134	NewVisit
0700EDBF63	5	11	17	24	36	62676	162	NewVisit
0700EDBF63	5	11	17	24	36	62676	0	Delete
0700EDBF63	5	11	17	26	15	62775	99	NewVisit
0700EDBF63	5	11	17	26	15	62775	0	Delete
0700EDAE3F	5	11	17	27	20	62840	171	NewVisit
0700EDBF63	5	11	17	30	13	63013	238	NewVisit
0700EDBF63	5	11	17	30	14	63014	1	Delete
0700EDAE3F	5	11	17	30	36	63036	196	NewVisit
0700EDBF63	5	11	17	31	16	63076	62	NewVisit
0700EDBF63	5	11	17	31	17	63077	1	Delete
0700EDAE3F	5	11	17	34	39	63279	243	NewVisit
0700EDAE3F	5	11	17	34	40	63280	1	Delete
0700EDAE3F	5	11	17	34	41	63281	1	Delete
0700EDBF63	5	11	17	35	13	63313	236	NewVisit
0700EDBF63	5	11	17	35	13	63313	0	Delete
0700EDBF63	5	11	17	40	50	63650	337	NewVisit
0700EDAE3F	5	11	17	41	5	63665	384	NewVisit
0700EDBF63	5	11	17	43	58	63838	188	NewVisit
0700EDAE3F	5	11	17	44	40	63880	215	NewVisit
0700EDBF63	5	11	17	48	49	64129	291	NewVisit
0700EDBF63	5	11	17	48	49	64129	0	Delete
0700EDBF63	5	11	17	48	50	64130	1	Delete
0700EDAE3F	5	11	17	48	51	64131	251	NewVisit
0700EDAE3F	5	11	17	48	52	64132	1	Delete
0700EDAE3F	5	11	17	48	59	64139	7	Delete
0700EDAE3F	5	11	17	49	40	64180	41	NewVisit
0700EDAE3F	5	11	17	51	25	64285	105	NewVisit
0700EDBF63	5	11	17	52	2	64322	192	NewVisit
0700EDBF63	5	11	17	52	3	64323	1	Delete
0700EDAE3F	5	11	17	52	25	64345	60	NewVisit
0700EDAE3F	5	11	17	53	28	64408	63	NewVisit
0700EDAE3F	5	11	17	53	29	64409	1	Delete
0700EDAE3F	5	11	17	54	12	64452	43	NewVisit
0700EDBF63	5	11	17	54	41	64481	158	NewVisit
0700EDBF63	5	11	17	54	42	64482	1	Delete
0700EDAE3F	5	11	17	57	12	64632	180	NewVisit
0700EDBF63	5	11	17	58	58	64738	256	NewVisit
0700EDBF63	5	11	18	3	31	65011	273	NewVisit
0700EDBF63	5	11	18	3	31	65011	0	Delete
0700EDBF63	5	11	18	7	44	65264	253	NewVisit
0700EDAE3F	5	11	18	9	7	65347	715	NewVisit
0700EDBF63	5	11	18	9	29	65369	105	NewVisit
0700EDBF63	5	11	18	22	2	66122	753	NewVisit
0700EDAE3F	5	11	18	23	7	66187	840	NewVisit
0700EDBF63	5	11	18	23	23	66203	81	NewVisit
0700EDBF63	5	11	18	23	23	66203	0	Delete
0700EDBF63	5	11	18	24	48	66288	85	NewVisit
0700EDBF63	5	11	18	25	37	66337	49	NewVisit
0700EDBF63	5	11	18	25	37	66337	0	Delete
0700EDBF63	5	11	18	26	19	66379	42	NewVisit
0700EDBF63	5	11	18	28	34	66514	135	NewVisit
0700EDBF63	5	11	18	28	35	66515	1	Delete
0700EDAE3F	5	11	18	28	41	66521	334	NewVisit
0700EDBF63	5	11	18	29	33	66573	58	NewVisit
0700EDAE3F	5	11	18	30	1	66601	80	NewVisit
0700EDAE3F	5	11	18	30	53	66653	52	NewVisit
0700EDBF63	5	11	18	31	34	66694	121	NewVisit
0700EDBF63	5	11	18	31	34	66694	0	Delete
0700EDAE3F	5	11	18	31	38	66698	45	NewVisit
0700EDBF63	5	11	18	39	1	67141	447	NewVisit
0700EDBF63	5	11	18	39	2	67142	1	Delete
0700EDBF63	5	11	18	39	3	67143	1	Delete
0700EDAE3F	5	11	18	40	48	67248	550	NewVisit
0700EDBF63	5	11	18	41	7	67267	124	NewVisit
0700EDAE3F	5	11	18	42	58	67378	130	NewVisit
0700EDBF63	5	11	18	43	58	67438	171	NewVisit
0700EDAE3F	5	11	18	45	33	67533	155	NewVisit
0700EDBF63	5	11	18	46	47	67607	169	NewVisit
0700EDBF63	5	11	18	46	47	67607	0	Delete
0700EDBF63	5	11	18	48	1	67681	74	NewVisit
0700EDBF63	5	11	18	48	2	67682	1	Delete
0700EDAE3F	5	11	18	49	17	67757	224	NewVisit
0700EDAE3F	5	11	18	49	18	67758	1	Delete
0700EDBF63	5	11	18	50	25	67825	143	NewVisit
0700EDBF63	5	11	18	51	35	67895	70	NewVisit
0700EDBF63	5	11	18	52	44	67964	69	NewVisit
0700EDBF63	5	11	18	52	44	67964	0	Delete
0700EDBF63	5	11	18	52	45	67965	1	Delete
0700EDAE3F	5	11	18	53	19	67999	241	NewVisit
0700EDAE3F	5	11	18	53	19	67999	0	Delete
0700EDAE3F	5	11	18	54	50	68090	91	NewVisit
0700EDBF63	5	11	18	55	44	68144	179	NewVisit
0700EDBF63	5	11	18	56	52	68212	68	NewVisit
0700EDAE3F	5	11	18	59	11	68351	261	NewVisit
0700EDAE3F	5	11	18	59	11	68351	0	Delete
0700EDBF63	5	11	19	0	25	68425	213	NewVisit
0700EDBF63	5	11	19	0	26	68426	1	Delete
0700EDAE3F	5	11	19	1	30	68490	139	NewVisit
0700EDBF63	5	11	19	4	31	68671	245	NewVisit
0700EDBF63	5	11	19	4	31	68671	0	Delete
0700EDAE3F	5	11	19	8	28	68908	418	NewVisit
0700EDBF63	5	11	19	10	28	69028	357	NewVisit
0700EDBF63	5	11	19	10	29	69029	1	Delete
0700EDBF63	5	11	19	10	30	69030	1	Delete
0700EDBF63	5	11	19	10	31	69031	1	Delete
0700EDBF63	5	11	19	10	31	69031	0	Delete
0700EDBF63	5	11	19	10	32	69032	1	Delete
0700EDBF63	5	11	19	10	32	69032	0	Delete
0700EDBF63	5	11	19	10	33	69033	1	Delete
0700EDBF63	5	11	19	11	58	69118	85	NewVisit
0700EDAE3F	5	11	19	13	59	69239	331	NewVisit
0700EDAE3F	5	11	19	13	59	69239	0	Delete
0700EDBF63	5	11	19	15	43	69343	225	NewVisit
0700EDAE3F	5	11	19	17	49	69469	230	NewVisit
0700EDBF63	5	11	19	18	39	69519	176	NewVisit
0700EDBF63	5	11	19	18	40	69520	1	Delete
0700EDBF63	5	11	19	20	58	69658	138	NewVisit
0700EDBF63	5	11	19	25	1	69901	243	NewVisit
0700EDAE3F	5	11	19	26	32	69992	523	NewVisit
0700EDAE3F	5	11	19	27	7	70027	35	NewVisit
0700EDAE3F	5	11	19	30	18	70218	191	NewVisit
0700EDAE3F	5	11	19	30	18	70218	0	Delete
0700EDBF63	5	11	19	31	1	70261	360	NewVisit
0700EDBF63	5	11	19	36	14	70574	313	NewVisit
0700EDAE3F	5	11	19	42	34	70954	736	NewVisit
0700EDBF63	5	11	19	43	46	71026	452	NewVisit
0700EDBF63	5	11	19	43	47	71027	1	Delete
0700EDBF63	5	11	19	43	47	71027	0	Delete
0700EDAE3F	5	11	19	44	20	71060	106	NewVisit
0700EDAE3F	5	11	19	45	16	71116	56	NewVisit
0700EDAE3F	5	11	19	45	16	71116	0	Delete
0700EDBF63	5	11	19	49	22	71362	335	NewVisit
0700EDBF63	5	11	19	51	25	71485	123	NewVisit
0700EDBF63	5	11	19	51	35	71495	10	Delete
0700EDBF63	5	11	19	53	32	71612	117	NewVisit
0700EDBF63	5	11	19	53	32	71612	0	Delete
0700EDBF63	5	11	19	53	41	71621	9	Delete
0700EDAE3F	5	11	19	55	47	71747	631	NewVisit
0700EDAE3F	5	11	19	55	48	71748	1	Delete
0700EDBF63	5	11	20	0	47	72047	426	NewVisit
0700EDBF63	5	11	20	0	48	72048	1	Delete
0700EDAE3F	5	11	20	6	51	72411	663	NewVisit
0700EDAE3F	5	11	20	6	52	72412	1	Delete
0700EDAE3F	5	11	20	6	52	72412	0	Delete
0700EDAE3F	5	11	20	6	53	72413	1	Delete
0700EDAE3F	5	11	20	8	1	72481	68	NewVisit
0700EDBF63	5	11	20	8	21	72501	453	NewVisit
0700EDBF63	5	11	20	8	22	72502	1	Delete
0700EDBF63	5	11	20	9	6	72546	44	NewVisit
0700EDAE3F	5	11	20	20	31	73231	750	NewVisit
0700EDAE3F	5	11	20	20	33	73233	2	Delete
0700EDAE3F	5	11	20	41	49	74509	1276	NewVisit
0700EDAE3F	5	11	20	41	50	74510	1	Delete
0700EDBF63	5	12	6	3	55	21835	-50711	Delete
0700EDBF63	5	12	6	3	56	21836	1	Delete
0700EDBF63	5	12	6	3	59	21839	3	Delete
0700EDBF63	5	12	6	4	2	21842	3	Delete
0700EDBF63	5	12	6	4	2	21842	0	Delete
0700EDBF63	5	12	6	4	3	21843	1	Delete
0700EDBF63	5	12	6	4	12	21852	9	Delete
0700EDBF63	5	12	6	4	13	21853	1	Delete
0700EDBF63	5	12	6	4	14	21854	1	Delete
0700EDBF63	5	12	6	4	14	21854	0	Delete
0700EDBF63	5	12	6	4	53	21893	39	NewVisit
0700EDBF63	5	12	6	4	54	21894	1	Delete
0700EDBF63	5	12	6	4	55	21895	1	Delete
0700EDBF63	5	12	6	4	56	21896	1	Delete
0700EDBF63	5	12	6	4	56	21896	0	Delete
0700EDBF63	5	12	6	4	57	21897	1	Delete
0700EDBF63	5	12	6	4	58	21898	1	Delete
0700EDBF63	5	12	6	4	58	21898	0	Delete
0700EDBF63	5	12	6	4	59	21899	1	Delete
0700EDAE3F	5	12	6	6	42	22002	-52508	Delete
0700EDBF63	5	12	6	8	54	22134	235	NewVisit
0700EDBF63	5	12	6	8	54	22134	0	Delete
0700EDBF63	5	12	6	8	55	22135	1	Delete
0700EDAE3F	5	12	6	9	17	22157	155	NewVisit
0700EDAE3F	5	12	6	9	17	22157	0	Delete
0700EDAE3F	5	12	6	9	18	22158	1	Delete
0700EDBF63	5	12	6	13	2	22382	247	NewVisit
0700EDBF63	5	12	6	13	2	22382	0	Delete
0700EDBF63	5	12	6	13	3	22383	1	Delete
0700EDBF63	5	12	6	13	3	22383	0	Delete
0700EDAE3F	5	12	6	13	27	22407	249	NewVisit
0700EDAE3F	5	12	6	13	27	22407	0	Delete
0700EDBF63	5	12	6	14	38	22478	95	NewVisit
0700EDBF63	5	12	6	14	38	22478	0	Delete
0700EDBF63	5	12	6	14	39	22479	1	Delete
0700EDBF63	5	12	6	16	41	22601	122	NewVisit
0700EDBF63	5	12	6	16	42	22602	1	Delete
0700EDBF63	5	12	6	16	42	22602	0	Delete
0700EDAE3F	5	12	6	19	3	22743	336	NewVisit
0700EDAE3F	5	12	6	19	4	22744	1	Delete
0700EDAE3F	5	12	6	19	4	22744	0	Delete
0700EDBF63	5	12	6	19	6	22746	144	NewVisit
0700EDBF63	5	12	6	19	7	22747	1	Delete
0700EDBF63	5	12	6	20	38	22838	91	NewVisit
0700EDBF63	5	12	6	21	57	22917	79	NewVisit
0700EDBF63	5	12	6	21	58	22918	1	Delete
0700EDAE3F	5	12	6	22	41	22961	217	NewVisit
0700EDAE3F	5	12	6	22	42	22962	1	Delete
0700EDBF63	5	12	6	22	56	22976	58	NewVisit
0700EDBF63	5	12	6	23	3	22983	7	Delete
0700EDBF63	5	12	6	24	59	23099	116	NewVisit
0700EDAE3F	5	12	6	26	4	23164	202	NewVisit
0700EDAE3F	5	12	6	26	5	23165	1	Delete
0700EDAE3F	5	12	6	26	5	23165	0	Delete
0700EDBF63	5	12	6	26	29	23189	90	NewVisit
0700EDAE3F	5	12	6	27	21	23241	76	NewVisit
0700EDAE3F	5	12	6	27	21	23241	0	Delete
0700EDAE3F	5	12	6	27	22	23242	1	Delete
0700EDBF63	5	12	6	27	45	23265	76	NewVisit
0700EDBF63	5	12	6	29	59	23399	134	NewVisit
0700EDBF63	5	12	6	30	0	23400	1	Delete
0700EDBF63	5	12	6	30	0	23400	0	Delete
0700EDBF63	5	12	6	30	1	23401	1	Delete
0700EDAE3F	5	12	6	30	7	23407	165	NewVisit
0700EDAE3F	5	12	6	30	8	23408	1	Delete
0700EDBF63	5	12	6	30	55	23455	54	NewVisit
0700EDBF63	5	12	6	30	55	23455	0	Delete
0700EDAE3F	5	12	6	32	26	23546	138	NewVisit
0700EDBF63	5	12	6	32	58	23578	123	NewVisit
0700EDBF63	5	12	6	32	59	23579	1	Delete
0700EDBF63	5	12	6	34	13	23653	74	NewVisit
0700EDBF63	5	12	6	34	14	23654	1	Delete
0700EDAE3F	5	12	6	34	27	23667	121	NewVisit
0700EDAE3F	5	12	6	34	27	23667	0	Delete
0700EDBF63	5	12	6	35	59	23759	105	NewVisit
0700EDBF63	5	12	6	36	38	23798	39	NewVisit
0700EDBF63	5	12	6	36	39	23799	1	Delete
0700EDBF63	5	12	6	36	39	23799	0	Delete
0700EDBF63	5	12	6	36	40	23800	1	Delete
0700EDAE3F	5	12	6	37	30	23850	183	NewVisit
0700EDAE3F	5	12	6	40	5	24005	155	NewVisit
0700EDAE3F	5	12	6	40	6	24006	1	Delete
0700EDBF63	5	12	6	40	55	24055	255	NewVisit
0700EDBF63	5	12	6	40	56	24056	1	Delete
0700EDBF63	5	12	6	45	56	24356	300	NewVisit
0700EDBF63	5	12	6	45	57	24357	1	Delete
0700EDBF63	5	12	6	46	32	24392	35	NewVisit
0700EDBF63	5	12	6	46	33	24393	1	Delete
0700EDAE3F	5	12	6	47	23	24443	437	NewVisit
0700EDAE3F	5	12	6	47	24	24444	1	Delete
0700EDAE3F	5	12	6	47	24	24444	0	Delete
0700EDAE3F	5	12	6	49	31	24571	127	NewVisit
0700EDAE3F	5	12	6	51	6	24666	95	NewVisit
0700EDAE3F	5	12	6	51	6	24666	0	Delete
0700EDBF63	5	12	6	52	20	24740	347	NewVisit
0700EDBF63	5	12	6	53	49	24829	89	NewVisit
0700EDAE3F	5	12	6	54	27	24867	201	NewVisit
0700EDBF63	5	12	6	54	54	24894	65	NewVisit
0700EDBF63	5	12	6	54	54	24894	0	Delete
0700EDBF63	5	12	6	56	7	24967	73	NewVisit
0700EDBF63	5	12	6	56	8	24968	1	Delete
0700EDAE3F	5	12	6	56	24	24984	117	NewVisit
0700EDBF63	5	12	6	57	2	25022	54	NewVisit
0700EDBF63	5	12	6	57	3	25023	1	Delete
0700EDAE3F	5	12	6	57	36	25056	72	NewVisit
0700EDAE3F	5	12	6	57	36	25056	0	Delete
0700EDAE3F	5	12	6	57	43	25063	7	Delete
0700EDBF63	5	12	6	58	47	25127	104	NewVisit
0700EDBF63	5	12	6	58	48	25128	1	Delete
0700EDAE3F	5	12	6	58	56	25136	73	NewVisit
0700EDBF63	5	12	6	59	49	25189	61	NewVisit
0700EDAE3F	5	12	7	0	40	25240	104	NewVisit
0700EDBF63	5	12	7	1	6	25266	77	NewVisit
0700EDBF63	5	12	7	1	6	25266	0	Delete
0700EDBF63	5	12	7	4	6	25446	180	NewVisit
0700EDAE3F	5	12	7	5	52	25552	312	NewVisit
0700EDAE3F	5	12	7	5	52	25552	0	Delete
0700EDBF63	5	12	7	8	43	25723	277	NewVisit
0700EDBF63	5	12	7	9	41	25781	58	NewVisit
0700EDBF63	5	12	7	9	42	25782	1	Delete
0700EDBF63	5	12	7	10	44	25844	62	NewVisit
0700EDAE3F	5	12	7	10	58	25858	306	NewVisit
0700EDAE3F	5	12	7	10	58	25858	0	Delete
0700EDBF63	5	12	7	11	21	25881	37	NewVisit
0700EDBF63	5	12	7	12	30	25950	69	NewVisit
0700EDBF63	5	12	7	12	31	25951	1	Delete
0700EDBF63	5	12	7	12	31	25951	0	Delete
0700EDAE3F	5	12	7	14	3	26043	185	NewVisit
0700EDAE3F	5	12	7	14	3	26043	0	Delete
0700EDBF63	5	12	7	14	32	26072	121	NewVisit
0700EDAE3F	5	12	7	14	35	26075	32	NewVisit
0700EDBF63	5	12	7	15	13	26113	41	NewVisit
0700EDBF63	5	12	7	15	13	26113	0	Delete
0700EDBF63	5	12	7	15	14	26114	1	Delete
0700EDBF63	5	12	7	16	39	26199	85	NewVisit
0700EDBF63	5	12	7	16	39	26199	0	Delete
0700EDAE3F	5	12	7	18	29	26309	234	NewVisit
0700EDAE3F	5	12	7	18	30	26310	1	Delete
0700EDAE3F	5	12	7	18	43	26323	13	Delete
0700EDAE3F	5	12	7	19	20	26360	37	NewVisit
0700EDAE3F	5	12	7	19	21	26361	1	Delete
0700EDBF63	5	12	7	20	1	26401	202	NewVisit
0700EDAE3F	5	12	7	20	30	26430	69	NewVisit
0700EDAE3F	5	12	7	20	31	26431	1	Delete
0700EDBF63	5	12	7	25	18	26718	317	NewVisit
0700EDAE3F	5	12	7	25	29	26729	298	NewVisit
0700EDAE3F	5	12	7	25	29	26729	0	Delete
0700EDAE3F	5	12	7	25	30	26730	1	Delete
0700EDAE3F	5	12	7	25	55	26755	25	NewVisit
0700EDBF63	5	12	7	26	6	26766	48	NewVisit
0700EDBF63	5	12	7	26	7	26767	1	Delete
0700EDAE3F	5	12	7	27	39	26859	104	NewVisit
0700EDBF63	5	12	7	28	10	26890	123	NewVisit
0700EDBF63	5	12	7	30	25	27025	135	NewVisit
0700EDBF63	5	12	7	30	25	27025	0	Delete
0700EDAE3F	5	12	7	31	47	27107	248	NewVisit
0700EDAE3F	5	12	7	31	47	27107	0	Delete
0700EDBF63	5	12	7	34	32	27272	247	NewVisit
0700EDBF63	5	12	7	35	22	27322	50	NewVisit
0700EDBF63	5	12	7	35	23	27323	1	Delete
0700EDBF63	5	12	7	36	53	27413	90	NewVisit
0700EDAE3F	5	12	7	37	34	27454	347	NewVisit
0700EDAE3F	5	12	7	38	56	27536	82	NewVisit
0700EDAE3F	5	12	7	38	57	27537	1	Delete
0700EDBF63	5	12	7	41	6	27666	253	NewVisit
0700EDBF63	5	12	7	41	7	27667	1	Delete
0700EDAE3F	5	12	7	41	20	27680	143	NewVisit
0700EDBF63	5	12	7	43	50	27830	163	NewVisit
0700EDBF63	5	12	7	43	50	27830	0	Delete
0700EDBF63	5	12	7	43	51	27831	1	Delete
0700EDBF63	5	12	7	45	6	27906	75	NewVisit
0700EDBF63	5	12	7	45	54	27954	48	NewVisit
0700EDBF63	5	12	7	45	55	27955	1	Delete
0700EDBF63	5	12	7	48	16	28096	141	NewVisit
0700EDBF63	5	12	7	48	16	28096	0	Delete
0700EDAE3F	5	12	7	52	5	28325	645	NewVisit
0700EDAE3F	5	12	7	52	5	28325	0	Delete
0700EDAE3F	5	12	7	52	24	28344	19	Delete
0700EDAE3F	5	12	7	52	25	28345	1	Delete
0700EDAE3F	5	12	7	52	26	28346	1	Delete
0700EDAE3F	5	12	7	52	28	28348	2	Delete
0700EDAE3F	5	12	7	52	28	28348	0	Delete
0700EDBF63	5	12	7	53	55	28435	339	NewVisit
0700EDBF63	5	12	7	53	56	28436	1	Delete
0700EDAE3F	5	12	7	59	0	28740	392	NewVisit
0700EDAE3F	5	12	7	59	0	28740	0	Delete
0700EDAE3F	5	12	8	1	3	28863	123	NewVisit
0700EDAE3F	5	12	8	1	4	28864	1	Delete
0700EDBF63	5	12	8	2	8	28928	492	NewVisit
0700EDBF63	5	12	8	2	9	28929	1	Delete
0700EDBF63	5	12	8	4	32	29072	143	NewVisit
0700EDBF63	5	12	8	4	33	29073	1	Delete
0700EDBF63	5	12	8	9	11	29351	278	NewVisit
0700EDAE3F	5	12	8	9	19	29359	495	NewVisit
0700EDAE3F	5	12	8	9	19	29359	0	Delete
0700EDAE3F	5	12	8	10	19	29419	60	NewVisit
0700EDBF63	5	12	8	12	31	29551	200	NewVisit
0700EDBF63	5	12	8	12	32	29552	1	Delete
0700EDBF63	5	12	8	13	39	29619	67	NewVisit
0700EDBF63	5	12	8	14	51	29691	72	NewVisit
0700EDBF63	5	12	8	22	13	30133	442	NewVisit
0700EDBF63	5	12	8	22	14	30134	1	Delete
0700EDBF63	5	12	8	24	56	30296	162	NewVisit
0700EDBF63	5	12	8	24	56	30296	0	Delete
0700EDBF63	5	12	8	26	53	30413	117	NewVisit
0700EDBF63	5	12	8	29	5	30545	132	NewVisit
0700EDAE3F	5	12	8	29	21	30561	1142	NewVisit
0700EDAE3F	5	12	8	29	23	30563	2	Delete
0700EDBF63	5	12	8	37	30	31050	505	NewVisit
0700EDBF63	5	12	8	42	17	31337	287	NewVisit
0700EDAE3F	5	12	8	46	14	31574	1011	NewVisit
0700EDAE3F	5	12	8	52	26	31946	372	NewVisit
0700EDAE3F	5	12	8	52	27	31947	1	Delete
0700EDBF63	5	12	8	52	30	31950	613	NewVisit
0700EDAE3F	5	12	8	54	7	32047	100	NewVisit
0700EDAE3F	5	12	8	54	24	32064	17	Delete
0700EDAE3F	5	12	8	55	1	32101	37	NewVisit
0700EDBF63	5	12	8	57	15	32235	285	NewVisit
0700EDBF63	5	12	8	57	16	32236	1	Delete
0700EDAE3F	5	12	8	57	23	32243	142	NewVisit
0700EDAE3F	5	12	8	57	26	32246	3	Delete
0700EDAE3F	5	12	8	57	26	32246	0	Delete
0700EDBF63	5	12	8	58	10	32290	54	NewVisit
0700EDBF63	5	12	8	59	21	32361	71	NewVisit
0700EDAE3F	5	12	9	0	53	32453	207	NewVisit
0700EDAE3F	5	12	9	0	53	32453	0	Delete
0700EDBF63	5	12	9	1	24	32484	123	NewVisit
0700EDBF63	5	12	9	1	25	32485	1	Delete
0700EDBF63	5	12	9	1	26	32486	1	Delete
0700EDAE3F	5	12	9	1	53	32513	60	NewVisit
0700EDAE3F	5	12	9	1	53	32513	0	Delete
0700EDAE3F	5	12	9	2	34	32554	41	NewVisit
0700EDBF63	5	12	9	4	3	32643	157	NewVisit
0700EDAE3F	5	12	9	5	52	32752	198	NewVisit
0700EDAE3F	5	12	9	6	4	32764	12	Delete
0700EDBF63	5	12	9	7	1	32821	178	NewVisit
0700EDAE3F	5	12	9	7	37	32857	93	NewVisit
0700EDBF63	5	12	9	8	31	32911	90	NewVisit
0700EDBF63	5	12	9	9	2	32942	31	NewVisit
0700EDBF63	5	12	9	9	3	32943	1	Delete
0700EDBF63	5	12	9	9	32	32972	29	NewVisit
0700EDBF63	5	12	9	9	32	32972	0	Delete
0700EDAE3F	5	12	9	10	11	33011	154	NewVisit
0700EDBF63	5	12	9	10	27	33027	55	NewVisit
0700EDAE3F	5	12	9	12	28	33148	137	NewVisit
0700EDBF63	5	12	9	13	51	33231	204	NewVisit
0700EDAE3F	5	12	9	14	23	33263	115	NewVisit
0700EDAE3F	5	12	9	15	29	33329	66	NewVisit
0700EDAE3F	5	12	9	16	36	33396	67	NewVisit
0700EDBF63	5	12	9	17	30	33450	219	NewVisit
0700EDBF63	5	12	9	17	30	33450	0	Delete
0700EDBF63	5	12	9	17	31	33451	1	Delete
0700EDAE3F	5	12	9	18	53	33533	137	NewVisit
0700EDAE3F	5	12	9	21	13	33673	140	NewVisit
0700EDBF63	5	12	9	23	29	33809	358	NewVisit
0700EDAE3F	5	12	9	27	49	34069	396	NewVisit
0700EDAE3F	5	12	9	27	49	34069	0	Delete
0700EDBF63	5	12	9	29	43	34183	374	NewVisit
0700EDBF63	5	12	9	32	47	34367	184	NewVisit
0700EDBF63	5	12	9	35	24	34524	157	NewVisit
0700EDBF63	5	12	9	35	25	34525	1	Delete
0700EDAE3F	5	12	9	35	33	34533	464	NewVisit
0700EDAE3F	5	12	9	35	34	34534	1	Delete
0700EDAE3F	5	12	9	36	44	34604	70	NewVisit
0700EDBF63	5	12	9	38	13	34693	168	NewVisit
0700EDBF63	5	12	9	39	28	34768	75	NewVisit
0700EDAE3F	5	12	9	39	36	34776	172	NewVisit
0700EDAE3F	5	12	9	41	9	34869	93	NewVisit
0700EDAE3F	5	12	9	41	12	34872	3	Delete
0700EDAE3F	5	12	9	42	47	34967	95	NewVisit
0700EDAE3F	5	12	9	42	48	34968	1	Delete
0700EDAE3F	5	12	9	42	53	34973	5	Delete
0700EDAE3F	5	12	9	44	6	35046	73	NewVisit
0700EDBF63	5	12	9	44	57	35097	329	NewVisit
0700EDAE3F	5	12	9	45	13	35113	67	NewVisit
0700EDAE3F	5	12	9	45	13	35113	0	Delete
0700EDAE3F	5	12	9	45	58	35158	45	NewVisit
0700EDBF63	5	12	9	46	15	35175	78	NewVisit
0700EDAE3F	5	12	9	48	26	35306	148	NewVisit
0700EDAE3F	5	12	9	48	26	35306	0	Delete
0700EDAE3F	5	12	9	49	55	35395	89	NewVisit
0700EDAE3F	5	12	9	52	19	35539	144	NewVisit
0700EDBF63	5	12	9	58	3	35883	708	NewVisit
0700EDBF63	5	12	9	59	17	35957	74	NewVisit
0700EDAE3F	5	12	10	1	10	36070	531	NewVisit
0700EDAE3F	5	12	10	1	11	36071	1	Delete
0700EDBF63	5	12	10	1	49	36109	152	NewVisit
0700EDBF63	5	12	10	1	49	36109	0	Delete
0700EDBF63	5	12	10	2	53	36173	64	NewVisit
0700EDAE3F	5	12	10	4	12	36252	181	NewVisit
0700EDAE3F	5	12	10	9	26	36566	314	NewVisit
0700EDAE3F	5	12	10	13	51	36831	265	NewVisit
0700EDAE3F	5	12	10	15	20	36920	89	NewVisit
0700EDAE3F	5	12	10	19	42	37182	262	NewVisit
0700EDAE3F	5	12	10	24	29	37469	287	NewVisit
0700EDAE3F	5	12	10	27	59	37679	210	NewVisit
0700EDAE3F	5	12	10	28	40	37720	41	NewVisit
0700EDBF63	5	12	10	29	0	37740	1567	NewVisit
0700EDAE3F	5	12	10	29	39	37779	59	NewVisit
0700EDAE3F	5	12	10	30	34	37834	55	NewVisit
0700EDAE3F	5	12	10	31	13	37873	39	NewVisit
0700EDAE3F	5	12	10	31	14	37874	1	Delete
0700EDBF63	5	12	10	31	29	37889	149	NewVisit
0700EDAE3F	5	12	10	33	55	38035	161	NewVisit
0700EDAE3F	5	12	10	33	56	38036	1	Delete
0700EDBF63	5	12	10	34	13	38053	164	NewVisit
0700EDAE3F	5	12	10	34	59	38099	63	NewVisit
0700EDAE3F	5	12	10	35	0	38100	1	Delete
0700EDAE3F	5	12	10	35	0	38100	0	Delete
0700EDAE3F	5	12	10	35	1	38101	1	Delete
0700EDBF63	5	12	10	36	17	38177	124	NewVisit
0700EDBF63	5	12	10	36	17	38177	0	Delete
0700EDAE3F	5	12	10	36	29	38189	88	NewVisit
0700EDBF63	5	12	10	38	17	38297	120	NewVisit
0700EDAE3F	5	12	10	38	43	38323	134	NewVisit
0700EDAE3F	5	12	10	40	0	38400	77	NewVisit
0700EDBF63	5	12	10	41	46	38506	209	NewVisit
0700EDAE3F	5	12	10	42	7	38527	127	NewVisit
0700EDAE3F	5	12	10	42	8	38528	1	Delete
0700EDBF63	5	12	10	48	14	38894	388	NewVisit
0700EDAE3F	5	12	10	50	44	39044	516	NewVisit
0700EDAE3F	5	12	10	50	45	39045	1	Delete
0700EDAE3F	5	12	10	51	59	39119	74	NewVisit
0700EDAE3F	5	12	10	53	17	39197	78	NewVisit
0700EDAE3F	5	12	10	53	18	39198	1	Delete
0700EDAE3F	5	12	10	56	6	39366	168	NewVisit
0700EDBF63	5	12	10	56	25	39385	491	NewVisit
0700EDBF63	5	12	10	56	26	39386	1	Delete
0700EDAE3F	5	12	10	57	15	39435	69	NewVisit
0700EDBF63	5	12	10	58	0	39480	94	NewVisit
0700EDBF63	5	12	10	59	54	39594	114	NewVisit
0700EDBF63	5	12	10	59	54	39594	0	Delete
0700EDBF63	5	12	11	1	24	39684	90	NewVisit
0700EDBF63	5	12	11	1	24	39684	0	Delete
0700EDBF63	5	12	11	2	9	39729	45	NewVisit
0700EDBF63	5	12	11	2	9	39729	0	Delete
0700EDBF63	5	12	11	5	25	39925	196	NewVisit
0700EDAE3F	5	12	11	5	48	39948	513	NewVisit
0700EDAE3F	5	12	11	5	49	39949	1	Delete
0700EDAE3F	5	12	11	6	45	40005	56	NewVisit
0700EDBF63	5	12	11	7	3	40023	98	NewVisit
0700EDBF63	5	12	11	7	47	40067	44	NewVisit
0700EDBF63	5	12	11	7	48	40068	1	Delete
0700EDBF63	5	12	11	9	16	40156	88	NewVisit
0700EDBF63	5	12	11	9	16	40156	0	Delete
0700EDAE3F	5	12	11	9	44	40184	179	NewVisit
0700EDBF63	5	12	11	10	10	40210	54	NewVisit
0700EDBF63	5	12	11	10	10	40210	0	Delete
0700EDAE3F	5	12	11	12	4	40324	140	NewVisit
0700EDAE3F	5	12	11	13	44	40424	100	NewVisit
0700EDAE3F	5	12	11	13	44	40424	0	Delete
0700EDAE3F	5	12	11	13	54	40434	10	Delete
0700EDBF63	5	12	11	14	37	40477	267	NewVisit
0700EDAE3F	5	12	11	14	44	40484	50	NewVisit
0700EDAE3F	5	12	11	16	37	40597	113	NewVisit
0700EDAE3F	5	12	11	16	37	40597	0	Delete
0700EDBF63	5	12	11	16	52	40612	135	NewVisit
0700EDBF63	5	12	11	16	52	40612	0	Delete
0700EDBF63	5	12	11	17	56	40676	64	NewVisit
0700EDBF63	5	12	11	17	57	40677	1	Delete
0700EDBF63	5	12	11	20	32	40832	155	NewVisit
0700EDBF63	5	12	11	20	46	40846	14	Delete
0700EDBF63	5	12	11	21	14	40874	28	NewVisit
0700EDBF63	5	12	11	21	14	40874	0	Delete
0700EDBF63	5	12	11	21	15	40875	1	Delete
0700EDBF63	5	12	11	21	21	40881	6	Delete
0700EDBF63	5	12	11	21	53	40913	32	NewVisit
0700EDBF63	5	12	11	21	55	40915	2	Delete
0700EDAE3F	5	12	11	22	22	40942	345	NewVisit
0700EDAE3F	5	12	11	22	23	40943	1	Delete
0700EDBF63	5	12	11	23	43	41023	108	NewVisit
0700EDAE3F	5	12	11	26	35	41195	252	NewVisit
0700EDBF63	5	12	11	27	12	41232	209	NewVisit
0700EDBF63	5	12	11	28	48	41328	96	NewVisit
0700EDAE3F	5	12	11	29	34	41374	179	NewVisit
0700EDBF63	5	12	11	30	41	41441	113	NewVisit
0700EDAE3F	5	12	11	32	2	41522	148	NewVisit
0700EDAE3F	5	12	11	32	2	41522	0	Delete
0700EDBF63	5	12	11	32	10	41530	89	NewVisit
0700EDAE3F	5	12	11	33	12	41592	70	NewVisit
0700EDBF63	5	12	11	33	28	41608	78	NewVisit
0700EDBF63	5	12	11	33	29	41609	1	Delete
0700EDAE3F	5	12	11	34	17	41657	65	NewVisit
0700EDAE3F	5	12	11	34	17	41657	0	Delete
0700EDBF63	5	12	11	34	52	41692	83	NewVisit
0700EDAE3F	5	12	11	35	0	41700	43	NewVisit
0700EDBF63	5	12	11	36	37	41797	105	NewVisit
0700EDBF63	5	12	11	36	38	41798	1	Delete
0700EDAE3F	5	12	11	36	52	41812	112	NewVisit
0700EDAE3F	5	12	11	38	12	41892	80	NewVisit
0700EDBF63	5	12	11	38	35	41915	117	NewVisit
0700EDBF63	5	12	11	38	35	41915	0	Delete
0700EDAE3F	5	12	11	39	45	41985	93	NewVisit
0700EDBF63	5	12	11	40	0	42000	85	NewVisit
0700EDBF63	5	12	11	40	52	42052	52	NewVisit
0700EDBF63	5	12	11	40	52	42052	0	Delete
0700EDBF63	5	12	11	41	58	42118	66	NewVisit
0700EDBF63	5	12	11	41	59	42119	1	Delete
0700EDBF63	5	12	11	43	31	42211	92	NewVisit
0700EDAE3F	5	12	11	44	6	42246	261	NewVisit
0700EDAE3F	5	12	11	44	6	42246	0	Delete
0700EDBF63	5	12	11	44	44	42284	73	NewVisit
0700EDBF63	5	12	11	45	46	42346	62	NewVisit
0700EDBF63	5	12	11	45	46	42346	0	Delete
0700EDBF63	5	12	11	46	32	42392	46	NewVisit
0700EDBF63	5	12	11	46	33	42393	1	Delete
0700EDAE3F	5	12	11	46	36	42396	150	NewVisit
0700EDBF63	5	12	11	47	34	42454	61	NewVisit
0700EDBF63	5	12	11	47	34	42454	0	Delete
0700EDAE3F	5	12	11	47	43	42463	67	NewVisit
0700EDAE3F	5	12	11	48	54	42534	71	NewVisit
0700EDBF63	5	12	11	49	6	42546	92	NewVisit
0700EDBF63	5	12	11	49	7	42547	1	Delete
0700EDBF63	5	12	11	49	7	42547	0	Delete
0700EDBF63	5	12	11	50	31	42631	84	NewVisit
0700EDAE3F	5	12	11	51	1	42661	127	NewVisit
0700EDBF63	5	12	11	51	21	42681	50	NewVisit
0700EDAE3F	5	12	11	52	49	42769	108	NewVisit
0700EDBF63	5	12	11	53	28	42808	127	NewVisit
0700EDAE3F	5	12	11	54	30	42870	101	NewVisit
0700EDBF63	5	12	11	55	56	42956	148	NewVisit
0700EDBF63	5	12	11	55	57	42957	1	Delete
0700EDBF63	5	12	11	55	57	42957	0	Delete
0700EDAE3F	5	12	11	56	24	42984	114	NewVisit
0700EDAE3F	5	12	11	57	56	43076	92	NewVisit
0700EDBF63	5	12	11	58	6	43086	129	NewVisit
0700EDBF63	5	12	11	58	6	43086	0	Delete
0700EDAE3F	5	12	11	58	49	43129	53	NewVisit
0700EDBF63	5	12	12	0	40	43240	154	NewVisit
0700EDAE3F	5	12	12	1	33	43293	164	NewVisit
0700EDAE3F	5	12	12	3	9	43389	96	NewVisit
0700EDAE3F	5	12	12	3	9	43389	0	Delete
0700EDBF63	5	12	12	5	22	43522	282	NewVisit
0700EDBF63	5	12	12	5	22	43522	0	Delete
0700EDBF63	5	12	12	6	38	43598	76	NewVisit
0700EDAE3F	5	12	12	6	49	43609	220	NewVisit
0700EDAE3F	5	12	12	7	35	43655	46	NewVisit
0700EDAE3F	5	12	12	8	26	43706	51	NewVisit
0700EDAE3F	5	12	12	8	27	43707	1	Delete
0700EDAE3F	5	12	12	10	50	43850	143	NewVisit
0700EDAE3F	5	12	12	15	7	44107	257	NewVisit
0700EDAE3F	5	12	12	16	58	44218	111	NewVisit
0700EDAE3F	5	12	12	23	6	44586	368	NewVisit
0700EDAE3F	5	12	12	23	7	44587	1	Delete
0700EDAE3F	5	12	12	23	53	44633	46	NewVisit
0700EDAE3F	5	12	12	25	30	44730	97	NewVisit
0700EDAE3F	5	12	12	25	31	44731	1	Delete
0700EDAE3F	5	12	12	25	32	44732	1	Delete
0700EDAE3F	5	12	12	25	33	44733	1	Delete
0700EDAE3F	5	12	12	30	0	45000	267	NewVisit
0700EDAE3F	5	12	12	30	1	45001	1	Delete
0700EDAE3F	5	12	12	30	2	45002	1	Delete
0700EDAE3F	5	12	12	31	4	45064	62	NewVisit
0700EDAE3F	5	12	12	31	4	45064	0	Delete
0700EDAE3F	5	12	12	31	4	45064	0	Delete
0700EDAE3F	5	12	12	31	5	45065	1	Delete
0700EDAE3F	5	12	12	31	5	45065	0	Delete
0700EDAE3F	5	12	12	31	6	45066	1	Delete
0700EDAE3F	5	12	12	31	6	45066	0	Delete
0700EDAE3F	5	12	12	31	6	45066	0	Delete
0700EDAE3F	5	12	12	31	7	45067	1	Delete
0700EDAE3F	5	12	12	31	7	45067	0	Delete
0700EDAE3F	5	12	12	31	7	45067	0	Delete
0700EDAE3F	5	12	12	31	8	45068	1	Delete
0700EDAE3F	5	12	12	31	8	45068	0	Delete
0700EDAE3F	5	12	12	31	8	45068	0	Delete
0700EDAE3F	5	12	12	31	9	45069	1	Delete
0700EDAE3F	5	12	12	31	9	45069	0	Delete
0700EDAE3F	5	12	12	31	10	45070	1	Delete
0700EDAE3F	5	12	12	31	10	45070	0	Delete
0700EDAE3F	5	12	12	31	10	45070	0	Delete
0700EDAE3F	5	12	12	31	11	45071	1	Delete
0700EDAE3F	5	12	12	40	14	45614	543	NewVisit
0700EDAE3F	5	12	12	40	14	45614	0	Delete
0700EDAE3F	5	12	12	41	42	45702	88	NewVisit
0700EDAE3F	5	12	12	46	14	45974	272	NewVisit
0700EDBF63	5	12	12	46	29	45989	2391	NewVisit
0700EDBF63	5	12	12	47	51	46071	82	NewVisit
0700EDAE3F	5	12	12	48	34	46114	140	NewVisit
0700EDAE3F	5	12	12	49	57	46197	83	NewVisit
0700EDAE3F	5	12	12	49	58	46198	1	Delete
0700EDBF63	5	12	12	50	32	46232	161	NewVisit
0700EDBF63	5	12	12	52	57	46377	145	NewVisit
0700EDBF63	5	12	12	54	57	46497	120	NewVisit
0700EDBF63	5	12	12	54	58	46498	1	Delete
0700EDBF63	5	12	12	57	15	46635	137	NewVisit
0700EDBF63	5	12	12	57	15	46635	0	Delete
0700EDBF63	5	12	12	58	49	46729	94	NewVisit
0700EDBF63	5	12	12	58	51	46731	2	Delete
0700EDAE3F	5	12	12	59	49	46789	591	NewVisit
0700EDAE3F	5	12	12	59	49	46789	0	Delete
0700EDAE3F	5	12	13	2	35	46955	166	NewVisit
0700EDAE3F	5	12	13	2	35	46955	0	Delete
0700EDBF63	5	12	13	3	21	47001	270	NewVisit
0700EDAE3F	5	12	13	3	41	47021	66	NewVisit
0700EDBF63	5	12	13	4	56	47096	95	NewVisit
0700EDBF63	5	12	13	4	57	47097	1	Delete
0700EDAE3F	5	12	13	5	4	47104	83	NewVisit
0700EDAE3F	5	12	13	7	39	47259	155	NewVisit
0700EDAE3F	5	12	13	12	59	47579	320	NewVisit
0700EDBF63	5	12	13	13	24	47604	507	NewVisit
0700EDBF63	5	12	13	15	26	47726	122	NewVisit
0700EDBF63	5	12	13	15	27	47727	1	Delete
030002B634	5	12	13	16	20	47780	12307	NewVisit
030002B634	5	12	13	16	21	47781	1	Delete
030002B634	5	12	13	16	21	47781	0	Delete
030002B634	5	12	13	16	22	47782	1	Delete
0700EDAE3F	5	12	13	26	46	48406	827	NewVisit
0700EDAE3F	5	12	13	29	17	48557	151	NewVisit
0700EDAE3F	5	12	13	35	57	48957	400	NewVisit
0700EDAE3F	5	12	13	37	2	49022	65	NewVisit
0700EDAE3F	5	12	13	39	16	49156	134	NewVisit
0700EDAE3F	5	12	13	39	16	49156	0	Delete
0700EDAE3F	5	12	13	41	16	49276	120	NewVisit
0700EDAE3F	5	12	13	41	16	49276	0	Delete
0700EDAE3F	5	12	13	43	15	49395	119	NewVisit
0700EDAE3F	5	12	13	44	51	49491	96	NewVisit
0700EDAE3F	5	12	13	47	14	49634	143	NewVisit
0700EDAE3F	5	12	13	48	8	49688	54	NewVisit
0700EDAE3F	5	12	13	50	32	49832	144	NewVisit
0700EDAE3F	5	12	13	52	45	49965	133	NewVisit
0700EDAE3F	5	12	13	53	58	50038	73	NewVisit
0700EDAE3F	5	12	13	53	59	50039	1	Delete
0700EDAE3F	5	12	13	54	3	50043	4	Delete
0700EDAE3F	5	12	13	54	41	50081	38	NewVisit
0700EDAE3F	5	12	13	54	42	50082	1	Delete
0700EDAE3F	5	12	13	56	40	50200	118	NewVisit
0700EDAE3F	5	12	13	56	41	50201	1	Delete
0700EDAE3F	5	12	14	0	2	50402	201	NewVisit
0700EDAE3F	5	12	14	0	43	50443	41	NewVisit
0700EDAE3F	5	12	14	4	18	50658	215	NewVisit
0700EDAE3F	5	12	14	6	53	50813	155	NewVisit
0700EDAE3F	5	12	14	6	53	50813	0	Delete
0700EDAE3F	5	12	14	7	19	50839	26	NewVisit
0700EDAE3F	5	12	14	8	43	50923	84	NewVisit
0700EDAE3F	5	12	14	10	2	51002	79	NewVisit
0700EDAE3F	5	12	14	10	3	51003	1	Delete
0700EDAE3F	5	12	14	10	3	51003	0	Delete
0700EDAE3F	5	12	14	13	1	51181	178	NewVisit
0700EDAE3F	5	12	14	13	2	51182	1	Delete
0700EDAE3F	5	12	14	14	31	51271	89	NewVisit
0700EDAE3F	5	12	14	14	31	51271	0	Delete
0700EDAE3F	5	12	14	14	57	51297	26	NewVisit
0700EDAE3F	5	12	14	14	57	51297	0	Delete
0700EDAE3F	5	12	14	15	21	51321	24	NewVisit
0700EDAE3F	5	12	14	15	21	51321	0	Delete
0700EDAE3F	5	12	14	17	9	51429	108	NewVisit
0700EDAE3F	5	12	14	19	28	51568	139	NewVisit
0700EDAE3F	5	12	14	20	7	51607	39	NewVisit
0700EDAE3F	5	12	14	20	7	51607	0	Delete
0700EDAE3F	5	12	14	21	11	51671	64	NewVisit
0700EDAE3F	5	12	14	23	8	51788	117	NewVisit
0700EDAE3F	5	12	14	29	2	52142	354	NewVisit
0700EDAE3F	5	12	14	29	2	52142	0	Delete
0700EDAE3F	5	12	14	32	8	52328	186	NewVisit
0700EDAE3F	5	12	14	32	8	52328	0	Delete
0700EDAE3F	5	12	14	33	50	52430	102	NewVisit
0700EDAE3F	5	12	14	36	5	52565	135	NewVisit
0700EDAE3F	5	12	14	39	39	52779	214	NewVisit
0700EDAE3F	5	12	14	41	14	52874	95	NewVisit
0700EDAE3F	5	12	14	48	30	53310	436	NewVisit
0700EDAE3F	5	12	14	50	46	53446	136	NewVisit
0700EDAE3F	5	12	14	51	49	53509	63	NewVisit
0700EDAE3F	5	12	14	53	6	53586	77	NewVisit
0700EDAE3F	5	12	14	57	30	53850	264	NewVisit
0700EDAE3F	5	12	14	57	31	53851	1	Delete
0700EDAE3F	5	12	14	59	5	53945	94	NewVisit
0700EDAE3F	5	12	15	1	44	54104	159	NewVisit
0700EDAE3F	5	12	15	4	49	54289	185	NewVisit
0700EDAE3F	5	12	15	6	20	54380	91	NewVisit
0700EDAE3F	5	12	15	7	31	54451	71	NewVisit
0700EDAE3F	5	12	15	10	6	54606	155	NewVisit
0700EDAE3F	5	12	15	11	54	54714	108	NewVisit
0700EDAE3F	5	12	15	11	54	54714	0	Delete
0700EDAE3F	5	12	15	13	14	54794	80	NewVisit
0700EDBF63	5	12	15	14	8	54848	7121	NewVisit
0700EDBF63	5	12	15	14	8	54848	0	Delete
0700EDBF63	5	12	15	14	9	54849	1	Delete
0700EDBF63	5	12	15	14	9	54849	0	Delete
0700EDBF63	5	12	15	14	10	54850	1	Delete
0700EDBF63	5	12	15	14	11	54851	1	Delete
0700EDBF63	5	12	15	14	11	54851	0	Delete
0700EDBF63	5	12	15	14	12	54852	1	Delete
0700EDBF63	5	12	15	14	13	54853	1	Delete
0700EDBF63	5	12	15	14	14	54854	1	Delete
0700EDBF63	5	12	15	14	15	54855	1	Delete
0700EDBF63	5	12	15	14	15	54855	0	Delete
0700EDBF63	5	12	15	17	17	55037	182	NewVisit
0700EDBF63	5	12	15	17	17	55037	0	Delete
0700EDBF63	5	12	15	17	18	55038	1	Delete
0700EDBF63	5	12	15	17	19	55039	1	Delete
0700EDBF63	5	12	15	17	19	55039	0	Delete
0700EDBF63	5	12	15	17	20	55040	1	Delete
0700EDBF63	5	12	15	17	21	55041	1	Delete
0700EDBF63	5	12	15	17	21	55041	0	Delete
0700EDBF63	5	12	15	17	23	55043	2	Delete
0700EDBF63	5	12	15	17	58	55078	35	NewVisit
0700EDBF63	5	12	15	17	59	55079	1	Delete
0700EDBF63	5	12	15	18	1	55081	2	Delete
0700EDBF63	5	12	15	18	2	55082	1	Delete
0700EDBF63	5	12	15	18	4	55084	2	Delete
0700EDBF63	5	12	15	18	11	55091	7	Delete
0700EDBF63	5	12	15	18	27	55107	16	Delete
0700EDBF63	5	12	15	18	33	55113	6	Delete
0700EDBF63	5	12	15	18	33	55113	0	Delete
0700EDBF63	5	12	15	18	35	55115	2	Delete
0700EDBF63	5	12	15	18	38	55118	3	Delete
0700EDBF63	5	12	15	18	40	55120	2	Delete
0700EDBF63	5	12	15	18	41	55121	1	Delete
0700EDBF63	5	12	15	18	42	55122	1	Delete
0700EDBF63	5	12	15	18	43	55123	1	Delete
0700EDBF63	5	12	15	18	43	55123	0	Delete
0700EDBF63	5	12	15	18	44	55124	1	Delete
0700EDAE3F	5	12	15	18	50	55130	336	NewVisit
0700EDBF63	5	12	15	19	1	55141	17	Delete
0700EDBF63	5	12	15	19	2	55142	1	Delete
0700EDBF63	5	12	15	19	4	55144	2	Delete
0700EDBF63	5	12	15	19	5	55145	1	Delete
0700EDBF63	5	12	15	19	6	55146	1	Delete
0700EDBF63	5	12	15	19	6	55146	0	Delete
0700EDBF63	5	12	15	19	8	55148	2	Delete
0700EDBF63	5	12	15	19	8	55148	0	Delete
0700EDBF63	5	12	15	19	9	55149	1	Delete
0700EDBF63	5	12	15	19	10	55150	1	Delete
0700EDBF63	5	12	15	19	10	55150	0	Delete
0700EDBF63	5	12	15	19	11	55151	1	Delete
0700EDBF63	5	12	15	19	11	55151	0	Delete
0700EDBF63	5	12	15	19	12	55152	1	Delete
0700EDBF63	5	12	15	20	4	55204	52	NewVisit
0700EDBF63	5	12	15	20	4	55204	0	Delete
0700EDBF63	5	12	15	20	5	55205	1	Delete
0700EDBF63	5	12	15	20	6	55206	1	Delete
0700EDBF63	5	12	15	20	6	55206	0	Delete
0700EDBF63	5	12	15	21	4	55264	58	NewVisit
0700EDBF63	5	12	15	21	5	55265	1	Delete
0700EDBF63	5	12	15	21	5	55265	0	Delete
0700EDBF63	5	12	15	21	6	55266	1	Delete
0700EDBF63	5	12	15	21	7	55267	1	Delete
0700EDBF63	5	12	15	21	9	55269	2	Delete
0700EDBF63	5	12	15	21	10	55270	1	Delete
0700EDBF63	5	12	15	22	38	55358	88	NewVisit
0700EDBF63	5	12	15	22	39	55359	1	Delete
0700EDBF63	5	12	15	23	47	55427	68	NewVisit
0700EDBF63	5	12	15	23	48	55428	1	Delete
0700EDBF63	5	12	15	23	48	55428	0	Delete
0700EDAE3F	5	12	15	24	4	55444	314	NewVisit
0700EDAE3F	5	12	15	24	5	55445	1	Delete
0700EDBF63	5	12	15	24	31	55471	43	NewVisit
0700EDBF63	5	12	15	24	32	55472	1	Delete
0700EDBF63	5	12	15	24	32	55472	0	Delete
0700EDBF63	5	12	15	27	51	55671	199	NewVisit
0700EDBF63	5	12	15	27	52	55672	1	Delete
0700EDBF63	5	12	15	27	52	55672	0	Delete
0700EDBF63	5	12	15	27	53	55673	1	Delete
0700EDAE3F	5	12	15	30	55	55855	410	NewVisit
0700EDAE3F	5	12	15	30	55	55855	0	Delete
0700EDBF63	5	12	15	32	36	55956	283	NewVisit
0700EDBF63	5	12	15	32	37	55957	1	Delete
0700EDBF63	5	12	15	32	37	55957	0	Delete
0700EDBF63	5	12	15	32	41	55961	4	Delete
0700EDBF63	5	12	15	32	42	55962	1	Delete
0700EDBF63	5	12	15	32	42	55962	0	Delete
0700EDBF63	5	12	15	32	43	55963	1	Delete
0700EDBF63	5	12	15	32	44	55964	1	Delete
0700EDBF63	5	12	15	32	45	55965	1	Delete
0700EDBF63	5	12	15	32	45	55965	0	Delete
0700EDBF63	5	12	15	34	20	56060	95	NewVisit
0700EDBF63	5	12	15	34	23	56063	3	Delete
0700EDBF63	5	12	15	34	23	56063	0	Delete
0700EDBF63	5	12	15	34	26	56066	3	Delete
0700EDAE3F	5	12	15	34	30	56070	215	NewVisit
0700EDAE3F	5	12	15	36	27	56187	117	NewVisit
0700EDBF63	5	12	15	37	49	56269	203	NewVisit
0700EDBF63	5	12	15	37	50	56270	1	Delete
0700EDBF63	5	12	15	37	51	56271	1	Delete
0700EDBF63	5	12	15	37	51	56271	0	Delete
0700EDBF63	5	12	15	37	52	56272	1	Delete
0700EDBF63	5	12	15	37	52	56272	0	Delete
0700EDBF63	5	12	15	40	9	56409	137	NewVisit
0700EDBF63	5	12	15	40	9	56409	0	Delete
0700EDAE3F	5	12	15	40	51	56451	264	NewVisit
0700EDAE3F	5	12	15	42	11	56531	80	NewVisit
0700EDAE3F	5	12	15	43	37	56617	86	NewVisit
0700EDAE3F	5	12	15	43	37	56617	0	Delete
0700EDBF63	5	12	15	43	46	56626	217	NewVisit
0700EDBF63	5	12	15	43	47	56627	1	Delete
0700EDBF63	5	12	15	43	53	56633	6	Delete
0700EDBF63	5	12	15	43	59	56639	6	Delete
0700EDAE3F	5	12	15	44	46	56686	69	NewVisit
0700EDAE3F	5	12	15	44	46	56686	0	Delete
0700EDBF63	5	12	15	44	56	56696	57	NewVisit
0700EDAE3F	5	12	15	44	56	56696	10	Delete
0700EDBF63	5	12	15	44	57	56697	1	Delete
0700EDAE3F	5	12	15	45	0	56700	4	Delete
0700EDBF63	5	12	15	45	2	56702	5	Delete
0700EDBF63	5	12	15	45	2	56702	0	Delete
0700EDBF63	5	12	15	45	4	56704	2	Delete
0700EDBF63	5	12	15	45	4	56704	0	Delete
0700EDBF63	5	12	15	45	6	56706	2	Delete
0700EDBF63	5	12	15	45	7	56707	1	Delete
0700EDBF63	5	12	15	45	7	56707	0	Delete
0700EDBF63	5	12	15	45	8	56708	1	Delete
0700EDBF63	5	12	15	45	9	56709	1	Delete
0700EDBF63	5	12	15	45	9	56709	0	Delete
0700EDBF63	5	12	15	45	10	56710	1	Delete
0700EDBF63	5	12	15	45	10	56710	0	Delete
0700EDBF63	5	12	15	45	11	56711	1	Delete
0700EDBF63	5	12	15	45	11	56711	0	Delete
0700EDBF63	5	12	15	45	13	56713	2	Delete
0700EDBF63	5	12	15	45	17	56717	4	Delete
0700EDBF63	5	12	15	45	19	56719	2	Delete
0700EDBF63	5	12	15	45	21	56721	2	Delete
0700EDAE3F	5	12	15	45	31	56731	31	NewVisit
0700EDAE3F	5	12	15	46	21	56781	50	NewVisit
0700EDBF63	5	12	15	46	26	56786	65	NewVisit
0700EDBF63	5	12	15	46	26	56786	0	Delete
0700EDBF63	5	12	15	46	28	56788	2	Delete
0700EDBF63	5	12	15	46	28	56788	0	Delete
0700EDBF63	5	12	15	46	29	56789	1	Delete
0700EDBF63	5	12	15	46	35	56795	6	Delete
0700EDBF63	5	12	15	46	36	56796	1	Delete
0700EDBF63	5	12	15	46	38	56798	2	Delete
0700EDBF63	5	12	15	46	39	56799	1	Delete
0700EDBF63	5	12	15	47	36	56856	57	NewVisit
0700EDBF63	5	12	15	47	37	56857	1	Delete
0700EDBF63	5	12	15	48	34	56914	57	NewVisit
0700EDBF63	5	12	15	48	35	56915	1	Delete
0700EDBF63	5	12	15	48	37	56917	2	Delete
0700EDBF63	5	12	15	48	38	56918	1	Delete
0700EDAE3F	5	12	15	50	17	57017	236	NewVisit
0700EDAE3F	5	12	15	50	17	57017	0	Delete
0700EDBF63	5	12	15	50	37	57037	119	NewVisit
0700EDBF63	5	12	15	50	38	57038	1	Delete
0700EDBF63	5	12	15	50	39	57039	1	Delete
0700EDBF63	5	12	15	50	39	57039	0	Delete
0700EDBF63	5	12	15	50	40	57040	1	Delete
0700EDBF63	5	12	15	50	41	57041	1	Delete
0700EDBF63	5	12	15	50	42	57042	1	Delete
0700EDBF63	5	12	15	51	43	57103	61	NewVisit
0700EDBF63	5	12	15	51	43	57103	0	Delete
0700EDBF63	5	12	15	51	44	57104	1	Delete
0700EDBF63	5	12	15	51	44	57104	0	Delete
0700EDAE3F	5	12	15	52	20	57140	123	NewVisit
0700EDAE3F	5	12	15	53	28	57208	68	NewVisit
0700EDAE3F	5	12	15	53	28	57208	0	Delete
0700EDBF63	5	12	15	55	44	57344	240	NewVisit
0700EDBF63	5	12	15	55	45	57345	1	Delete
0700EDBF63	5	12	15	55	45	57345	0	Delete
0700EDAE3F	5	12	15	56	26	57386	178	NewVisit
0700EDBF63	5	12	16	0	10	57610	265	NewVisit
0700EDBF63	5	12	16	0	11	57611	1	Delete
0700EDBF63	5	12	16	0	11	57611	0	Delete
0700EDBF63	5	12	16	0	13	57613	2	Delete
0700EDBF63	5	12	16	0	13	57613	0	Delete
0700EDBF63	5	12	16	0	14	57614	1	Delete
0700EDBF63	5	12	16	1	35	57695	81	NewVisit
0700EDAE3F	5	12	16	2	2	57722	336	NewVisit
0700EDAE3F	5	12	16	3	39	57819	97	NewVisit
0700EDAE3F	5	12	16	4	0	57840	21	Delete
0700EDBF63	5	12	16	4	29	57869	174	NewVisit
0700EDBF63	5	12	16	5	53	57953	84	NewVisit
0700EDBF63	5	12	16	5	54	57954	1	Delete
0700EDAE3F	5	12	16	6	19	57979	139	NewVisit
0700EDAE3F	5	12	16	6	19	57979	0	Delete
0700EDAE3F	5	12	16	7	11	58031	52	NewVisit
0700EDBF63	5	12	16	7	42	58062	108	NewVisit
0700EDBF63	5	12	16	8	44	58124	62	NewVisit
0700EDAE3F	5	12	16	9	14	58154	123	NewVisit
0700EDAE3F	5	12	16	9	14	58154	0	Delete
0700EDBF63	5	12	16	9	47	58187	63	NewVisit
0700EDBF63	5	12	16	11	2	58262	75	NewVisit
0700EDBF63	5	12	16	11	3	58263	1	Delete
0700EDBF63	5	12	16	12	16	58336	73	NewVisit
0700EDBF63	5	12	16	13	34	58414	78	NewVisit
0700EDBF63	5	12	16	13	35	58415	1	Delete
0700EDBF63	5	12	16	14	57	58497	82	NewVisit
0700EDBF63	5	12	16	17	52	58672	175	NewVisit
0700EDAE3F	5	12	16	18	42	58722	568	NewVisit
0700EDAE3F	5	12	16	20	0	58800	78	NewVisit
0700EDAE3F	5	12	16	22	12	58932	132	NewVisit
0700EDBF63	5	12	16	22	54	58974	302	NewVisit
0700EDBF63	5	12	16	22	55	58975	1	Delete
0700EDBF63	5	12	16	22	56	58976	1	Delete
0700EDBF63	5	12	16	22	56	58976	0	Delete
0700EDBF63	5	12	16	22	57	58977	1	Delete
0700EDBF63	5	12	16	22	58	58978	1	Delete
0700EDBF63	5	12	16	22	58	58978	0	Delete
0700EDBF63	5	12	16	23	0	58980	2	Delete
0700EDBF63	5	12	16	24	12	59052	72	NewVisit
0700EDBF63	5	12	16	24	13	59053	1	Delete
0700EDBF63	5	12	16	24	14	59054	1	Delete
0700EDBF63	5	12	16	24	15	59055	1	Delete
0700EDBF63	5	12	16	24	51	59091	36	NewVisit
0700EDBF63	5	12	16	24	52	59092	1	Delete
0700EDBF63	5	12	16	24	53	59093	1	Delete
0700EDBF63	5	12	16	24	53	59093	0	Delete
0700EDBF63	5	12	16	25	3	59103	10	Delete
0700EDBF63	5	12	16	25	23	59123	20	Delete
0700EDBF63	5	12	16	25	24	59124	1	Delete
0700EDBF63	5	12	16	25	30	59130	6	Delete
0700EDBF63	5	12	16	25	31	59131	1	Delete
0700EDBF63	5	12	16	25	32	59132	1	Delete
0700EDBF63	5	12	16	25	32	59132	0	Delete
0700EDBF63	5	12	16	25	35	59135	3	Delete
0700EDBF63	5	12	16	25	35	59135	0	Delete
0700EDBF63	5	12	16	25	38	59138	3	Delete
0700EDBF63	5	12	16	25	38	59138	0	Delete
0700EDBF63	5	12	16	25	41	59141	3	Delete
0700EDBF63	5	12	16	25	41	59141	0	Delete
0700EDBF63	5	12	16	25	43	59143	2	Delete
0700EDBF63	5	12	16	25	43	59143	0	Delete
0700EDBF63	5	12	16	25	44	59144	1	Delete
0700EDBF63	5	12	16	25	48	59148	4	Delete
0700EDBF63	5	12	16	25	49	59149	1	Delete
0700EDBF63	5	12	16	25	51	59151	2	Delete
0700EDBF63	5	12	16	25	52	59152	1	Delete
0700EDBF63	5	12	16	25	53	59153	1	Delete
0700EDBF63	5	12	16	31	27	59487	334	NewVisit
0700EDBF63	5	12	16	31	28	59488	1	Delete
0700EDBF63	5	12	16	31	29	59489	1	Delete
0700EDBF63	5	12	16	31	29	59489	0	Delete
0700EDBF63	5	12	16	31	31	59491	2	Delete
0700EDBF63	5	12	16	31	34	59494	3	Delete
0700EDBF63	5	12	16	31	35	59495	1	Delete
0700EDBF63	5	12	16	31	36	59496	1	Delete
0700EDBF63	5	12	16	31	36	59496	0	Delete
0700EDBF63	5	12	16	31	37	59497	1	Delete
0700EDBF63	5	12	16	31	37	59497	0	Delete
0700EDBF63	5	12	16	31	38	59498	1	Delete
0700EDBF63	5	12	16	31	42	59502	4	Delete
0700EDBF63	5	12	16	31	58	59518	16	Delete
0700EDBF63	5	12	16	31	58	59518	0	Delete
0700EDBF63	5	12	16	31	59	59519	1	Delete
0700EDBF63	5	12	16	31	59	59519	0	Delete
0700EDBF63	5	12	16	32	0	59520	1	Delete
0700EDBF63	5	12	16	32	1	59521	1	Delete
0700EDBF63	5	12	16	32	2	59522	1	Delete
0700EDBF63	5	12	16	32	3	59523	1	Delete
0700EDBF63	5	12	16	32	4	59524	1	Delete
0700EDBF63	5	12	16	32	4	59524	0	Delete
0700EDAE3F	5	12	16	32	7	59527	595	NewVisit
0700EDBF63	5	12	16	34	43	59683	159	NewVisit
0700EDBF63	5	12	16	34	56	59696	13	Delete
0700EDBF63	5	12	16	34	58	59698	2	Delete
0700EDBF63	5	12	16	34	58	59698	0	Delete
0700EDBF63	5	12	16	34	59	59699	1	Delete
0700EDBF63	5	12	16	35	0	59700	1	Delete
0700EDBF63	5	12	16	35	0	59700	0	Delete
0700EDBF63	5	12	16	35	1	59701	1	Delete
0700EDBF63	5	12	16	35	1	59701	0	Delete
0700EDBF63	5	12	16	38	48	59928	227	NewVisit
0700EDBF63	5	12	16	38	49	59929	1	Delete
0700EDBF63	5	12	16	38	50	59930	1	Delete
0700EDBF63	5	12	16	38	51	59931	1	Delete
0700EDBF63	5	12	16	38	52	59932	1	Delete
0700EDBF63	5	12	16	38	52	59932	0	Delete
0700EDBF63	5	12	16	38	53	59933	1	Delete
0700EDBF63	5	12	16	38	53	59933	0	Delete
0700EDBF63	5	12	16	38	54	59934	1	Delete
0700EDBF63	5	12	16	38	54	59934	0	Delete
0700EDBF63	5	12	16	38	55	59935	1	Delete
0700EDAE3F	5	12	16	41	52	60112	585	NewVisit
0700EDAE3F	5	12	16	53	28	60808	696	NewVisit
0700EDAE3F	5	12	16	54	18	60858	50	NewVisit
0700EDBF63	5	12	16	56	53	61013	1078	NewVisit
0700EDBF63	5	12	16	56	54	61014	1	Delete
0700EDBF63	5	12	16	56	55	61015	1	Delete
0700EDBF63	5	12	16	56	55	61015	0	Delete
0700EDBF63	5	12	16	57	3	61023	8	Delete
0700EDBF63	5	12	16	57	4	61024	1	Delete
0700EDBF63	5	12	16	57	5	61025	1	Delete
0700EDBF63	5	12	16	57	5	61025	0	Delete
0700EDBF63	5	12	16	57	18	61038	13	Delete
0700EDBF63	5	12	16	57	19	61039	1	Delete
0700EDBF63	5	12	16	57	20	61040	1	Delete
0700EDBF63	5	12	16	57	23	61043	3	Delete
0700EDBF63	5	12	16	57	27	61047	4	Delete
0700EDBF63	5	12	16	57	30	61050	3	Delete
0700EDBF63	5	12	16	57	31	61051	1	Delete
0700EDBF63	5	12	16	57	34	61054	3	Delete
0700EDBF63	5	12	16	57	35	61055	1	Delete
0700EDBF63	5	12	16	57	40	61060	5	Delete
0700EDBF63	5	12	16	57	40	61060	0	Delete
0700EDBF63	5	12	16	57	41	61061	1	Delete
0700EDBF63	5	12	16	57	41	61061	0	Delete
0700EDBF63	5	12	16	57	42	61062	1	Delete
0700EDAE3F	5	12	16	57	48	61068	210	NewVisit
0700EDBF63	5	12	17	0	35	61235	173	NewVisit
0700EDBF63	5	12	17	0	36	61236	1	Delete
0700EDBF63	5	12	17	0	37	61237	1	Delete
0700EDAE3F	5	12	17	0	44	61244	176	NewVisit
0700EDAE3F	5	12	17	0	44	61244	0	Delete
0700EDAE3F	5	12	17	0	45	61245	1	Delete
0700EDBF63	5	12	17	3	42	61422	185	NewVisit
0700EDAE3F	5	12	17	6	31	61591	346	NewVisit
0700EDBF63	5	12	17	6	46	61606	184	NewVisit
0700EDBF63	5	12	17	6	47	61607	1	Delete
0700EDBF63	5	12	17	6	47	61607	0	Delete
0700EDBF63	5	12	17	8	47	61727	120	NewVisit
0700EDBF63	5	12	17	8	48	61728	1	Delete
0700EDBF63	5	12	17	8	49	61729	1	Delete
0700EDBF63	5	12	17	8	50	61730	1	Delete
0700EDBF63	5	12	17	8	50	61730	0	Delete
0700EDAE3F	5	12	17	10	45	61845	254	NewVisit
0700EDAE3F	5	12	17	10	45	61845	0	Delete
0700EDBF63	5	12	17	11	3	61863	133	NewVisit
0700EDAE3F	5	12	17	11	39	61899	54	NewVisit
0700EDBF63	5	12	17	12	25	61945	82	NewVisit
0700EDBF63	5	12	17	12	27	61947	2	Delete
0700EDAE3F	5	12	17	13	33	62013	114	NewVisit
0700EDAE3F	5	12	17	13	34	62014	1	Delete
0700EDBF63	5	12	17	15	29	62129	182	NewVisit
0700EDBF63	5	12	17	17	46	62266	137	NewVisit
0700EDBF63	5	12	17	17	47	62267	1	Delete
0700EDBF63	5	12	17	17	47	62267	0	Delete
0700EDBF63	5	12	17	17	49	62269	2	Delete
0700EDAE3F	5	12	17	17	58	62278	264	NewVisit
0700EDAE3F	5	12	17	19	10	62350	72	NewVisit
0700EDBF63	5	12	17	19	15	62355	86	NewVisit
0700EDBF63	5	12	17	19	16	62356	1	Delete
0700EDAE3F	5	12	17	20	50	62450	100	NewVisit
0700EDAE3F	5	12	17	20	50	62450	0	Delete
0700EDAE3F	5	12	17	20	51	62451	1	Delete
0700EDAE3F	5	12	17	20	51	62451	0	Delete
0700EDAE3F	5	12	17	20	51	62451	0	Delete
0700EDAE3F	5	12	17	20	52	62452	1	Delete
0700EDAE3F	5	12	17	20	52	62452	0	Delete
0700EDAE3F	5	12	17	20	53	62453	1	Delete
0700EDAE3F	5	12	17	20	53	62453	0	Delete
0700EDAE3F	5	12	17	21	57	62517	64	NewVisit
0700EDBF63	5	12	17	23	5	62585	229	NewVisit
0700EDBF63	5	12	17	23	6	62586	1	Delete
0700EDBF63	5	12	17	23	7	62587	1	Delete
0700EDBF63	5	12	17	23	7	62587	0	Delete
0700EDAE3F	5	12	17	25	11	62711	194	NewVisit
0700EDBF63	5	12	17	26	16	62776	189	NewVisit
0700EDBF63	5	12	17	26	17	62777	1	Delete
0700EDBF63	5	12	17	26	17	62777	0	Delete
0700EDAE3F	5	12	17	27	17	62837	126	NewVisit
0700EDBF63	5	12	17	28	13	62893	116	NewVisit
0700EDBF63	5	12	17	28	13	62893	0	Delete
0700EDBF63	5	12	17	29	30	62970	77	NewVisit
0700EDBF63	5	12	17	29	31	62971	1	Delete
0700EDBF63	5	12	17	29	31	62971	0	Delete
0700EDBF63	5	12	17	29	32	62972	1	Delete
0700EDBF63	5	12	17	31	4	63064	92	NewVisit
0700EDBF63	5	12	17	31	4	63064	0	Delete
0700EDAE3F	5	12	17	31	49	63109	272	NewVisit
0700EDAE3F	5	12	17	31	50	63110	1	Delete
0700EDBF63	5	12	17	32	42	63162	98	NewVisit
0700EDAE3F	5	12	17	32	49	63169	59	NewVisit
0700EDAE3F	5	12	17	32	50	63170	1	Delete
0700EDBF63	5	12	17	34	28	63268	106	NewVisit
0700EDAE3F	5	12	17	34	41	63281	111	NewVisit
0700EDAE3F	5	12	17	34	41	63281	0	Delete
0700EDAE3F	5	12	17	34	42	63282	1	Delete
0700EDBF63	5	12	17	35	40	63340	72	NewVisit
0700EDAE3F	5	12	17	37	54	63474	192	NewVisit
0700EDAE3F	5	12	17	37	55	63475	1	Delete
0700EDBF63	5	12	17	39	5	63545	205	NewVisit
0700EDBF63	5	12	17	40	40	63640	95	NewVisit
0700EDBF63	5	12	17	40	41	63641	1	Delete
0700EDBF63	5	12	17	40	42	63642	1	Delete
0700EDBF63	5	12	17	40	42	63642	0	Delete
0700EDBF63	5	12	17	40	43	63643	1	Delete
0700EDBF63	5	12	17	40	44	63644	1	Delete
0700EDBF63	5	12	17	40	44	63644	0	Delete
0700EDBF63	5	12	17	41	4	63664	20	Delete
0700EDBF63	5	12	17	41	7	63667	3	Delete
0700EDBF63	5	12	17	41	9	63669	2	Delete
0700EDBF63	5	12	17	41	9	63669	0	Delete
0700EDAE3F	5	12	17	41	17	63677	202	NewVisit
0700EDAE3F	5	12	17	41	18	63678	1	Delete
0700EDBF63	5	12	17	42	21	63741	72	NewVisit
0700EDBF63	5	12	17	43	18	63798	57	NewVisit
0700EDBF63	5	12	17	43	19	63799	1	Delete
0700EDBF63	5	12	17	44	25	63865	66	NewVisit
0700EDBF63	5	12	17	44	33	63873	8	Delete
0700EDAE3F	5	12	17	44	37	63877	199	NewVisit
0700EDAE3F	5	12	17	46	0	63960	83	NewVisit
0700EDBF63	5	12	17	46	19	63979	106	NewVisit
0700EDBF63	5	12	17	46	19	63979	0	Delete
0700EDAE3F	5	12	17	46	58	64018	58	NewVisit
0700EDAE3F	5	12	17	46	59	64019	1	Delete
0700EDAE3F	5	12	17	47	15	64035	16	Delete
0700EDBF63	5	12	17	48	34	64114	135	NewVisit
0700EDBF63	5	12	17	51	11	64271	157	NewVisit
0700EDBF63	5	12	17	51	12	64272	1	Delete
0700EDBF63	5	12	17	53	32	64412	140	NewVisit
0700EDBF63	5	12	17	53	33	64413	1	Delete
0700EDBF63	5	12	17	53	34	64414	1	Delete
0700EDBF63	5	12	17	53	34	64414	0	Delete
0700EDBF63	5	12	17	53	35	64415	1	Delete
0700EDBF63	5	12	17	53	36	64416	1	Delete
0700EDBF63	5	12	17	53	36	64416	0	Delete
0700EDBF63	5	12	17	53	37	64417	1	Delete
0700EDBF63	5	12	17	53	47	64427	10	Delete
0700EDBF63	5	12	17	53	48	64428	1	Delete
0700EDBF63	5	12	17	53	48	64428	0	Delete
0700EDBF63	5	12	17	53	49	64429	1	Delete
0700EDBF63	5	12	17	53	50	64430	1	Delete
0700EDBF63	5	12	17	53	52	64432	2	Delete
0700EDBF63	5	12	17	53	53	64433	1	Delete
0700EDBF63	5	12	17	53	53	64433	0	Delete
0700EDBF63	5	12	17	53	54	64434	1	Delete
0700EDBF63	5	12	17	53	59	64439	5	Delete
0700EDBF63	5	12	17	54	1	64441	2	Delete
0700EDBF63	5	12	17	54	5	64445	4	Delete
0700EDBF63	5	12	17	54	6	64446	1	Delete
0700EDBF63	5	12	17	54	7	64447	1	Delete
0700EDAE3F	5	12	17	54	14	64454	419	NewVisit
0700EDAE3F	5	12	17	54	15	64455	1	Delete
0700EDAE3F	5	12	17	55	10	64510	55	NewVisit
0700EDBF63	5	12	17	56	44	64604	157	NewVisit
0700EDBF63	5	12	17	56	45	64605	1	Delete
0700EDBF63	5	12	17	56	46	64606	1	Delete
0700EDAE3F	5	12	17	57	26	64646	136	NewVisit
0700EDAE3F	5	12	17	58	23	64703	57	NewVisit
0700EDAE3F	5	12	17	58	32	64712	9	Delete
0700EDBF63	5	12	17	58	37	64717	111	NewVisit
0700EDAE3F	5	12	17	59	43	64783	71	NewVisit
0700EDAE3F	5	12	18	0	3	64803	20	Delete
0700EDAE3F	5	12	18	1	46	64906	103	NewVisit
0700EDBF63	5	12	18	3	36	65016	299	NewVisit
0700EDBF63	5	12	18	4	1	65041	25	NewVisit
0700EDBF63	5	12	18	4	22	65062	21	Delete
0700EDBF63	5	12	18	4	23	65063	1	Delete
0700EDBF63	5	12	18	4	25	65065	2	Delete
0700EDBF63	5	12	18	4	26	65066	1	Delete
0700EDAE3F	5	12	18	5	8	65108	202	NewVisit
0700EDBF63	5	12	18	8	41	65321	255	NewVisit
0700EDAE3F	5	12	18	18	52	65932	824	NewVisit
0700EDAE3F	5	12	18	19	8	65948	16	Delete
0700EDAE3F	5	12	18	20	11	66011	63	NewVisit
0700EDAE3F	5	12	18	20	11	66011	0	Delete
0700EDAE3F	5	12	18	21	25	66085	74	NewVisit
0700EDBF63	5	12	18	24	46	66286	965	NewVisit
0700EDBF63	5	12	18	24	47	66287	1	Delete
0700EDBF63	5	12	18	24	47	66287	0	Delete
0700EDBF63	5	12	18	24	49	66289	2	Delete
0700EDAE3F	5	12	18	28	0	66480	395	NewVisit
0700EDAE3F	5	12	18	30	44	66644	164	NewVisit
0700EDAE3F	5	12	18	30	44	66644	0	Delete
0700EDAE3F	5	12	18	30	45	66645	1	Delete
0700EDAE3F	5	12	18	30	45	66645	0	Delete
0700EDAE3F	5	12	18	30	46	66646	1	Delete
0700EDAE3F	5	12	18	30	46	66646	0	Delete
0700EDAE3F	5	12	18	30	46	66646	0	Delete
0700EDAE3F	5	12	18	30	47	66647	1	Delete
0700EDAE3F	5	12	18	30	47	66647	0	Delete
0700EDAE3F	5	12	18	30	47	66647	0	Delete
0700EDAE3F	5	12	18	30	48	66648	1	Delete
0700EDAE3F	5	12	18	30	48	66648	0	Delete
0700EDAE3F	5	12	18	30	48	66648	0	Delete
0700EDAE3F	5	12	18	30	49	66649	1	Delete
0700EDAE3F	5	12	18	30	49	66649	0	Delete
0700EDAE3F	5	12	18	30	50	66650	1	Delete
0700EDAE3F	5	12	18	30	50	66650	0	Delete
0700EDAE3F	5	12	18	30	50	66650	0	Delete
0700EDAE3F	5	12	18	30	51	66651	1	Delete
0700EDAE3F	5	12	18	30	51	66651	0	Delete
0700EDAE3F	5	12	18	30	51	66651	0	Delete
0700EDAE3F	5	12	18	30	52	66652	1	Delete
0700EDAE3F	5	12	18	30	52	66652	0	Delete
0700EDAE3F	5	12	18	30	52	66652	0	Delete
0700EDAE3F	5	12	18	30	53	66653	1	Delete
0700EDAE3F	5	12	18	30	53	66653	0	Delete
0700EDAE3F	5	12	18	30	54	66654	1	Delete
0700EDAE3F	5	12	18	30	54	66654	0	Delete
0700EDAE3F	5	12	18	30	54	66654	0	Delete
0700EDAE3F	5	12	18	30	55	66655	1	Delete
0700EDAE3F	5	12	18	30	56	66656	1	Delete
0700EDBF63	5	12	18	33	39	66819	530	NewVisit
0700EDBF63	5	12	18	33	41	66821	2	Delete
0700EDBF63	5	12	18	34	35	66875	54	NewVisit
0700EDBF63	5	12	18	34	36	66876	1	Delete
0700EDBF63	5	12	18	34	36	66876	0	Delete
0700EDBF63	5	12	18	35	12	66912	36	NewVisit
0700EDAE3F	5	12	18	35	49	66949	293	NewVisit
0700EDBF63	5	12	18	36	49	67009	97	NewVisit
0700EDBF63	5	12	18	36	50	67010	1	Delete
0700EDAE3F	5	12	18	37	34	67054	105	NewVisit
0700EDBF63	5	12	18	38	23	67103	93	NewVisit
0700EDAE3F	5	12	18	40	28	67228	174	NewVisit
0700EDAE3F	5	12	18	40	29	67229	1	Delete
0700EDAE3F	5	12	18	45	7	67507	278	NewVisit
0700EDBF63	5	12	18	48	23	67703	600	NewVisit
0700EDBF63	5	12	18	48	24	67704	1	Delete
0700EDAE3F	5	12	18	48	33	67713	206	NewVisit
0700EDBF63	5	12	18	51	48	67908	204	NewVisit
0700EDBF63	5	12	18	51	49	67909	1	Delete
0700EDAE3F	5	12	18	51	57	67917	204	NewVisit
0700EDAE3F	5	12	18	53	18	67998	81	NewVisit
0700EDBF63	5	12	18	53	43	68023	114	NewVisit
0700EDAE3F	5	12	18	55	10	68110	112	NewVisit
0700EDAE3F	5	12	18	55	10	68110	0	Delete
0700EDBF63	5	12	18	57	25	68245	222	NewVisit
0700EDAE3F	5	12	18	59	8	68348	238	NewVisit
0700EDBF63	5	12	19	0	7	68407	162	NewVisit
0700EDBF63	5	12	19	0	8	68408	1	Delete
0700EDBF63	5	12	19	0	8	68408	0	Delete
0700EDBF63	5	12	19	0	9	68409	1	Delete
0700EDBF63	5	12	19	3	32	68612	203	NewVisit
0700EDBF63	5	12	19	3	33	68613	1	Delete
0700EDBF63	5	12	19	7	44	68864	251	NewVisit
0700EDBF63	5	12	19	7	45	68865	1	Delete
0700EDAE3F	5	12	19	13	14	69194	846	NewVisit
0700EDAE3F	5	12	19	13	14	69194	0	Delete
0700EDAE3F	5	12	19	13	14	69194	0	Delete
0700EDAE3F	5	12	19	13	15	69195	1	Delete
0700EDAE3F	5	12	19	13	15	69195	0	Delete
0700EDAE3F	5	12	19	13	16	69196	1	Delete
0700EDAE3F	5	12	19	13	16	69196	0	Delete
0700EDAE3F	5	12	19	13	16	69196	0	Delete
0700EDAE3F	5	12	19	13	17	69197	1	Delete
0700EDAE3F	5	12	19	13	17	69197	0	Delete
0700EDAE3F	5	12	19	13	17	69197	0	Delete
0700EDAE3F	5	12	19	13	18	69198	1	Delete
0700EDAE3F	5	12	19	13	18	69198	0	Delete
0700EDAE3F	5	12	19	13	18	69198	0	Delete
0700EDAE3F	5	12	19	13	19	69199	1	Delete
0700EDAE3F	5	12	19	13	19	69199	0	Delete
0700EDAE3F	5	12	19	13	20	69200	1	Delete
0700EDAE3F	5	12	19	13	20	69200	0	Delete
0700EDAE3F	5	12	19	13	20	69200	0	Delete
0700EDAE3F	5	12	19	13	21	69201	1	Delete
0700EDAE3F	5	12	19	13	21	69201	0	Delete
0700EDAE3F	5	12	19	13	21	69201	0	Delete
0700EDAE3F	5	12	19	13	22	69202	1	Delete
0700EDAE3F	5	12	19	13	22	69202	0	Delete
0700EDAE3F	5	12	19	13	22	69202	0	Delete
0700EDAE3F	5	12	19	13	23	69203	1	Delete
0700EDAE3F	5	12	19	13	23	69203	0	Delete
0700EDAE3F	5	12	19	13	24	69204	1	Delete
0700EDAE3F	5	12	19	13	24	69204	0	Delete
0700EDAE3F	5	12	19	13	24	69204	0	Delete
0700EDAE3F	5	12	19	13	25	69205	1	Delete
0700EDAE3F	5	12	19	13	25	69205	0	Delete
0700EDAE3F	5	12	19	13	25	69205	0	Delete
0700EDAE3F	5	12	19	13	26	69206	1	Delete
0700EDAE3F	5	12	19	13	26	69206	0	Delete
0700EDAE3F	5	12	19	13	27	69207	1	Delete
0700EDAE3F	5	12	19	13	27	69207	0	Delete
0700EDAE3F	5	12	19	13	27	69207	0	Delete
0700EDAE3F	5	12	19	16	42	69402	195	NewVisit
0700EDAE3F	5	12	19	18	7	69487	85	NewVisit
0700EDAE3F	5	12	19	18	7	69487	0	Delete
0700EDAE3F	5	12	19	18	8	69488	1	Delete
0700EDAE3F	5	12	19	18	8	69488	0	Delete
0700EDAE3F	5	12	19	18	8	69488	0	Delete
0700EDAE3F	5	12	19	18	9	69489	1	Delete
0700EDAE3F	5	12	19	18	9	69489	0	Delete
0700EDAE3F	5	12	19	18	9	69489	0	Delete
0700EDAE3F	5	12	19	18	10	69490	1	Delete
0700EDAE3F	5	12	19	18	10	69490	0	Delete
0700EDAE3F	5	12	19	18	11	69491	1	Delete
0700EDAE3F	5	12	19	18	11	69491	0	Delete
0700EDAE3F	5	12	19	18	11	69491	0	Delete
0700EDAE3F	5	12	19	18	12	69492	1	Delete
0700EDAE3F	5	12	19	18	12	69492	0	Delete
0700EDAE3F	5	12	19	18	12	69492	0	Delete
0700EDAE3F	5	12	19	18	13	69493	1	Delete
0700EDAE3F	5	12	19	18	13	69493	0	Delete
0700EDAE3F	5	12	19	18	13	69493	0	Delete
0700EDAE3F	5	12	19	18	14	69494	1	Delete
0700EDAE3F	5	12	19	18	14	69494	0	Delete
0700EDAE3F	5	12	19	18	15	69495	1	Delete
0700EDAE3F	5	12	19	18	15	69495	0	Delete
0700EDAE3F	5	12	19	18	15	69495	0	Delete
0700EDAE3F	5	12	19	18	16	69496	1	Delete
0700EDBF63	5	12	19	20	1	69601	736	NewVisit
0700EDBF63	5	12	19	20	1	69601	0	Delete
0700EDBF63	5	12	19	20	2	69602	1	Delete
0700EDBF63	5	12	19	20	3	69603	1	Delete
0700EDAE3F	5	12	19	21	32	69692	196	NewVisit
0700EDAE3F	5	12	19	21	32	69692	0	Delete
0700EDAE3F	5	12	19	22	53	69773	81	NewVisit
0700EDAE3F	5	12	19	22	54	69774	1	Delete
0700EDAE3F	5	12	19	23	48	69828	54	NewVisit
0700EDBF63	5	12	19	25	28	69928	325	NewVisit
0700EDBF63	5	12	19	25	29	69929	1	Delete
0700EDBF63	5	12	19	25	29	69929	0	Delete
0700EDBF63	5	12	19	25	33	69933	4	Delete
0700EDBF63	5	12	19	25	33	69933	0	Delete
0700EDBF63	5	12	19	25	34	69934	1	Delete
0700EDBF63	5	12	19	25	49	69949	15	Delete
0700EDBF63	5	12	19	25	54	69954	5	Delete
0700EDBF63	5	12	19	25	55	69955	1	Delete
0700EDBF63	5	12	19	25	55	69955	0	Delete
0700EDBF63	5	12	19	25	57	69957	2	Delete
0700EDBF63	5	12	19	25	58	69958	1	Delete
0700EDBF63	5	12	19	26	0	69960	2	Delete
0700EDAE3F	5	12	19	28	20	70100	272	NewVisit
0700EDAE3F	5	12	19	28	21	70101	1	Delete
0700EDAE3F	5	12	19	28	22	70102	1	Delete
0700EDAE3F	5	12	19	28	22	70102	0	Delete
0700EDAE3F	5	12	19	28	23	70103	1	Delete
0700EDAE3F	5	12	19	44	48	71088	985	NewVisit
0700EDAE3F	5	12	19	44	49	71089	1	Delete
0700EDAE3F	5	12	19	44	49	71089	0	Delete
0700EDAE3F	5	12	19	44	50	71090	1	Delete
0700EDAE3F	5	12	19	46	17	71177	87	NewVisit
0700EDAE3F	5	12	19	46	17	71177	0	Delete
0700EDAE3F	5	12	19	49	44	71384	207	NewVisit
0700EDAE3F	5	12	19	49	45	71385	1	Delete
0700EDAE3F	5	12	19	49	46	71386	1	Delete
0700EDBF63	5	12	20	8	32	72512	2552	NewVisit
0700EDBF63	5	12	20	8	32	72512	0	Delete
0700EDBF63	5	12	20	8	33	72513	1	Delete
0700EDBF63	5	12	20	8	34	72514	1	Delete
0700EDBF63	5	12	20	8	35	72515	1	Delete
0700EDBF63	5	12	20	8	35	72515	0	Delete
0700EDBF63	5	12	20	8	43	72523	8	Delete
0700EDBF63	5	12	20	8	43	72523	0	Delete
0700EDBF63	5	12	20	8	44	72524	1	Delete
0700EDAE3F	5	12	20	9	18	72558	1172	NewVisit
0700EDAE3F	5	12	20	9	18	72558	0	Delete
0700EDAE3F	5	12	20	9	19	72559	1	Delete
0700EDBF63	5	12	20	10	55	72655	131	NewVisit
0700EDBF63	5	12	20	10	56	72656	1	Delete
0700EDBF63	5	12	20	10	56	72656	0	Delete
0700EDBF63	5	12	20	10	59	72659	3	Delete
0700EDBF63	5	12	20	18	7	73087	428	NewVisit
0700EDBF63	5	12	20	18	8	73088	1	Delete
0700EDBF63	5	12	20	18	8	73088	0	Delete
0700EDBF63	5	12	20	18	9	73089	1	Delete
0700EDAE3F	5	12	20	20	18	73218	659	NewVisit
0700EDAE3F	5	12	20	20	18	73218	0	Delete
0700EDAE3F	5	12	20	20	19	73219	1	Delete
0700EDBF63	5	12	20	39	59	74399	1310	NewVisit
0700EDBF63	5	12	20	40	2	74402	3	Delete
0700EDBF63	5	12	20	40	2	74402	0	Delete
0700EDBF63	5	12	20	40	3	74403	1	Delete
0700EDBF63	5	12	20	40	4	74404	1	Delete
0700EDBF63	5	12	20	40	4	74404	0	Delete
0700EDBF63	5	12	20	40	5	74405	1	Delete
0700EDBF63	5	12	20	40	9	74409	4	Delete
0700EDBF63	5	12	20	41	55	74515	106	NewVisit
0700EDBF63	5	12	20	41	56	74516	1	Delete
0700EDBF63	5	12	20	41	56	74516	0	Delete
0700EDBF63	5	12	20	43	10	74590	74	NewVisit
0700EDBF63	5	12	20	43	12	74592	2	Delete
0700EDBF63	5	12	20	43	12	74592	0	Delete
0700EDBF63	5	12	20	44	1	74641	49	NewVisit
0700EDBF63	5	12	20	44	2	74642	1	Delete
0700EDBF63	5	12	20	44	3	74643	1	Delete
0700EDAE3F	5	12	20	45	18	74718	1499	NewVisit
0700EDAE3F	5	12	20	45	41	74741	23	Delete
0700EDBF63	5	12	20	45	44	74744	101	NewVisit
0700EDBF63	5	12	20	45	45	74745	1	Delete
0700EDBF63	5	12	20	46	55	74815	70	NewVisit
0700EDBF63	5	12	20	46	55	74815	0	Delete
0700EDBF63	5	12	20	46	56	74816	1	Delete
0700EDBF63	5	12	20	47	47	74867	51	NewVisit
0700EDBF63	5	12	20	47	48	74868	1	Delete
0700EDBF63	5	12	20	47	48	74868	0	Delete
0700EDAE3F	5	12	20	48	55	74935	194	NewVisit
0700EDAE3F	5	12	20	48	56	74936	1	Delete
0700EDAE3F	5	12	20	49	9	74949	13	Delete
0700EDBF63	5	12	20	49	51	74991	123	NewVisit
0700EDBF63	5	12	20	49	52	74992	1	Delete
[truncated: 6,010 more rows]

## Sheet: Alternation
TagID	Month	Day	Hour	Min	Sec	SecDay	DiffRead	NewVisit	Alternation
0700EDBF63	5	11	9	55	25	35725	79	NewVisit	1
0700EDBF63	5	11	10	0	6	36006	281	NewVisit	2		Sex	Day	Lambda Slot1	Lambda Slot2	Lambda5	Lambda6	Lambda7	Lambda8	Lambda9	Lambda10	Lambda11	Lambda12	Lambda13	Lambda14	Lambda15	Lambda16	Lambda17	Lambda18	Lambda19	Lambda20	Lambda21	Lambda22	Mu Slot1	Mu Slot2	Mu5	Mu6	Mu7	Mu8	Mu9	Mu10	Mu11	Mu12	Mu13	Mu14	Mu15	Mu16	Mu17	Mu18	Mu19
0700EDBF63	5	11	10	1	45	36105	99	NewVisit	2		Female	11	36	53	0	0	0	0	1	12	12	11	13	11	7	8	14	10	8	2	0	0	29	27	0	0	0	0	0	11	11	7	4	8	7	3	5	11	6
0700EDAE3F	5	11	10	2	3	36123	139	NewVisit	1		Male	11	36	52	0	0	0	0	0	12	12	12	13	11	7	8	13	11	8	2	0	0	14	35	0	0	0	0	0	5	4	5	5	8	10	7	5	2	3
0700EDAE3F	5	11	10	6	54	36414	291	NewVisit	2
0700EDBF63	5	11	10	8	50	36530	425	NewVisit	1		Female	12	53	39	0	16	13	6	13	10	20	4	3	0	10	7	19	10	3	6	0	0	40	33	0	12	11	10	6	2	16	6	1	0	11	12	9	3	2
0700EDBF63	5	11	10	9	48	36588	58	NewVisit	2		Male	12	53	39	0	15	14	5	13	10	21	4	3	0	10	7	19	10	3	6	0	0	49	68	0	3	3	4	11	13	6	15	17	28	12	6	5	6	7
0700EDBF63	5	11	10	12	2	36722	134	NewVisit	2
0700EDBF63	5	11	10	12	49	36769	47	NewVisit	2		Female	13	64	62	0	7	18	12	11	14	16	11	13	16	11	12	10	10	13	10	0	0	44	42	0	2	13	7	9	11	13	4	9	3	11	11	8	4	9
0700EDBF63	5	11	10	13	41	36821	52	NewVisit	2		Male	13	63	62	0	6	19	11	11	14	16	11	14	15	11	13	9	10	13	10	1	0	36	33	0	9	4	7	7	5	8	9	10	7	5	3	8	5	6
0700EDBF63	5	11	10	14	9	36849	28	NewVisit	2
0700EDBF63	5	11	10	15	44	36944	94	NewVisit	2
0700EDAE3F	5	11	10	17	5	37025	611	NewVisit	1
0700EDBF63	5	11	10	17	42	37062	118	NewVisit	1
0700EDBF63	5	11	10	18	40	37120	58	NewVisit	2
0700EDBF63	5	11	10	19	51	37191	71	NewVisit	2
0700EDAE3F	5	11	10	21	17	37277	252	NewVisit	1
0700EDAE3F	5	11	10	22	30	37350	73	NewVisit	2
0700EDAE3F	5	11	10	24	52	37492	142	NewVisit	2
0700EDBF63	5	11	10	25	27	37527	335	NewVisit	1
0700EDAE3F	5	11	10	28	15	37695	203	NewVisit	1
0700EDBF63	5	11	10	29	5	37745	217	NewVisit	1
0700EDAE3F	5	11	10	30	29	37829	134	NewVisit	1
0700EDBF63	5	11	10	31	30	37890	145	NewVisit	1
0700EDAE3F	5	11	10	33	22	38002	173	NewVisit	1
0700EDBF63	5	11	10	34	40	38080	189	NewVisit	1
0700EDAE3F	5	11	10	35	28	38128	125	NewVisit	1
0700EDAE3F	5	11	10	37	4	38224	96	NewVisit	2
0700EDBF63	5	11	10	38	1	38281	201	NewVisit	1
0700EDAE3F	5	11	10	38	7	38287	63	NewVisit	1
0700EDBF63	5	11	10	40	19	38419	138	NewVisit	1
0700EDBF63	5	11	10	42	18	38538	118	NewVisit	2
0700EDAE3F	5	11	10	42	31	38551	264	NewVisit	1
0700EDBF63	5	11	10	44	10	38650	112	NewVisit	1
0700EDAE3F	5	11	10	45	14	38714	163	NewVisit	1
0700EDAE3F	5	11	10	49	43	38983	269	NewVisit	2
0700EDBF63	5	11	10	52	51	39171	520	NewVisit	1
0700EDAE3F	5	11	10	54	38	39278	295	NewVisit	1
0700EDBF63	5	11	10	57	43	39463	291	NewVisit	1
0700EDAE3F	5	11	10	58	7	39487	209	NewVisit	1
0700EDBF63	5	11	10	59	39	39579	115	NewVisit	1
0700EDAE3F	5	11	11	0	19	39619	132	NewVisit	1
0700EDBF63	5	11	11	1	3	39663	84	NewVisit	1
0700EDBF63	5	11	11	2	21	39741	78	NewVisit	2
0700EDBF63	5	11	11	3	35	39815	74	NewVisit	2
0700EDBF63	5	11	11	4	21	39861	46	NewVisit	2
0700EDAE3F	5	11	11	5	58	39958	339	NewVisit	1
0700EDBF63	5	11	11	8	36	40116	255	NewVisit	1
0700EDBF63	5	11	11	10	12	40212	96	NewVisit	2
0700EDAE3F	5	11	11	13	16	40396	437	NewVisit	1
0700EDAE3F	5	11	11	15	14	40514	118	NewVisit	2
0700EDBF63	5	11	11	16	14	40574	362	NewVisit	1
0700EDBF63	5	11	11	17	25	40645	70	NewVisit	2
0700EDAE3F	5	11	11	17	33	40653	139	NewVisit	1
0700EDAE3F	5	11	11	18	16	40696	43	NewVisit	2
0700EDAE3F	5	11	11	19	36	40776	80	NewVisit	2
0700EDBF63	5	11	11	20	45	40845	200	NewVisit	1
0700EDBF63	5	11	11	22	12	40932	87	NewVisit	2
0700EDAE3F	5	11	11	23	20	41000	224	NewVisit	1
0700EDBF63	5	11	11	24	37	41077	145	NewVisit	1
0700EDBF63	5	11	11	26	5	41165	88	NewVisit	2
0700EDBF63	5	11	11	27	44	41264	98	NewVisit	2
0700EDAE3F	5	11	11	27	57	41277	277	NewVisit	1
0700EDAE3F	5	11	11	30	0	41400	123	NewVisit	2
0700EDBF63	5	11	11	30	29	41429	163	NewVisit	1
0700EDAE3F	5	11	11	31	11	41471	71	NewVisit	1
0700EDBF63	5	11	11	33	1	41581	152	NewVisit	1
0700EDAE3F	5	11	11	36	28	41788	317	NewVisit	1
0700EDBF63	5	11	11	38	30	41910	329	NewVisit	1
0700EDAE3F	5	11	11	41	8	42068	280	NewVisit	1
0700EDBF63	5	11	11	43	47	42227	317	NewVisit	1
0700EDBF63	5	11	11	45	2	42302	75	NewVisit	2
0700EDBF63	5	11	11	46	55	42415	113	NewVisit	2
0700EDAE3F	5	11	11	47	17	42437	369	NewVisit	1
0700EDBF63	5	11	11	48	46	42526	111	NewVisit	1
0700EDAE3F	5	11	11	49	36	42576	139	NewVisit	1
0700EDBF63	5	11	11	50	22	42622	96	NewVisit	1
0700EDAE3F	5	11	11	52	33	42753	177	NewVisit	1
0700EDBF63	5	11	11	53	14	42794	172	NewVisit	1
0700EDBF63	5	11	11	56	7	42967	172	NewVisit	2
0700EDAE3F	5	11	12	0	25	43225	472	NewVisit	1
0700EDAE3F	5	11	12	4	20	43460	235	NewVisit	2
0700EDAE3F	5	11	12	5	52	43552	92	NewVisit	2
0700EDBF63	5	11	12	9	15	43755	788	NewVisit	1
0700EDBF63	5	11	12	12	6	43926	171	NewVisit	2
0700EDAE3F	5	11	12	13	10	43990	438	NewVisit	1
0700EDBF63	5	11	12	13	48	44028	102	NewVisit	1
0700EDBF63	5	11	12	15	21	44121	92	NewVisit	2
0700EDBF63	5	11	12	17	34	44254	132	NewVisit	2
0700EDAE3F	5	11	12	18	8	44288	298	NewVisit	1
0700EDBF63	5	11	12	19	0	44340	86	NewVisit	1
0700EDAE3F	5	11	12	19	27	44367	78	NewVisit	1
0700EDAE3F	5	11	12	21	2	44462	69	NewVisit	2
0700EDBF63	5	11	12	22	4	44524	183	NewVisit	1
0700EDBF63	5	11	12	23	51	44631	107	NewVisit	2
0700EDAE3F	5	11	12	26	21	44781	319	NewVisit	1
0700EDAE3F	5	11	12	27	49	44869	88	NewVisit	2
0700EDBF63	5	11	12	28	45	44925	294	NewVisit	1
0700EDBF63	5	11	12	30	12	45012	87	NewVisit	2
0700EDBF63	5	11	12	31	26	45086	74	NewVisit	2
0700EDAE3F	5	11	12	38	57	45537	651	NewVisit	1
0700EDBF63	5	11	12	39	26	45566	479	NewVisit	1
0700EDAE3F	5	11	12	40	32	45632	94	NewVisit	1
0700EDBF63	5	11	12	43	58	45838	272	NewVisit	1
0700EDBF63	5	11	12	45	41	45941	103	NewVisit	2
0700EDAE3F	5	11	12	46	10	45970	334	NewVisit	1
0700EDBF63	5	11	12	46	58	46018	77	NewVisit	1
0700EDAE3F	5	11	12	48	25	46105	135	NewVisit	1
0700EDBF63	5	11	12	50	44	46244	226	NewVisit	1
0700EDAE3F	5	11	12	51	7	46267	162	NewVisit	1
0700EDAE3F	5	11	12	53	45	46425	158	NewVisit	2
0700EDBF63	5	11	12	55	22	46522	278	NewVisit	1
0700EDAE3F	5	11	12	55	34	46534	109	NewVisit	1
0700EDBF63	5	11	12	58	3	46683	161	NewVisit	1
0700EDAE3F	5	11	12	58	14	46694	160	NewVisit	1
0700EDBF63	5	11	13	1	35	46895	212	NewVisit	1
0700EDAE3F	5	11	13	3	6	46986	292	NewVisit	1
0700EDBF63	5	11	13	5	54	47154	258	NewVisit	1
0700EDAE3F	5	11	13	8	7	47287	278	NewVisit	1
0700EDBF63	5	11	13	8	26	47306	152	NewVisit	1
0700EDBF63	5	11	13	10	41	47441	135	NewVisit	2
0700EDAE3F	5	11	13	13	31	47611	324	NewVisit	1
0700EDBF63	5	11	13	14	27	47667	226	NewVisit	1
0700EDAE3F	5	11	13	15	29	47729	118	NewVisit	1
0700EDBF63	5	11	13	15	58	47758	91	NewVisit	1
0700EDAE3F	5	11	13	16	32	47792	62	NewVisit	1
0700EDAE3F	5	11	13	17	1	47821	29	NewVisit	2
0700EDBF63	5	11	13	20	8	48008	250	NewVisit	1
0700EDAE3F	5	11	13	22	44	48164	343	NewVisit	1
0700EDBF63	5	11	13	26	15	48375	367	NewVisit	1
0700EDAE3F	5	11	13	30	22	48622	458	NewVisit	1
0700EDBF63	5	11	13	33	0	48780	405	NewVisit	1
0700EDBF63	5	11	13	33	35	48815	35	NewVisit	2
0700EDBF63	5	11	13	34	16	48856	41	NewVisit	2
0700EDAE3F	5	11	13	34	48	48888	265	NewVisit	1
0700EDAE3F	5	11	13	36	9	48969	81	NewVisit	2
0700EDBF63	5	11	13	37	25	49045	189	NewVisit	1
0700EDAE3F	5	11	13	40	54	49254	285	NewVisit	1
0700EDBF63	5	11	13	41	36	49296	251	NewVisit	1
0700EDAE3F	5	11	13	42	19	49339	85	NewVisit	1
0700EDAE3F	5	11	13	48	0	49680	341	NewVisit	2
0700EDAE3F	5	11	13	51	12	49872	192	NewVisit	2
0700EDBF63	5	11	13	52	51	49971	675	NewVisit	1
0700EDAE3F	5	11	13	53	36	50016	144	NewVisit	1
0700EDBF63	5	11	13	53	55	50035	64	NewVisit	1
0700EDAE3F	5	11	13	54	47	50087	70	NewVisit	1
0700EDAE3F	5	11	13	55	38	50138	37	NewVisit	2
0700EDBF63	5	11	13	55	50	50150	114	NewVisit	1
0700EDBF63	5	11	13	58	31	50311	158	NewVisit	2
0700EDAE3F	5	11	13	59	14	50354	216	NewVisit	1
0700EDAE3F	5	11	14	1	41	50501	147	NewVisit	2
0700EDAE3F	5	11	14	3	42	50622	120	NewVisit	2
0700EDBF63	5	11	14	4	15	50655	344	NewVisit	1
0700EDBF63	5	11	14	5	33	50733	77	NewVisit	2
0700EDBF63	5	11	14	9	9	50949	215	NewVisit	2
0700EDAE3F	5	11	14	10	15	51015	393	NewVisit	1
0700EDAE3F	5	11	14	14	5	51245	230	NewVisit	2
0700EDBF63	5	11	14	16	25	51385	436	NewVisit	1
0700EDAE3F	5	11	14	16	48	51408	163	NewVisit	1
0700EDBF63	5	11	14	17	58	51478	93	NewVisit	1
0700EDAE3F	5	11	14	19	3	51543	135	NewVisit	1
0700EDBF63	5	11	14	19	57	51597	119	NewVisit	1
0700EDAE3F	5	11	14	20	42	51642	89	NewVisit	1
0700EDAE3F	5	11	14	22	3	51723	81	NewVisit	2
0700EDAE3F	5	11	14	22	51	51771	48	NewVisit	2
0700EDBF63	5	11	14	24	1	51841	244	NewVisit	1
0700EDAE3F	5	11	14	25	9	51909	138	NewVisit	1
0700EDBF63	5	11	14	29	35	52175	334	NewVisit	1
0700EDBF63	5	11	14	31	31	52291	116	NewVisit	2
0700EDAE3F	5	11	14	32	55	52375	466	NewVisit	1
0700EDBF63	5	11	14	33	16	52396	105	NewVisit	1
0700EDBF63	5	11	14	36	12	52572	176	NewVisit	2
0700EDBF63	5	11	14	37	25	52645	73	NewVisit	2
0700EDAE3F	5	11	14	37	37	52657	282	NewVisit	1
0700EDBF63	5	11	14	39	31	52771	125	NewVisit	1
0700EDAE3F	5	11	14	41	2	52862	205	NewVisit	1
0700EDBF63	5	11	14	42	23	52943	172	NewVisit	1
0700EDBF63	5	11	14	45	25	53125	182	NewVisit	2
0700EDAE3F	5	11	14	46	22	53182	320	NewVisit	1
0700EDAE3F	5	11	14	48	31	53311	129	NewVisit	2
0700EDAE3F	5	11	14	49	17	53357	46	NewVisit	2
0700EDBF63	5	11	14	49	44	53384	259	NewVisit	1
0700EDBF63	5	11	14	50	17	53417	33	NewVisit	2
0700EDBF63	5	11	14	51	52	53512	94	NewVisit	2
0700EDAE3F	5	11	14	52	1	53521	164	NewVisit	1
0700EDAE3F	5	11	14	54	0	53640	119	NewVisit	2
0700EDBF63	5	11	14	55	22	53722	210	NewVisit	1
0700EDAE3F	5	11	14	57	20	53840	200	NewVisit	1
0700EDAE3F	5	11	15	2	46	54166	326	NewVisit	2
0700EDAE3F	5	11	15	3	41	54221	55	NewVisit	2
0700EDBF63	5	11	15	4	5	54245	523	NewVisit	1
0700EDBF63	5	11	15	4	41	54281	36	NewVisit	2
0700EDAE3F	5	11	15	6	28	54388	167	NewVisit	1
0700EDAE3F	5	11	15	7	26	54446	58	NewVisit	2
0700EDBF63	5	11	15	8	27	54507	226	NewVisit	1
0700EDAE3F	5	11	15	8	30	54510	64	NewVisit	1
0700EDAE3F	5	11	15	9	38	54578	68	NewVisit	2
0700EDBF63	5	11	15	10	50	54650	143	NewVisit	1
0700EDAE3F	5	11	15	14	8	54848	270	NewVisit	1
0700EDBF63	5	11	15	15	12	54912	262	NewVisit	1
0700EDBF63	5	11	15	15	46	54946	33	NewVisit	2
0700EDBF63	5	11	15	19	37	55177	230	NewVisit	2
0700EDBF63	5	11	15	22	6	55326	149	NewVisit	2
0700EDBF63	5	11	15	22	57	55377	51	NewVisit	2
0700EDBF63	5	11	15	25	43	55543	166	NewVisit	2
0700EDAE3F	5	11	15	26	42	55602	754	NewVisit	1
0700EDBF63	5	11	15	27	54	55674	131	NewVisit	1
0700EDAE3F	5	11	15	29	0	55740	138	NewVisit	1
0700EDAE3F	5	11	15	32	32	55952	212	NewVisit	2
0700EDBF63	5	11	15	32	57	55977	302	NewVisit	1
0700EDAE3F	5	11	15	34	40	56080	128	NewVisit	1
0700EDAE3F	5	11	15	40	32	56432	347	NewVisit	2
0700EDAE3F	5	11	15	43	54	56634	201	NewVisit	2
0700EDAE3F	5	11	15	46	27	56787	152	NewVisit	2
0700EDAE3F	5	11	15	48	58	56938	151	NewVisit	2
0700EDAE3F	5	11	15	55	13	57313	375	NewVisit	2
0700EDBF63	5	11	15	57	5	57425	1448	NewVisit	1
0700EDBF63	5	11	15	58	32	57512	87	NewVisit	2
0700EDAE3F	5	11	15	59	10	57550	236	NewVisit	1
0700EDBF63	5	11	16	1	42	57702	190	NewVisit	1
0700EDAE3F	5	11	16	3	7	57787	237	NewVisit	1
0700EDAE3F	5	11	16	6	11	57971	184	NewVisit	2
0700EDBF63	5	11	16	6	31	57991	289	NewVisit	1
0700EDBF63	5	11	16	7	49	58069	78	NewVisit	2
0700EDAE3F	5	11	16	12	15	58335	363	NewVisit	1
0700EDAE3F	5	11	16	13	35	58415	80	NewVisit	2
0700EDBF63	5	11	16	16	11	58571	502	NewVisit	1
0700EDAE3F	5	11	16	16	31	58591	136	NewVisit	1
0700EDAE3F	5	11	16	21	13	58873	282	NewVisit	2
0700EDAE3F	5	11	16	22	19	58939	52	NewVisit	2
0700EDBF63	5	11	16	23	30	59010	439	NewVisit	1
0700EDAE3F	5	11	16	24	42	59082	128	NewVisit	1
0700EDBF63	5	11	16	26	24	59184	174	NewVisit	1
0700EDAE3F	5	11	16	26	39	59199	117	NewVisit	1
0700EDAE3F	5	11	16	28	6	59286	87	NewVisit	2
0700EDAE3F	5	11	16	28	51	59331	45	NewVisit	2
0700EDAE3F	5	11	16	38	28	59908	576	NewVisit	2
0700EDBF63	5	11	16	39	8	59948	764	NewVisit	1
0700EDAE3F	5	11	16	49	13	60553	628	NewVisit	1
0700EDBF63	5	11	16	50	50	60650	701	NewVisit	1
0700EDBF63	5	11	16	51	26	60686	36	NewVisit	2
0700EDAE3F	5	11	16	51	40	60700	147	NewVisit	1
0700EDBF63	5	11	16	55	52	60952	266	NewVisit	1
0700EDBF63	5	11	16	59	17	61157	205	NewVisit	2
0700EDAE3F	5	11	16	59	55	61195	495	NewVisit	1
0700EDBF63	5	11	17	4	32	61472	314	NewVisit	1
0700EDBF63	5	11	17	7	0	61620	148	NewVisit	2
0700EDAE3F	5	11	17	8	7	61687	492	NewVisit	1
0700EDBF63	5	11	17	9	21	61761	141	NewVisit	1
0700EDBF63	5	11	17	10	16	61816	55	NewVisit	2
0700EDAE3F	5	11	17	13	12	61992	304	NewVisit	1
0700EDBF63	5	11	17	15	9	62109	293	NewVisit	1
0700EDAE3F	5	11	17	16	38	62198	206	NewVisit	1
0700EDBF63	5	11	17	17	15	62235	125	NewVisit	1
0700EDBF63	5	11	17	19	13	62353	118	NewVisit	2
0700EDAE3F	5	11	17	20	50	62450	252	NewVisit	1
0700EDBF63	5	11	17	21	54	62514	160	NewVisit	1
0700EDAE3F	5	11	17	22	15	62535	85	NewVisit	1
0700EDAE3F	5	11	17	24	29	62669	134	NewVisit	2
0700EDBF63	5	11	17	24	36	62676	162	NewVisit	1
0700EDBF63	5	11	17	26	15	62775	99	NewVisit	2
0700EDAE3F	5	11	17	27	20	62840	171	NewVisit	1
0700EDBF63	5	11	17	30	13	63013	238	NewVisit	1
0700EDAE3F	5	11	17	30	36	63036	196	NewVisit	1
0700EDBF63	5	11	17	31	16	63076	62	NewVisit	1
0700EDAE3F	5	11	17	34	39	63279	243	NewVisit	1
0700EDBF63	5	11	17	35	13	63313	236	NewVisit	1
0700EDBF63	5	11	17	40	50	63650	337	NewVisit	2
0700EDAE3F	5	11	17	41	5	63665	384	NewVisit	1
0700EDBF63	5	11	17	43	58	63838	188	NewVisit	1
0700EDAE3F	5	11	17	44	40	63880	215	NewVisit	1
0700EDBF63	5	11	17	48	49	64129	291	NewVisit	1
0700EDAE3F	5	11	17	48	51	64131	251	NewVisit	1
0700EDAE3F	5	11	17	49	40	64180	41	NewVisit	2
0700EDAE3F	5	11	17	51	25	64285	105	NewVisit	2
0700EDBF63	5	11	17	52	2	64322	192	NewVisit	1
0700EDAE3F	5	11	17	52	25	64345	60	NewVisit	1
0700EDAE3F	5	11	17	53	28	64408	63	NewVisit	2
0700EDAE3F	5	11	17	54	12	64452	43	NewVisit	2
0700EDBF63	5	11	17	54	41	64481	158	NewVisit	1
0700EDAE3F	5	11	17	57	12	64632	180	NewVisit	1
0700EDBF63	5	11	17	58	58	64738	256	NewVisit	1
0700EDBF63	5	11	18	3	31	65011	273	NewVisit	2
0700EDBF63	5	11	18	7	44	65264	253	NewVisit	2
0700EDAE3F	5	11	18	9	7	65347	715	NewVisit	1
0700EDBF63	5	11	18	9	29	65369	105	NewVisit	1
0700EDBF63	5	11	18	22	2	66122	753	NewVisit	2
0700EDAE3F	5	11	18	23	7	66187	840	NewVisit	1
0700EDBF63	5	11	18	23	23	66203	81	NewVisit	1
0700EDBF63	5	11	18	24	48	66288	85	NewVisit	2
0700EDBF63	5	11	18	25	37	66337	49	NewVisit	2
0700EDBF63	5	11	18	26	19	66379	42	NewVisit	2
0700EDBF63	5	11	18	28	34	66514	135	NewVisit	2
0700EDAE3F	5	11	18	28	41	66521	334	NewVisit	1
0700EDBF63	5	11	18	29	33	66573	58	NewVisit	1
0700EDAE3F	5	11	18	30	1	66601	80	NewVisit	1
0700EDAE3F	5	11	18	30	53	66653	52	NewVisit	2
0700EDBF63	5	11	18	31	34	66694	121	NewVisit	1
0700EDAE3F	5	11	18	31	38	66698	45	NewVisit	1
0700EDBF63	5	11	18	39	1	67141	447	NewVisit	1
0700EDAE3F	5	11	18	40	48	67248	550	NewVisit	1
0700EDBF63	5	11	18	41	7	67267	124	NewVisit	1
0700EDAE3F	5	11	18	42	58	67378	130	NewVisit	1
0700EDBF63	5	11	18	43	58	67438	171	NewVisit	1
0700EDAE3F	5	11	18	45	33	67533	155	NewVisit	1
0700EDBF63	5	11	18	46	47	67607	169	NewVisit	1
0700EDBF63	5	11	18	48	1	67681	74	NewVisit	2
0700EDAE3F	5	11	18	49	17	67757	224	NewVisit	1
0700EDBF63	5	11	18	50	25	67825	143	NewVisit	1
0700EDBF63	5	11	18	51	35	67895	70	NewVisit	2
0700EDBF63	5	11	18	52	44	67964	69	NewVisit	2
0700EDAE3F	5	11	18	53	19	67999	241	NewVisit	1
0700EDAE3F	5	11	18	54	50	68090	91	NewVisit	2
0700EDBF63	5	11	18	55	44	68144	179	NewVisit	1
0700EDBF63	5	11	18	56	52	68212	68	NewVisit	2
0700EDAE3F	5	11	18	59	11	68351	261	NewVisit	1
0700EDBF63	5	11	19	0	25	68425	213	NewVisit	1
0700EDAE3F	5	11	19	1	30	68490	139	NewVisit	1
0700EDBF63	5	11	19	4	31	68671	245	NewVisit	1
0700EDAE3F	5	11	19	8	28	68908	418	NewVisit	1
0700EDBF63	5	11	19	10	28	69028	357	NewVisit	1
0700EDBF63	5	11	19	11	58	69118	85	NewVisit	2
0700EDAE3F	5	11	19	13	59	69239	331	NewVisit	1
0700EDBF63	5	11	19	15	43	69343	225	NewVisit	1
0700EDAE3F	5	11	19	17	49	69469	230	NewVisit	1
0700EDBF63	5	11	19	18	39	69519	176	NewVisit	1
0700EDBF63	5	11	19	20	58	69658	138	NewVisit	2
0700EDBF63	5	11	19	25	1	69901	243	NewVisit	2
0700EDAE3F	5	11	19	26	32	69992	523	NewVisit	1
0700EDAE3F	5	11	19	27	7	70027	35	NewVisit	2
0700EDAE3F	5	11	19	30	18	70218	191	NewVisit	2
0700EDBF63	5	11	19	31	1	70261	360	NewVisit	1
0700EDBF63	5	11	19	36	14	70574	313	NewVisit	2
0700EDAE3F	5	11	19	42	34	70954	736	NewVisit	1
0700EDBF63	5	11	19	43	46	71026	452	NewVisit	1
0700EDAE3F	5	11	19	44	20	71060	106	NewVisit	1
0700EDAE3F	5	11	19	45	16	71116	56	NewVisit	2
0700EDBF63	5	11	19	49	22	71362	335	NewVisit	1
0700EDBF63	5	11	19	51	25	71485	123	NewVisit	2
0700EDBF63	5	11	19	53	32	71612	117	NewVisit	2
0700EDAE3F	5	11	19	55	47	71747	631	NewVisit	1
0700EDBF63	5	11	20	0	47	72047	426	NewVisit	1
0700EDAE3F	5	11	20	6	51	72411	663	NewVisit	1
0700EDAE3F	5	11	20	8	1	72481	68	NewVisit	2
0700EDBF63	5	11	20	8	21	72501	453	NewVisit	1
0700EDBF63	5	11	20	9	6	72546	44	NewVisit	2
0700EDAE3F	5	11	20	20	31	73231	750	NewVisit	1
0700EDAE3F	5	11	20	41	49	74509	1276	NewVisit	2
0700EDBF63	5	12	6	4	53	21893	39	NewVisit	1
0700EDBF63	5	12	6	8	54	22134	235	NewVisit	2
0700EDAE3F	5	12	6	9	17	22157	155	NewVisit	1
0700EDBF63	5	12	6	13	2	22382	247	NewVisit	1
0700EDAE3F	5	12	6	13	27	22407	249	NewVisit	1
0700EDBF63	5	12	6	14	38	22478	95	NewVisit	1
0700EDBF63	5	12	6	16	41	22601	122	NewVisit	2
0700EDAE3F	5	12	6	19	3	22743	336	NewVisit	1
0700EDBF63	5	12	6	19	6	22746	144	NewVisit	1
0700EDBF63	5	12	6	20	38	22838	91	NewVisit	2
0700EDBF63	5	12	6	21	57	22917	79	NewVisit	2
0700EDAE3F	5	12	6	22	41	22961	217	NewVisit	1
0700EDBF63	5	12	6	22	56	22976	58	NewVisit	1
0700EDBF63	5	12	6	24	59	23099	116	NewVisit	2
0700EDAE3F	5	12	6	26	4	23164	202	NewVisit	1
0700EDBF63	5	12	6	26	29	23189	90	NewVisit	1
0700EDAE3F	5	12	6	27	21	23241	76	NewVisit	1
0700EDBF63	5	12	6	27	45	23265	76	NewVisit	1
0700EDBF63	5	12	6	29	59	23399	134	NewVisit	2
0700EDAE3F	5	12	6	30	7	23407	165	NewVisit	1
0700EDBF63	5	12	6	30	55	23455	54	NewVisit	1
0700EDAE3F	5	12	6	32	26	23546	138	NewVisit	1
0700EDBF63	5	12	6	32	58	23578	123	NewVisit	1
0700EDBF63	5	12	6	34	13	23653	74	NewVisit	2
0700EDAE3F	5	12	6	34	27	23667	121	NewVisit	1
0700EDBF63	5	12	6	35	59	23759	105	NewVisit	1
0700EDBF63	5	12	6	36	38	23798	39	NewVisit	2
0700EDAE3F	5	12	6	37	30	23850	183	NewVisit	1
0700EDAE3F	5	12	6	40	5	24005	155	NewVisit	2
0700EDBF63	5	12	6	40	55	24055	255	NewVisit	1
0700EDBF63	5	12	6	45	56	24356	300	NewVisit	2
0700EDBF63	5	12	6	46	32	24392	35	NewVisit	2
0700EDAE3F	5	12	6	47	23	24443	437	NewVisit	1
0700EDAE3F	5	12	6	49	31	24571	127	NewVisit	2
0700EDAE3F	5	12	6	51	6	24666	95	NewVisit	2
0700EDBF63	5	12	6	52	20	24740	347	NewVisit	1
0700EDBF63	5	12	6	53	49	24829	89	NewVisit	2
0700EDAE3F	5	12	6	54	27	24867	201	NewVisit	1
0700EDBF63	5	12	6	54	54	24894	65	NewVisit	1
0700EDBF63	5	12	6	56	7	24967	73	NewVisit	2
0700EDAE3F	5	12	6	56	24	24984	117	NewVisit	1
0700EDBF63	5	12	6	57	2	25022	54	NewVisit	1
0700EDAE3F	5	12	6	57	36	25056	72	NewVisit	1
0700EDBF63	5	12	6	58	47	25127	104	NewVisit	1
0700EDAE3F	5	12	6	58	56	25136	73	NewVisit	1
0700EDBF63	5	12	6	59	49	25189	61	NewVisit	1
0700EDAE3F	5	12	7	0	40	25240	104	NewVisit	1
0700EDBF63	5	12	7	1	6	25266	77	NewVisit	1
0700EDBF63	5	12	7	4	6	25446	180	NewVisit	2
0700EDAE3F	5	12	7	5	52	25552	312	NewVisit	1
0700EDBF63	5	12	7	8	43	25723	277	NewVisit	1
0700EDBF63	5	12	7	9	41	25781	58	NewVisit	2
0700EDBF63	5	12	7	10	44	25844	62	NewVisit	2
0700EDAE3F	5	12	7	10	58	25858	306	NewVisit	1
0700EDBF63	5	12	7	11	21	25881	37	NewVisit	1
0700EDBF63	5	12	7	12	30	25950	69	NewVisit	2
0700EDAE3F	5	12	7	14	3	26043	185	NewVisit	1
0700EDBF63	5	12	7	14	32	26072	121	NewVisit	1
0700EDAE3F	5	12	7	14	35	26075	32	NewVisit	1
0700EDBF63	5	12	7	15	13	26113	41	NewVisit	1
0700EDBF63	5	12	7	16	39	26199	85	NewVisit	2
0700EDAE3F	5	12	7	18	29	26309	234	NewVisit	1
0700EDAE3F	5	12	7	19	20	26360	37	NewVisit	2
0700EDBF63	5	12	7	20	1	26401	202	NewVisit	1
0700EDAE3F	5	12	7	20	30	26430	69	NewVisit	1
0700EDBF63	5	12	7	25	18	26718	317	NewVisit	1
0700EDAE3F	5	12	7	25	29	26729	298	NewVisit	1
0700EDAE3F	5	12	7	25	55	26755	25	NewVisit	2
0700EDBF63	5	12	7	26	6	26766	48	NewVisit	1
0700EDAE3F	5	12	7	27	39	26859	104	NewVisit	1
0700EDBF63	5	12	7	28	10	26890	123	NewVisit	1
0700EDBF63	5	12	7	30	25	27025	135	NewVisit	2
0700EDAE3F	5	12	7	31	47	27107	248	NewVisit	1
0700EDBF63	5	12	7	34	32	27272	247	NewVisit	1
0700EDBF63	5	12	7	35	22	27322	50	NewVisit	2
0700EDBF63	5	12	7	36	53	27413	90	NewVisit	2
0700EDAE3F	5	12	7	37	34	27454	347	NewVisit	1
0700EDAE3F	5	12	7	38	56	27536	82	NewVisit	2
0700EDBF63	5	12	7	41	6	27666	253	NewVisit	1
0700EDAE3F	5	12	7	41	20	27680	143	NewVisit	1
0700EDBF63	5	12	7	43	50	27830	163	NewVisit	1
0700EDBF63	5	12	7	45	6	27906	75	NewVisit	2
0700EDBF63	5	12	7	45	54	27954	48	NewVisit	2
0700EDBF63	5	12	7	48	16	28096	141	NewVisit	2
0700EDAE3F	5	12	7	52	5	28325	645	NewVisit	1
0700EDBF63	5	12	7	53	55	28435	339	NewVisit	1
0700EDAE3F	5	12	7	59	0	28740	392	NewVisit	1
0700EDAE3F	5	12	8	1	3	28863	123	NewVisit	2
0700EDBF63	5	12	8	2	8	28928	492	NewVisit	1
0700EDBF63	5	12	8	4	32	29072	143	NewVisit	2
0700EDBF63	5	12	8	9	11	29351	278	NewVisit	2
0700EDAE3F	5	12	8	9	19	29359	495	NewVisit	1
0700EDAE3F	5	12	8	10	19	29419	60	NewVisit	2
0700EDBF63	5	12	8	12	31	29551	200	NewVisit	1
0700EDBF63	5	12	8	13	39	29619	67	NewVisit	2
0700EDBF63	5	12	8	14	51	29691	72	NewVisit	2
0700EDBF63	5	12	8	22	13	30133	442	NewVisit	2
0700EDBF63	5	12	8	24	56	30296	162	NewVisit	2
0700EDBF63	5	12	8	26	53	30413	117	NewVisit	2
0700EDBF63	5	12	8	29	5	30545	132	NewVisit	2
0700EDAE3F	5	12	8	29	21	30561	1142	NewVisit	1
0700EDBF63	5	12	8	37	30	31050	505	NewVisit	1
0700EDBF63	5	12	8	42	17	31337	287	NewVisit	2
0700EDAE3F	5	12	8	46	14	31574	1011	NewVisit	1
0700EDAE3F	5	12	8	52	26	31946	372	NewVisit	2
0700EDBF63	5	12	8	52	30	31950	613	NewVisit	1
0700EDAE3F	5	12	8	54	7	32047	100	NewVisit	1
0700EDAE3F	5	12	8	55	1	32101	37	NewVisit	2
0700EDBF63	5	12	8	57	15	32235	285	NewVisit	1
0700EDAE3F	5	12	8	57	23	32243	142	NewVisit	1
0700EDBF63	5	12	8	58	10	32290	54	NewVisit	1
0700EDBF63	5	12	8	59	21	32361	71	NewVisit	2
0700EDAE3F	5	12	9	0	53	32453	207	NewVisit	1
0700EDBF63	5	12	9	1	24	32484	123	NewVisit	1
0700EDAE3F	5	12	9	1	53	32513	60	NewVisit	1
0700EDAE3F	5	12	9	2	34	32554	41	NewVisit	2
0700EDBF63	5	12	9	4	3	32643	157	NewVisit	1
0700EDAE3F	5	12	9	5	52	32752	198	NewVisit	1
0700EDBF63	5	12	9	7	1	32821	178	NewVisit	1
0700EDAE3F	5	12	9	7	37	32857	93	NewVisit	1
0700EDBF63	5	12	9	8	31	32911	90	NewVisit	1
0700EDBF63	5	12	9	9	2	32942	31	NewVisit	2
0700EDBF63	5	12	9	9	32	32972	29	NewVisit	2
0700EDAE3F	5	12	9	10	11	33011	154	NewVisit	1
0700EDBF63	5	12	9	10	27	33027	55	NewVisit	1
0700EDAE3F	5	12	9	12	28	33148	137	NewVisit	1
0700EDBF63	5	12	9	13	51	33231	204	NewVisit	1
0700EDAE3F	5	12	9	14	23	33263	115	NewVisit	1
0700EDAE3F	5	12	9	15	29	33329	66	NewVisit	2
0700EDAE3F	5	12	9	16	36	33396	67	NewVisit	2
0700EDBF63	5	12	9	17	30	33450	219	NewVisit	1
0700EDAE3F	5	12	9	18	53	33533	137	NewVisit	1
0700EDAE3F	5	12	9	21	13	33673	140	NewVisit	2
0700EDBF63	5	12	9	23	29	33809	358	NewVisit	1
0700EDAE3F	5	12	9	27	49	34069	396	NewVisit	1
0700EDBF63	5	12	9	29	43	34183	374	NewVisit	1
0700EDBF63	5	12	9	32	47	34367	184	NewVisit	2
0700EDBF63	5	12	9	35	24	34524	157	NewVisit	2
0700EDAE3F	5	12	9	35	33	34533	464	NewVisit	1
0700EDAE3F	5	12	9	36	44	34604	70	NewVisit	2
0700EDBF63	5	12	9	38	13	34693	168	NewVisit	1
0700EDBF63	5	12	9	39	28	34768	75	NewVisit	2
0700EDAE3F	5	12	9	39	36	34776	172	NewVisit	1
0700EDAE3F	5	12	9	41	9	34869	93	NewVisit	2
0700EDAE3F	5	12	9	42	47	34967	95	NewVisit	2
0700EDAE3F	5	12	9	44	6	35046	73	NewVisit	2
0700EDBF63	5	12	9	44	57	35097	329	NewVisit	1
0700EDAE3F	5	12	9	45	13	35113	67	NewVisit	1
0700EDAE3F	5	12	9	45	58	35158	45	NewVisit	2
0700EDBF63	5	12	9	46	15	35175	78	NewVisit	1
0700EDAE3F	5	12	9	48	26	35306	148	NewVisit	1
0700EDAE3F	5	12	9	49	55	35395	89	NewVisit	2
0700EDAE3F	5	12	9	52	19	35539	144	NewVisit	2
0700EDBF63	5	12	9	58	3	35883	708	NewVisit	1
0700EDBF63	5	12	9	59	17	35957	74	NewVisit	2
0700EDAE3F	5	12	10	1	10	36070	531	NewVisit	1
0700EDBF63	5	12	10	1	49	36109	152	NewVisit	1
0700EDBF63	5	12	10	2	53	36173	64	NewVisit	2
0700EDAE3F	5	12	10	4	12	36252	181	NewVisit	1
0700EDAE3F	5	12	10	9	26	36566	314	NewVisit	2
0700EDAE3F	5	12	10	13	51	36831	265	NewVisit	2
0700EDAE3F	5	12	10	15	20	36920	89	NewVisit	2
0700EDAE3F	5	12	10	19	42	37182	262	NewVisit	2
0700EDAE3F	5	12	10	24	29	37469	287	NewVisit	2
0700EDAE3F	5	12	10	27	59	37679	210	NewVisit	2
0700EDAE3F	5	12	10	28	40	37720	41	NewVisit	2
0700EDBF63	5	12	10	29	0	37740	1567	NewVisit	1
0700EDAE3F	5	12	10	29	39	37779	59	NewVisit	1
0700EDAE3F	5	12	10	30	34	37834	55	NewVisit	2
0700EDAE3F	5	12	10	31	13	37873	39	NewVisit	2
0700EDBF63	5	12	10	31	29	37889	149	NewVisit	1
0700EDAE3F	5	12	10	33	55	38035	161	NewVisit	1
0700EDBF63	5	12	10	34	13	38053	164	NewVisit	1
0700EDAE3F	5	12	10	34	59	38099	63	NewVisit	1
0700EDBF63	5	12	10	36	17	38177	124	NewVisit	1
0700EDAE3F	5	12	10	36	29	38189	88	NewVisit	1
0700EDBF63	5	12	10	38	17	38297	120	NewVisit	1
0700EDAE3F	5	12	10	38	43	38323	134	NewVisit	1
0700EDAE3F	5	12	10	40	0	38400	77	NewVisit	2
0700EDBF63	5	12	10	41	46	38506	209	NewVisit	1
0700EDAE3F	5	12	10	42	7	38527	127	NewVisit	1
0700EDBF63	5	12	10	48	14	38894	388	NewVisit	1
0700EDAE3F	5	12	10	50	44	39044	516	NewVisit	1
0700EDAE3F	5	12	10	51	59	39119	74	NewVisit	2
0700EDAE3F	5	12	10	53	17	39197	78	NewVisit	2
0700EDAE3F	5	12	10	56	6	39366	168	NewVisit	2
0700EDBF63	5	12	10	56	25	39385	491	NewVisit	1
0700EDAE3F	5	12	10	57	15	39435	69	NewVisit	1
0700EDBF63	5	12	10	58	0	39480	94	NewVisit	1
0700EDBF63	5	12	10	59	54	39594	114	NewVisit	2
0700EDBF63	5	12	11	1	24	39684	90	NewVisit	2
0700EDBF63	5	12	11	2	9	39729	45	NewVisit	2
0700EDBF63	5	12	11	5	25	39925	196	NewVisit	2
0700EDAE3F	5	12	11	5	48	39948	513	NewVisit	1
0700EDAE3F	5	12	11	6	45	40005	56	NewVisit	2
0700EDBF63	5	12	11	7	3	40023	98	NewVisit	1
0700EDBF63	5	12	11	7	47	40067	44	NewVisit	2
0700EDBF63	5	12	11	9	16	40156	88	NewVisit	2
0700EDAE3F	5	12	11	9	44	40184	179	NewVisit	1
0700EDBF63	5	12	11	10	10	40210	54	NewVisit	1
0700EDAE3F	5	12	11	12	4	40324	140	NewVisit	1
0700EDAE3F	5	12	11	13	44	40424	100	NewVisit	2
0700EDBF63	5	12	11	14	37	40477	267	NewVisit	1
0700EDAE3F	5	12	11	14	44	40484	50	NewVisit	1
0700EDAE3F	5	12	11	16	37	40597	113	NewVisit	2
0700EDBF63	5	12	11	16	52	40612	135	NewVisit	1
0700EDBF63	5	12	11	17	56	40676	64	NewVisit	2
0700EDBF63	5	12	11	20	32	40832	155	NewVisit	2
0700EDBF63	5	12	11	21	14	40874	28	NewVisit	2
0700EDBF63	5	12	11	21	53	40913	32	NewVisit	2
0700EDAE3F	5	12	11	22	22	40942	345	NewVisit	1
0700EDBF63	5	12	11	23	43	41023	108	NewVisit	1
0700EDAE3F	5	12	11	26	35	41195	252	NewVisit	1
0700EDBF63	5	12	11	27	12	41232	209	NewVisit	1
0700EDBF63	5	12	11	28	48	41328	96	NewVisit	2
0700EDAE3F	5	12	11	29	34	41374	179	NewVisit	1
0700EDBF63	5	12	11	30	41	41441	113	NewVisit	1
0700EDAE3F	5	12	11	32	2	41522	148	NewVisit	1
0700EDBF63	5	12	11	32	10	41530	89	NewVisit	1
0700EDAE3F	5	12	11	33	12	41592	70	NewVisit	1
0700EDBF63	5	12	11	33	28	41608	78	NewVisit	1
0700EDAE3F	5	12	11	34	17	41657	65	NewVisit	1
0700EDBF63	5	12	11	34	52	41692	83	NewVisit	1
0700EDAE3F	5	12	11	35	0	41700	43	NewVisit	1
0700EDBF63	5	12	11	36	37	41797	105	NewVisit	1
0700EDAE3F	5	12	11	36	52	41812	112	NewVisit	1
0700EDAE3F	5	12	11	38	12	41892	80	NewVisit	2
0700EDBF63	5	12	11	38	35	41915	117	NewVisit	1
0700EDAE3F	5	12	11	39	45	41985	93	NewVisit	1
0700EDBF63	5	12	11	40	0	42000	85	NewVisit	1
0700EDBF63	5	12	11	40	52	42052	52	NewVisit	2
0700EDBF63	5	12	11	41	58	42118	66	NewVisit	2
0700EDBF63	5	12	11	43	31	42211	92	NewVisit	2
0700EDAE3F	5	12	11	44	6	42246	261	NewVisit	1
0700EDBF63	5	12	11	44	44	42284	73	NewVisit	1
0700EDBF63	5	12	11	45	46	42346	62	NewVisit	2
0700EDBF63	5	12	11	46	32	42392	46	NewVisit	2
0700EDAE3F	5	12	11	46	36	42396	150	NewVisit	1
0700EDBF63	5	12	11	47	34	42454	61	NewVisit	1
0700EDAE3F	5	12	11	47	43	42463	67	NewVisit	1
0700EDAE3F	5	12	11	48	54	42534	71	NewVisit	2
0700EDBF63	5	12	11	49	6	42546	92	NewVisit	1
0700EDBF63	5	12	11	50	31	42631	84	NewVisit	2
0700EDAE3F	5	12	11	51	1	42661	127	NewVisit	1
0700EDBF63	5	12	11	51	21	42681	50	NewVisit	1
0700EDAE3F	5	12	11	52	49	42769	108	NewVisit	1
0700EDBF63	5	12	11	53	28	42808	127	NewVisit	1
0700EDAE3F	5	12	11	54	30	42870	101	NewVisit	1
0700EDBF63	5	12	11	55	56	42956	148	NewVisit	1
0700EDAE3F	5	12	11	56	24	42984	114	NewVisit	1
0700EDAE3F	5	12	11	57	56	43076	92	NewVisit	2
0700EDBF63	5	12	11	58	6	43086	129	NewVisit	1
0700EDAE3F	5	12	11	58	49	43129	53	NewVisit	1
0700EDBF63	5	12	12	0	40	43240	154	NewVisit	1
0700EDAE3F	5	12	12	1	33	43293	164	NewVisit	1
0700EDAE3F	5	12	12	3	9	43389	96	NewVisit	2
0700EDBF63	5	12	12	5	22	43522	282	NewVisit	1
0700EDBF63	5	12	12	6	38	43598	76	NewVisit	2
0700EDAE3F	5	12	12	6	49	43609	220	NewVisit	1
0700EDAE3F	5	12	12	7	35	43655	46	NewVisit	2
0700EDAE3F	5	12	12	8	26	43706	51	NewVisit	2
0700EDAE3F	5	12	12	10	50	43850	143	NewVisit	2
0700EDAE3F	5	12	12	15	7	44107	257	NewVisit	2
0700EDAE3F	5	12	12	16	58	44218	111	NewVisit	2
0700EDAE3F	5	12	12	23	6	44586	368	NewVisit	2
0700EDAE3F	5	12	12	23	53	44633	46	NewVisit	2
0700EDAE3F	5	12	12	25	30	44730	97	NewVisit	2
0700EDAE3F	5	12	12	30	0	45000	267	NewVisit	2
0700EDAE3F	5	12	12	31	4	45064	62	NewVisit	2
0700EDAE3F	5	12	12	40	14	45614	543	NewVisit	2
0700EDAE3F	5	12	12	41	42	45702	88	NewVisit	2
0700EDAE3F	5	12	12	46	14	45974	272	NewVisit	2
0700EDBF63	5	12	12	46	29	45989	2391	NewVisit	1
0700EDBF63	5	12	12	47	51	46071	82	NewVisit	2
0700EDAE3F	5	12	12	48	34	46114	140	NewVisit	1
0700EDAE3F	5	12	12	49	57	46197	83	NewVisit	2
0700EDBF63	5	12	12	50	32	46232	161	NewVisit	1
0700EDBF63	5	12	12	52	57	46377	145	NewVisit	2
0700EDBF63	5	12	12	54	57	46497	120	NewVisit	2
0700EDBF63	5	12	12	57	15	46635	137	NewVisit	2
0700EDBF63	5	12	12	58	49	46729	94	NewVisit	2
0700EDAE3F	5	12	12	59	49	46789	591	NewVisit	1
0700EDAE3F	5	12	13	2	35	46955	166	NewVisit	2
0700EDBF63	5	12	13	3	21	47001	270	NewVisit	1
0700EDAE3F	5	12	13	3	41	47021	66	NewVisit	1
0700EDBF63	5	12	13	4	56	47096	95	NewVisit	1
0700EDAE3F	5	12	13	5	4	47104	83	NewVisit	1
0700EDAE3F	5	12	13	7	39	47259	155	NewVisit	2
0700EDAE3F	5	12	13	12	59	47579	320	NewVisit	2
0700EDBF63	5	12	13	13	24	47604	507	NewVisit	1
0700EDBF63	5	12	13	15	26	47726	122	NewVisit	2
030002B634	5	12	13	16	20	47780	12307	NewVisit	1
0700EDAE3F	5	12	13	26	46	48406	827	NewVisit	1
0700EDAE3F	5	12	13	29	17	48557	151	NewVisit	2
0700EDAE3F	5	12	13	35	57	48957	400	NewVisit	2
0700EDAE3F	5	12	13	37	2	49022	65	NewVisit	2
0700EDAE3F	5	12	13	39	16	49156	134	NewVisit	2
0700EDAE3F	5	12	13	41	16	49276	120	NewVisit	2
0700EDAE3F	5	12	13	43	15	49395	119	NewVisit	2
0700EDAE3F	5	12	13	44	51	49491	96	NewVisit	2
0700EDAE3F	5	12	13	47	14	49634	143	NewVisit	2
0700EDAE3F	5	12	13	48	8	49688	54	NewVisit	2
0700EDAE3F	5	12	13	50	32	49832	144	NewVisit	2
0700EDAE3F	5	12	13	52	45	49965	133	NewVisit	2
0700EDAE3F	5	12	13	53	58	50038	73	NewVisit	2
0700EDAE3F	5	12	13	54	41	50081	38	NewVisit	2
0700EDAE3F	5	12	13	56	40	50200	118	NewVisit	2
0700EDAE3F	5	12	14	0	2	50402	201	NewVisit	2
0700EDAE3F	5	12	14	0	43	50443	41	NewVisit	2
0700EDAE3F	5	12	14	4	18	50658	215	NewVisit	2
0700EDAE3F	5	12	14	6	53	50813	155	NewVisit	2
0700EDAE3F	5	12	14	7	19	50839	26	NewVisit	2
0700EDAE3F	5	12	14	8	43	50923	84	NewVisit	2
0700EDAE3F	5	12	14	10	2	51002	79	NewVisit	2
0700EDAE3F	5	12	14	13	1	51181	178	NewVisit	2
0700EDAE3F	5	12	14	14	31	51271	89	NewVisit	2
0700EDAE3F	5	12	14	14	57	51297	26	NewVisit	2
0700EDAE3F	5	12	14	15	21	51321	24	NewVisit	2
0700EDAE3F	5	12	14	17	9	51429	108	NewVisit	2
0700EDAE3F	5	12	14	19	28	51568	139	NewVisit	2
0700EDAE3F	5	12	14	20	7	51607	39	NewVisit	2
0700EDAE3F	5	12	14	21	11	51671	64	NewVisit	2
0700EDAE3F	5	12	14	23	8	51788	117	NewVisit	2
0700EDAE3F	5	12	14	29	2	52142	354	NewVisit	2
0700EDAE3F	5	12	14	32	8	52328	186	NewVisit	2
0700EDAE3F	5	12	14	33	50	52430	102	NewVisit	2
0700EDAE3F	5	12	14	36	5	52565	135	NewVisit	2
0700EDAE3F	5	12	14	39	39	52779	214	NewVisit	2
0700EDAE3F	5	12	14	41	14	52874	95	NewVisit	2
0700EDAE3F	5	12	14	48	30	53310	436	NewVisit	2
0700EDAE3F	5	12	14	50	46	53446	136	NewVisit	2
0700EDAE3F	5	12	14	51	49	53509	63	NewVisit	2
0700EDAE3F	5	12	14	53	6	53586	77	NewVisit	2
0700EDAE3F	5	12	14	57	30	53850	264	NewVisit	2
0700EDAE3F	5	12	14	59	5	53945	94	NewVisit	2
0700EDAE3F	5	12	15	1	44	54104	159	NewVisit	2
0700EDAE3F	5	12	15	4	49	54289	185	NewVisit	2
0700EDAE3F	5	12	15	6	20	54380	91	NewVisit	2
0700EDAE3F	5	12	15	7	31	54451	71	NewVisit	2
0700EDAE3F	5	12	15	10	6	54606	155	NewVisit	2
0700EDAE3F	5	12	15	11	54	54714	108	NewVisit	2
0700EDAE3F	5	12	15	13	14	54794	80	NewVisit	2
0700EDBF63	5	12	15	14	8	54848	7121	NewVisit	1
0700EDBF63	5	12	15	17	17	55037	182	NewVisit	2
0700EDBF63	5	12	15	17	58	55078	35	NewVisit	2
0700EDAE3F	5	12	15	18	50	55130	336	NewVisit	1
0700EDBF63	5	12	15	20	4	55204	52	NewVisit	1
0700EDBF63	5	12	15	21	4	55264	58	NewVisit	2
0700EDBF63	5	12	15	22	38	55358	88	NewVisit	2
0700EDBF63	5	12	15	23	47	55427	68	NewVisit	2
0700EDAE3F	5	12	15	24	4	55444	314	NewVisit	1
0700EDBF63	5	12	15	24	31	55471	43	NewVisit	1
0700EDBF63	5	12	15	27	51	55671	199	NewVisit	2
0700EDAE3F	5	12	15	30	55	55855	410	NewVisit	1
0700EDBF63	5	12	15	32	36	55956	283	NewVisit	1
0700EDBF63	5	12	15	34	20	56060	95	NewVisit	2
0700EDAE3F	5	12	15	34	30	56070	215	NewVisit	1
0700EDAE3F	5	12	15	36	27	56187	117	NewVisit	2
0700EDBF63	5	12	15	37	49	56269	203	NewVisit	1
0700EDBF63	5	12	15	40	9	56409	137	NewVisit	2
0700EDAE3F	5	12	15	40	51	56451	264	NewVisit	1
0700EDAE3F	5	12	15	42	11	56531	80	NewVisit	2
0700EDAE3F	5	12	15	43	37	56617	86	NewVisit	2
0700EDBF63	5	12	15	43	46	56626	217	NewVisit	1
0700EDAE3F	5	12	15	44	46	56686	69	NewVisit	1
0700EDBF63	5	12	15	44	56	56696	57	NewVisit	1
0700EDAE3F	5	12	15	45	31	56731	31	NewVisit	1
0700EDAE3F	5	12	15	46	21	56781	50	NewVisit	2
0700EDBF63	5	12	15	46	26	56786	65	NewVisit	1
0700EDBF63	5	12	15	47	36	56856	57	NewVisit	2
0700EDBF63	5	12	15	48	34	56914	57	NewVisit	2
0700EDAE3F	5	12	15	50	17	57017	236	NewVisit	1
0700EDBF63	5	12	15	50	37	57037	119	NewVisit	1
0700EDBF63	5	12	15	51	43	57103	61	NewVisit	2
0700EDAE3F	5	12	15	52	20	57140	123	NewVisit	1
0700EDAE3F	5	12	15	53	28	57208	68	NewVisit	2
0700EDBF63	5	12	15	55	44	57344	240	NewVisit	1
0700EDAE3F	5	12	15	56	26	57386	178	NewVisit	1
0700EDBF63	5	12	16	0	10	57610	265	NewVisit	1
0700EDBF63	5	12	16	1	35	57695	81	NewVisit	2
0700EDAE3F	5	12	16	2	2	57722	336	NewVisit	1
0700EDAE3F	5	12	16	3	39	57819	97	NewVisit	2
0700EDBF63	5	12	16	4	29	57869	174	NewVisit	1
0700EDBF63	5	12	16	5	53	57953	84	NewVisit	2
0700EDAE3F	5	12	16	6	19	57979	139	NewVisit	1
0700EDAE3F	5	12	16	7	11	58031	52	NewVisit	2
0700EDBF63	5	12	16	7	42	58062	108	NewVisit	1
0700EDBF63	5	12	16	8	44	58124	62	NewVisit	2
0700EDAE3F	5	12	16	9	14	58154	123	NewVisit	1
0700EDBF63	5	12	16	9	47	58187	63	NewVisit	1
0700EDBF63	5	12	16	11	2	58262	75	NewVisit	2
0700EDBF63	5	12	16	12	16	58336	73	NewVisit	2
0700EDBF63	5	12	16	13	34	58414	78	NewVisit	2
0700EDBF63	5	12	16	14	57	58497	82	NewVisit	2
0700EDBF63	5	12	16	17	52	58672	175	NewVisit	2
0700EDAE3F	5	12	16	18	42	58722	568	NewVisit	1
0700EDAE3F	5	12	16	20	0	58800	78	NewVisit	2
0700EDAE3F	5	12	16	22	12	58932	132	NewVisit	2
0700EDBF63	5	12	16	22	54	58974	302	NewVisit	1
0700EDBF63	5	12	16	24	12	59052	72	NewVisit	2
0700EDBF63	5	12	16	24	51	59091	36	NewVisit	2
0700EDBF63	5	12	16	31	27	59487	334	NewVisit	2
0700EDAE3F	5	12	16	32	7	59527	595	NewVisit	1
0700EDBF63	5	12	16	34	43	59683	159	NewVisit	1
0700EDBF63	5	12	16	38	48	59928	227	NewVisit	2
0700EDAE3F	5	12	16	41	52	60112	585	NewVisit	1
0700EDAE3F	5	12	16	53	28	60808	696	NewVisit	2
0700EDAE3F	5	12	16	54	18	60858	50	NewVisit	2
0700EDBF63	5	12	16	56	53	61013	1078	NewVisit	1
0700EDAE3F	5	12	16	57	48	61068	210	NewVisit	1
0700EDBF63	5	12	17	0	35	61235	173	NewVisit	1
0700EDAE3F	5	12	17	0	44	61244	176	NewVisit	1
0700EDBF63	5	12	17	3	42	61422	185	NewVisit	1
0700EDAE3F	5	12	17	6	31	61591	346	NewVisit	1
0700EDBF63	5	12	17	6	46	61606	184	NewVisit	1
0700EDBF63	5	12	17	8	47	61727	120	NewVisit	2
0700EDAE3F	5	12	17	10	45	61845	254	NewVisit	1
0700EDBF63	5	12	17	11	3	61863	133	NewVisit	1
0700EDAE3F	5	12	17	11	39	61899	54	NewVisit	1
0700EDBF63	5	12	17	12	25	61945	82	NewVisit	1
0700EDAE3F	5	12	17	13	33	62013	114	NewVisit	1
0700EDBF63	5	12	17	15	29	62129	182	NewVisit	1
0700EDBF63	5	12	17	17	46	62266	137	NewVisit	2
0700EDAE3F	5	12	17	17	58	62278	264	NewVisit	1
0700EDAE3F	5	12	17	19	10	62350	72	NewVisit	2
0700EDBF63	5	12	17	19	15	62355	86	NewVisit	1
0700EDAE3F	5	12	17	20	50	62450	100	NewVisit	1
0700EDAE3F	5	12	17	21	57	62517	64	NewVisit	2
0700EDBF63	5	12	17	23	5	62585	229	NewVisit	1
0700EDAE3F	5	12	17	25	11	62711	194	NewVisit	1
0700EDBF63	5	12	17	26	16	62776	189	NewVisit	1
0700EDAE3F	5	12	17	27	17	62837	126	NewVisit	1
0700EDBF63	5	12	17	28	13	62893	116	NewVisit	1
0700EDBF63	5	12	17	29	30	62970	77	NewVisit	2
0700EDBF63	5	12	17	31	4	63064	92	NewVisit	2
0700EDAE3F	5	12	17	31	49	63109	272	NewVisit	1
0700EDBF63	5	12	17	32	42	63162	98	NewVisit	1
0700EDAE3F	5	12	17	32	49	63169	59	NewVisit	1
0700EDBF63	5	12	17	34	28	63268	106	NewVisit	1
0700EDAE3F	5	12	17	34	41	63281	111	NewVisit	1
0700EDBF63	5	12	17	35	40	63340	72	NewVisit	1
0700EDAE3F	5	12	17	37	54	63474	192	NewVisit	1
0700EDBF63	5	12	17	39	5	63545	205	NewVisit	1
0700EDBF63	5	12	17	40	40	63640	95	NewVisit	2
0700EDAE3F	5	12	17	41	17	63677	202	NewVisit	1
0700EDBF63	5	12	17	42	21	63741	72	NewVisit	1
0700EDBF63	5	12	17	43	18	63798	57	NewVisit	2
0700EDBF63	5	12	17	44	25	63865	66	NewVisit	2
0700EDAE3F	5	12	17	44	37	63877	199	NewVisit	1
0700EDAE3F	5	12	17	46	0	63960	83	NewVisit	2
0700EDBF63	5	12	17	46	19	63979	106	NewVisit	1
0700EDAE3F	5	12	17	46	58	64018	58	NewVisit	1
0700EDBF63	5	12	17	48	34	64114	135	NewVisit	1
0700EDBF63	5	12	17	51	11	64271	157	NewVisit	2
0700EDBF63	5	12	17	53	32	64412	140	NewVisit	2
0700EDAE3F	5	12	17	54	14	64454	419	NewVisit	1
0700EDAE3F	5	12	17	55	10	64510	55	NewVisit	2
0700EDBF63	5	12	17	56	44	64604	157	NewVisit	1
0700EDAE3F	5	12	17	57	26	64646	136	NewVisit	1
0700EDAE3F	5	12	17	58	23	64703	57	NewVisit	2
0700EDBF63	5	12	17	58	37	64717	111	NewVisit	1
0700EDAE3F	5	12	17	59	43	64783	71	NewVisit	1
0700EDAE3F	5	12	18	1	46	64906	103	NewVisit	2
0700EDBF63	5	12	18	3	36	65016	299	NewVisit	1
0700EDBF63	5	12	18	4	1	65041	25	NewVisit	2
0700EDAE3F	5	12	18	5	8	65108	202	NewVisit	1
0700EDBF63	5	12	18	8	41	65321	255	NewVisit	1
0700EDAE3F	5	12	18	18	52	65932	824	NewVisit	1
0700EDAE3F	5	12	18	20	11	66011	63	NewVisit	2
0700EDAE3F	5	12	18	21	25	66085	74	NewVisit	2
0700EDBF63	5	12	18	24	46	66286	965	NewVisit	1
0700EDAE3F	5	12	18	28	0	66480	395	NewVisit	1
0700EDAE3F	5	12	18	30	44	66644	164	NewVisit	2
0700EDBF63	5	12	18	33	39	66819	530	NewVisit	1
0700EDBF63	5	12	18	34	35	66875	54	NewVisit	2
0700EDBF63	5	12	18	35	12	66912	36	NewVisit	2
0700EDAE3F	5	12	18	35	49	66949	293	NewVisit	1
0700EDBF63	5	12	18	36	49	67009	97	NewVisit	1
0700EDAE3F	5	12	18	37	34	67054	105	NewVisit	1
0700EDBF63	5	12	18	38	23	67103	93	NewVisit	1
0700EDAE3F	5	12	18	40	28	67228	174	NewVisit	1
0700EDAE3F	5	12	18	45	7	67507	278	NewVisit	2
0700EDBF63	5	12	18	48	23	67703	600	NewVisit	1
0700EDAE3F	5	12	18	48	33	67713	206	NewVisit	1
0700EDBF63	5	12	18	51	48	67908	204	NewVisit	1
0700EDAE3F	5	12	18	51	57	67917	204	NewVisit	1
0700EDAE3F	5	12	18	53	18	67998	81	NewVisit	2
0700EDBF63	5	12	18	53	43	68023	114	NewVisit	1
0700EDAE3F	5	12	18	55	10	68110	112	NewVisit	1
0700EDBF63	5	12	18	57	25	68245	222	NewVisit	1
0700EDAE3F	5	12	18	59	8	68348	238	NewVisit	1
0700EDBF63	5	12	19	0	7	68407	162	NewVisit	1
0700EDBF63	5	12	19	3	32	68612	203	NewVisit	2
0700EDBF63	5	12	19	7	44	68864	251	NewVisit	2
0700EDAE3F	5	12	19	13	14	69194	846	NewVisit	1
0700EDAE3F	5	12	19	16	42	69402	195	NewVisit	2
0700EDAE3F	5	12	19	18	7	69487	85	NewVisit	2
0700EDBF63	5	12	19	20	1	69601	736	NewVisit	1
0700EDAE3F	5	12	19	21	32	69692	196	NewVisit	1
0700EDAE3F	5	12	19	22	53	69773	81	NewVisit	2
0700EDAE3F	5	12	19	23	48	69828	54	NewVisit	2
0700EDBF63	5	12	19	25	28	69928	325	NewVisit	1
0700EDAE3F	5	12	19	28	20	70100	272	NewVisit	1
0700EDAE3F	5	12	19	44	48	71088	985	NewVisit	2
0700EDAE3F	5	12	19	46	17	71177	87	NewVisit	2
0700EDAE3F	5	12	19	49	44	71384	207	NewVisit	2
0700EDBF63	5	12	20	8	32	72512	2552	NewVisit	1
0700EDAE3F	5	12	20	9	18	72558	1172	NewVisit	1
0700EDBF63	5	12	20	10	55	72655	131	NewVisit	1
0700EDBF63	5	12	20	18	7	73087	428	NewVisit	2
0700EDAE3F	5	12	20	20	18	73218	659	NewVisit	1
0700EDBF63	5	12	20	39	59	74399	1310	NewVisit	1
0700EDBF63	5	12	20	41	55	74515	106	NewVisit	2
0700EDBF63	5	12	20	43	10	74590	74	NewVisit	2
0700EDBF63	5	12	20	44	1	74641	49	NewVisit	2
0700EDAE3F	5	12	20	45	18	74718	1499	NewVisit	1
0700EDBF63	5	12	20	45	44	74744	101	NewVisit	1
0700EDBF63	5	12	20	46	55	74815	70	NewVisit	2
0700EDBF63	5	12	20	47	47	74867	51	NewVisit	2
0700EDAE3F	5	12	20	48	55	74935	194	NewVisit	1
0700EDBF63	5	12	20	49	51	74991	123	NewVisit	1
0700EDAE3F	5	12	20	51	40	75100	151	NewVisit	1
0700EDBF63	5	12	20	52	5	75125	132	NewVisit	1
0700EDBF63	5	12	20	53	5	75185	60	NewVisit	2
0700EDAE3F	5	12	20	54	11	75251	150	NewVisit	1
0700EDAE3F	5	12	20	56	30	75390	139	NewVisit	2
0700EDAE3F	5	12	21	3	39	75819	427	NewVisit	2
0700EDAE3F	5	13	6	4	44	21884	568	NewVisit	2
0700EDAE3F	5	13	6	7	27	22047	161	NewVisit	2
0700EDAE3F	5	13	6	12	48	22368	321	NewVisit	2
0700EDAE3F	5	13	6	17	34	22654	286	NewVisit	2
0700EDAE3F	5	13	6	20	46	22846	192	NewVisit	2
0700EDBF63	5	13	6	23	40	23020	186	NewVisit	1
0700EDAE3F	5	13	6	27	58	23278	432	NewVisit	1
0700EDAE3F	5	13	6	30	4	23404	125	NewVisit	2
0700EDAE3F	5	13	6	31	22	23482	78	NewVisit	2
0700EDBF63	5	13	6	32	19	23539	518	NewVisit	1
0700EDBF63	5	13	6	35	58	23758	217	NewVisit	2
0700EDAE3F	5	13	6	36	35	23795	312	NewVisit	1
0700EDBF63	5	13	6	37	30	23850	88	NewVisit	1
0700EDAE3F	5	13	6	39	18	23958	163	NewVisit	1
0700EDAE3F	5	13	6	41	23	24083	125	NewVisit	2
0700EDAE3F	5	13	6	44	57	24297	203	NewVisit	2
0700EDBF63	5	13	6	52	22	24742	891	NewVisit	1
0700EDBF63	5	13	6	55	17	24917	172	NewVisit	2
0700EDAE3F	5	13	6	55	37	24937	640	NewVisit	1
0700EDBF63	5	13	6	56	6	24966	48	NewVisit	1
0700EDAE3F	5	13	6	56	6	24966	29	NewVisit	1
0700EDBF63	5	13	6	57	17	25037	63	NewVisit	1
0700EDAE3F	5	13	6	58	26	25106	140	NewVisit	1
0700EDBF63	5	13	6	59	24	25164	127	NewVisit	1
0700EDBF63	5	13	7	0	36	25236	72	NewVisit	2
0700EDAE3F	5	13	7	2	53	25373	267	NewVisit	1
0700EDBF63	5	13	7	3	31	25411	175	NewVisit	1
0700EDAE3F	5	13	7	4	20	25460	87	NewVisit	1
0700EDBF63	5	13	7	4	25	25465	54	NewVisit	1
0700EDBF63	5	13	7	6	27	25587	122	NewVisit	2
0700EDAE3F	5	13	7	6	41	25601	141	NewVisit	1
0700EDBF63	5	13	7	8	30	25710	123	NewVisit	1
0700EDAE3F	5	13	7	9	13	25753	152	NewVisit	1
0700EDAE3F	5	13	7	11	26	25886	133	NewVisit	2
0700EDBF63	5	13	7	11	57	25917	207	NewVisit	1
0700EDAE3F	5	13	7	13	58	26038	152	NewVisit	1
0700EDAE3F	5	13	7	14	32	26072	34	NewVisit	2
0700EDBF63	5	13	7	14	50	26090	172	NewVisit	1
[truncated: 1,664 more rows]
[truncated: 3 more columns]

## Sheet: Summary
These entire rows can be copy-pasted into a new file and should be ready for the statistics										Green = most important columns for statistics
[truncated: 8 more rows]
[truncated: 162 more columns]
